# Supplementary material for: DNA Methylation Signatures and the Contribution of Age-Associated Methylomic Drift to Carcinogenesis in Early-Onset Colorectal Cancer
Source: Cancers (Basel). 2021 May 25;13(11):2589. doi: 10.3390/cancers13112589 (PMC8199056; doi:10.3390/cancers13112589)
Supplement: Supplementary file 1 [file cancers-13-02589-s001.zip]

Archive with 3 entries (2 files):
- cancers-1205235-supplementary-for xml/
- cancers-1205235-supplementary-for xml/cancers-1205235-supplementary-for xml.pdf
- cancers-1205235-supplementary-for xml/Supplementary Tables_revised_v5.xlsx
