# Supplementary material for: DNA Methylation Signatures and the Contribution of Age-Associated Methylomic Drift to Carcinogenesis in Early-Onset Colorectal Cancer
Source: Cancers (Basel). 2021 May 25;13(11):2589. doi: 10.3390/cancers13112589 (PMC8199056; doi:10.3390/cancers13112589)
Supplement: Supplementary file 1 [file cancers-13-02589-s001.zip › cancers-1205235-supplementary-for xml/Supplementary Tables_revised_v5.xlsx]

## Sheet: S.Table1
Supplementary Table 1
A list of differentially methylated regions (DMRs) uniquely associated with EOCRC.
	seqnames	start	end	width	strand	no.cpgs	min_smoothed_fdr	Stouffer	HMFDR	Fisher	maxdiff	meandiff	overlapping.genes	Hypermethylated (>0.1) in EOCRC (% of all EOCRC)	Hypermethylated (>0.1) in IOCRC (% of all IOCRC)	Hypermethylated (>0.1) in LOCRC (% of all LOCRC)	Hypomethylated (>0.1) in EOCRC (% of all EOCRC)	Hypomethylated (>0.1) in IOCRC (% of all IOCRC)	Hypomethylated (>0.1) in LOCRC (% of all LOCRC)	Stoufer's P in TCGA (47 EOCRC and 164 LOCRC tumours). ns = not significant
1	chr6	10414350	10416531	2182	*	6	3.1072e-05	0.016224	0.176647	0.0640477	0.230643	0.151522	TFAP2A-AS1, TFAP2A, SNORA20	18 (0.44)	11 (0.32)	4 (0.15)	1 (0.02)	0 (0)	2 (0.07)	ns
2	chr1	209405050	209405064	15	*	2	0.00070184	0.0598911	0.135658	0.0919276	0.218078	0.212763	snoU13, Y_RNA, SNORD112, U3, SNORA51, SNORA25, SNORA70, SNORA26, SNORA72, U8, SNORD116	29 (0.71)	15 (0.44)	11 (0.41)	0 (0)	6 (0.18)	8 (0.3)	ns
3	chr13	28365587	28365853	267	*	4	7.94328e-05	0.0428206	0.17862	0.102237	0.21151	0.156832	SNORD36, SNORA16, SNORD37	34 (0.83)	15 (0.44)	14 (0.52)	0 (0)	6 (0.18)	4 (0.15)	1.0043e-30
4	chr5	50673033	50674015	983	*	4	0.00070184	0.0460184	0.193562	0.113105	0.138406	0.113049	snoZ6, SNORA27, SNORA68, RPS23P5, SNORA57, CTD-2314G24.2, SNORA76, 7SK, SNORD45	26 (0.63)	13 (0.38)	12 (0.44)	2 (0.05)	3 (0.09)	0 (0)	ns
5	chr2	162284638	162284644	7	*	2	0.0105583	0.0901678	0.169985	0.132851	0.129877	0.125307	AC009487.5, SLC4A10, SNORA4, SNORD11, SNORD51, SNORA41, SCARNA6, SNORD39, SNORA75, ACA59, SNORA48, SNORA43, SNORA1, Vault	29 (0.71)	18 (0.53)	11 (0.41)	1 (0.02)	4 (0.12)	4 (0.15)	ns
6	chr1	245411583	245411604	22	*	2	0.0107937	0.0943799	0.175681	0.138822	-0.201163	-0.185902	Y_RNA, SNORD112, SNORA25, KIF26B	5 (0.12)	5 (0.15)	8 (0.3)	26 (0.63)	14 (0.41)	8 (0.3)	ns
7	chr7	27280585	27281315	731	*	4	0.00165612	0.0659392	0.201955	0.141711	0.166283	0.122865	SNORA15, RP1-170O19.17, EVX1-AS	23 (0.56)	9 (0.26)	6 (0.22)	2 (0.05)	1 (0.03)	1 (0.04)	ns
8	chr11	22362708	22363053	346	*	2	0.0172109	0.0990768	0.172733	0.142289	0.132184	0.113091	LSP1, SLC17A6	25 (0.61)	13 (0.38)	12 (0.44)	0 (0)	1 (0.03)	1 (0.04)	ns
9	chr3	37033791	37034066	276	*	3	0.0118057	0.0783317	0.205348	0.148848	0.160202	0.136617	U7, SNORD77, SNORA33, SNORA81, SNORD5, EPM2AIP1, SNORD38, SNORD63, Metazoa_SRP, SNORA18	21 (0.51)	8 (0.24)	10 (0.37)	3 (0.07)	10 (0.29)	8 (0.3)	ns
10	chr14	92333771	92334029	259	*	2	0.0191184	0.105009	0.185361	0.1523	0.115302	0.11379	TC2N	20 (0.49)	7 (0.21)	4 (0.15)	2 (0.05)	5 (0.15)	3 (0.11)	ns
11	chr19	18811575	18811643	69	*	2	0.0245622	0.108209	0.186188	0.155589	0.157625	0.138244	CRTC1	20 (0.49)	10 (0.29)	8 (0.3)	3 (0.07)	8 (0.24)	9 (0.33)	ns
12	chr11	2203686	2203815	130	*	2	0.0245622	0.111374	0.190556	0.160109	-0.13122	-0.123672	LSP1	4 (0.1)	10 (0.29)	8 (0.3)	25 (0.61)	10 (0.29)	8 (0.3)	ns
13	chr11	2397523	2397977	455	*	3	0.0194983	0.0876835	0.216009	0.163958	-0.111673	-0.0887061	LSP1, CD81, CD81-AS1	2 (0.05)	2 (0.06)	3 (0.11)	27 (0.66)	18 (0.53)	11 (0.41)	ns
14	chr6	2891973	2892152	180	*	4	0.0245622	0.0774952	0.238154	0.17645	-0.112573	-0.092013	SERPINB9	2 (0.05)	5 (0.15)	4 (0.15)	23 (0.56)	7 (0.21)	6 (0.22)	ns
15	chr17	53343553	53343561	9	*	2	0.0413243	0.125905	0.208787	0.180246	0.0742443	0.0723472	SNORA69, HLF	18 (0.44)	19 (0.56)	12 (0.44)	1 (0.02)	7 (0.21)	6 (0.22)	ns
16	chr5	1227579	1228081	503	*	2	0.0556062	0.130484	0.211989	0.185621	-0.120126	-0.113328	SLC6A18	1 (0.02)	0 (0)	3 (0.11)	17 (0.41)	7 (0.21)	3 (0.11)	ns
17	chr17	48546118	48546431	314	*	7	0.0105583	0.0522659	0.261998	0.185715	0.13072	0.0973258	SNORA69, ACSF2, CHAD	23 (0.56)	13 (0.38)	11 (0.41)	5 (0.12)	2 (0.06)	2 (0.07)	ns
18	chr1	32715428	32716051	624	*	3	0.0245622	0.102297	0.229111	0.185727	0.111301	0.100169	snoU13, Y_RNA, SCARNA16, SCARNA21, U1, SCARNA17, SCARNA18, SCARNA24, SNORD112, SNORA62, SNORA63, SNORD46, SNORA2, SNORD81, U3, SNORA51, SNORA25, SCARNA20, SNORA67, U6, SNORA70, SNORA77, SNORA26, U8, SCARNA11, SNORA31, SNORA42, SNORA40, SNORD64, ACA64, snoU109, SNORD60	23 (0.56)	11 (0.32)	6 (0.22)	2 (0.05)	4 (0.12)	2 (0.07)	ns
19	chr12	58210661	58210716	56	*	2	0.0589188	0.133501	0.215727	0.189791	-0.146499	-0.132419	AVIL, snoMe28S-Am2634	2 (0.05)	6 (0.18)	6 (0.22)	24 (0.59)	16 (0.47)	12 (0.44)	ns
20	chr16	89119002	89119663	662	*	2	0.0666238	0.136143	0.216954	0.192631	-0.145837	-0.120178	CTD-2555A7.2	0 (0)	3 (0.09)	3 (0.11)	26 (0.63)	12 (0.35)	9 (0.33)	ns
21	chr20	30407016	30407052	37	*	2	0.0748108	0.143238	0.225284	0.202255	-0.125906	-0.112967	NA	5 (0.12)	2 (0.06)	4 (0.15)	24 (0.59)	12 (0.35)	5 (0.19)	ns
22	chr6	29692009	29692011	3	*	2	0.0788339	0.146439	0.228512	0.206382	0.121279	0.110738	HLA-F, SNORA20	13 (0.32)	9 (0.26)	6 (0.22)	0 (0)	3 (0.09)	6 (0.22)	7.62268e-18
23	chr13	31506752	31506963	212	*	2	0.0245622	0.16449	0.201237	0.208234	0.176704	0.126269	SNORD36, TEX26, TEX26-AS1, SNORA16, SNORD37	25 (0.61)	11 (0.32)	9 (0.33)	0 (0)	3 (0.09)	3 (0.11)	0.0353229
24	chr21	45148864	45149038	175	*	3	0.0686826	0.11844	0.244056	0.209818	0.1216	0.0972499	PDXK	22 (0.54)	13 (0.38)	9 (0.33)	3 (0.07)	5 (0.15)	5 (0.19)	ns
25	chr11	125757328	125757395	68	*	2	0.0810651	0.151688	0.231904	0.212351	0.113941	0.105419	HYLS1	19 (0.46)	16 (0.47)	8 (0.3)	7 (0.17)	5 (0.15)	8 (0.3)	ns
26	chr16	87311948	87312115	168	*	2	0.103569	0.152542	0.234164	0.214038	-0.0806795	-0.0709466	C16orf95, RP11-178L8.5	1 (0.02)	1 (0.03)	4 (0.15)	23 (0.56)	14 (0.41)	8 (0.3)	ns
27	chr3	185080816	185081403	588	*	4	0.0748108	0.0991306	0.259017	0.214135	0.105783	0.0929037	SNORA81, MAP3K13, SNORD2, U4	27 (0.66)	15 (0.44)	13 (0.48)	6 (0.15)	5 (0.15)	8 (0.3)	5.06136e-05
28	chr5	150326069	150326213	145	*	3	0.0817482	0.12188	0.24909	0.215767	0.0879113	0.0772831	SNORA68, SNORA57, SNORD45, SNORD95	31 (0.76)	21 (0.62)	17 (0.63)	0 (0)	1 (0.03)	1 (0.04)	2.07756e-07
29	chr16	123353	123363	11	*	2	0.0810651	0.156327	0.232312	0.216482	-0.117997	-0.0940458	RHBDF1	2 (0.05)	5 (0.15)	3 (0.11)	28 (0.68)	12 (0.35)	8 (0.3)	ns
30	chr16	1014818	1014975	158	*	3	0.0810651	0.122391	0.250007	0.216767	-0.137028	-0.114234	LMF1	6 (0.15)	7 (0.21)	5 (0.19)	21 (0.51)	13 (0.38)	7 (0.26)	ns
31	chr15	99966968	99967055	88	*	2	0.0817482	0.155036	0.235726	0.216846	-0.101386	-0.0829353	NA	2 (0.05)	2 (0.06)	3 (0.11)	19 (0.46)	9 (0.26)	9 (0.33)	ns
32	chr16	4730410	4730657	248	*	2	0.0817482	0.156167	0.236149	0.217995	-0.120477	-0.106059	MGRN1	1 (0.02)	3 (0.09)	3 (0.11)	24 (0.59)	11 (0.32)	9 (0.33)	ns
33	chr3	137483479	137483506	28	*	2	0.110687	0.157549	0.23868	0.220257	0.0979408	0.093513	SNORA81, SNORD66, SNORD2, SNORD5, SNORD63, Metazoa_SRP, SNORA18, U4	20 (0.49)	14 (0.41)	11 (0.41)	5 (0.12)	7 (0.21)	7 (0.26)	ns
34	chr16	474271	474528	258	*	4	0.0810651	0.108936	0.263666	0.227617	-0.111589	-0.0971716	NA	3 (0.07)	6 (0.18)	3 (0.11)	25 (0.61)	9 (0.26)	6 (0.22)	ns
35	chr4	187629328	187629387	60	*	4	0.0810651	0.112675	0.268692	0.235181	-0.141296	-0.116215	FAT1	7 (0.17)	13 (0.38)	11 (0.41)	22 (0.54)	15 (0.44)	9 (0.33)	ns
36	chr1	2425860	2426035	176	*	3	0.0810651	0.140128	0.260872	0.239708	-0.140412	-0.122241	PLCH2, snoU13, Y_RNA, RP3-395M20.3, SNORD60	6 (0.15)	7 (0.21)	4 (0.15)	23 (0.56)	15 (0.44)	8 (0.3)	ns
37	chr4	79971432	79971462	31	*	2	0.150554	0.174205	0.253406	0.240751	-0.117043	-0.102666	SNORD74, SNORA3, SNORD50, LINC01088, snoR442, SNORA11, SNORD42, snoU2_19, SNORD65	4 (0.1)	9 (0.26)	5 (0.19)	21 (0.51)	13 (0.38)	7 (0.26)	ns
38	chr11	2243955	2243973	19	*	2	0.151152	0.174602	0.253023	0.240907	-0.109329	-0.100277	LSP1	5 (0.12)	5 (0.15)	4 (0.15)	28 (0.68)	13 (0.38)	9 (0.33)	ns
39	chr11	818466	818892	427	*	2	0.132898	0.17511	0.253206	0.24141	-0.0892214	-0.0845072	NA	2 (0.05)	0 (0)	2 (0.07)	18 (0.44)	6 (0.18)	4 (0.15)	ns
40	chr6	170200021	170200938	918	*	2	0.174313	0.17483	0.253855	0.241471	-0.0794169	-0.0780633	LINC00574	1 (0.02)	3 (0.09)	3 (0.11)	23 (0.56)	14 (0.41)	7 (0.26)	ns
41	chr7	158045996	158046358	363	*	3	0.103569	0.141756	0.264243	0.243171	-0.127382	-0.0913326	PTPRN2	2 (0.05)	4 (0.12)	4 (0.15)	21 (0.51)	14 (0.41)	12 (0.44)	ns
42	chr3	169377946	169378764	819	*	3	0.143836	0.140629	0.266775	0.243604	0.0939783	0.0862096	SNORA81, SNORD66, SNORD2, MECOM, SNORA18, U4	18 (0.44)	12 (0.35)	10 (0.37)	2 (0.05)	6 (0.18)	5 (0.19)	ns
43	chr16	30017470	30017856	387	*	3	0.0817482	0.144809	0.262652	0.244856	-0.0835559	-0.0748341	DOC2A	0 (0)	6 (0.18)	5 (0.19)	18 (0.44)	12 (0.35)	11 (0.41)	ns
44	chr13	20876028	20876063	36	*	2	0.0748108	0.210239	0.217446	0.247941	0.19309	0.122921	SNORA16, SNORD37	22 (0.54)	9 (0.26)	7 (0.26)	6 (0.15)	8 (0.24)	7 (0.26)	ns
45	chr5	180231185	180231194	10	*	2	0.156827	0.182639	0.260109	0.250743	0.0931895	0.0875267	MGAT1, SNORD95	18 (0.44)	7 (0.21)	6 (0.22)	3 (0.07)	5 (0.15)	5 (0.19)	ns
46	chr1	43205976	43206037	62	*	2	0.157261	0.184416	0.261448	0.252809	-0.0929348	-0.0858692	snoU13, Y_RNA, SCARNA16, U1, SCARNA17, SCARNA18, SCARNA24, SNORD112, SNORA62, SNORA63, SNORD46, SNORA2, SNORD81, U3, SNORA51, SNORA25, SCARNA20, SNORA67, U6, SNORA70, SNORA77, SNORA26, U8, SCARNA11, SNORA31, SNORA42, SNORA40, SNORD64, ACA64, snoU109, SNORD60, SNORD116	2 (0.05)	5 (0.15)	5 (0.19)	24 (0.59)	10 (0.29)	8 (0.3)	ns
47	chr1	47998999	47999163	165	*	3	0.0540533	0.18143	0.236885	0.256094	0.149164	0.103369	snoU13, Y_RNA, SCARNA16, U1, SCARNA18, SCARNA24, SNORD112, SNORA62, SNORA63, SNORD46, SNORA2, SNORD81, U3, SNORA51, SNORA25, SCARNA20, SNORA67, U6, SNORA70, SNORA77, SNORA26, U8, SCARNA11, SNORA31, SNORA42, SNORA40, SNORD64, ACA64, snoU109, SNORD60, SNORD116	15 (0.37)	6 (0.18)	4 (0.15)	1 (0.02)	0 (0)	0 (0)	ns
48	chr16	85513978	85515594	1617	*	3	0.0690255	0.159587	0.262812	0.259596	-0.133178	-0.0763958	NA	2 (0.05)	3 (0.09)	3 (0.11)	21 (0.51)	11 (0.32)	7 (0.26)	ns
49	chr7	112120734	112120828	95	*	4	0.0788339	0.131501	0.27688	0.26088	-0.12851	-0.0804814	IFRD1	0 (0)	6 (0.18)	6 (0.22)	20 (0.49)	11 (0.32)	11 (0.41)	ns
50	chr7	27220983	27221689	707	*	2	0.152066	0.192171	0.26559	0.260996	-0.113791	-0.0954523	SNORA15, HOXA11	5 (0.12)	10 (0.29)	3 (0.11)	22 (0.54)	11 (0.32)	8 (0.3)	ns
51	chr17	70215735	70216332	598	*	2	0.0817482	0.200475	0.258645	0.264021	0.164339	0.118988	SNORA69, SOX9-AS1	26 (0.63)	16 (0.47)	12 (0.44)	4 (0.1)	6 (0.18)	3 (0.11)	ns
52	chr7	1314422	1315297	876	*	2	0.160086	0.201055	0.271451	0.270829	-0.0942294	-0.0789287	NA	5 (0.12)	5 (0.15)	5 (0.19)	22 (0.54)	11 (0.32)	7 (0.26)	ns
53	chr20	56286391	56286441	51	*	2	0.18213	0.203711	0.27827	0.276229	-0.102595	-0.0921213	PMEPA1	4 (0.1)	2 (0.06)	4 (0.15)	21 (0.51)	11 (0.32)	4 (0.15)	ns
54	chr1	3276413	3276687	275	*	2	0.111163	0.215811	0.265566	0.278905	-0.107699	-0.0790356	PRDM16, snoU13, Y_RNA, SNORA51, SNORA70, snoU109, SNORD60	3 (0.07)	5 (0.15)	4 (0.15)	20 (0.49)	12 (0.35)	8 (0.3)	ns
55	chr2	135011522	135011991	470	*	2	0.0735645	0.237775	0.244919	0.281679	-0.114809	-0.086123	SNORA74, MGAT5, snR65, 5S_rRNA, SNORA4, SNORD11, SNORD51, SNORA41, SCARNA6, SNORD39, SNORA75, ACA59, SNORA48, SNORD56, SNORA43, SNORA1, Vault	0 (0)	4 (0.12)	5 (0.19)	14 (0.34)	8 (0.24)	6 (0.22)	ns
56	chr7	27260102	27260466	365	*	4	0.0851748	0.145469	0.290392	0.283898	0.138015	0.0992646	SNORA15	19 (0.46)	10 (0.29)	6 (0.22)	3 (0.07)	4 (0.12)	2 (0.07)	ns
57	chr10	43866966	43867155	190	*	2	0.18213	0.212215	0.280818	0.284097	-0.075757	-0.0682672	FXYD4, SNORA71	2 (0.05)	3 (0.09)	2 (0.07)	20 (0.49)	9 (0.26)	7 (0.26)	ns
58	chr17	78964771	78964779	9	*	2	0.184084	0.213612	0.279126	0.28431	-0.0790037	-0.067895	SNORA69	3 (0.07)	1 (0.03)	5 (0.19)	23 (0.56)	10 (0.29)	10 (0.37)	ns
59	chr4	154143948	154144462	515	*	3	0.152753	0.174353	0.288876	0.287118	0.135585	0.107762	TRIM2, SNORD65	20 (0.49)	7 (0.21)	9 (0.33)	3 (0.07)	7 (0.21)	10 (0.37)	ns
60	chr2	171568412	171569282	871	*	2	0.15076	0.218566	0.280181	0.288576	0.0935884	0.0077077	SNORA4, SNORD11, SNORD51, SNORA41, SCARNA6, SNORD39, SNORA75, ACA59, SNORA48, LINC01124, SNORA43, SNORA1, Vault	6 (0.15)	0 (0)	1 (0.04)	5 (0.12)	7 (0.21)	3 (0.11)	ns
61	chr1	41119940	41119988	49	*	2	0.202218	0.217601	0.289791	0.292724	0.0767801	0.0748042	snoU13, Y_RNA, SCARNA16, SCARNA21, U1, SCARNA17, SCARNA18, SCARNA24, SNORD112, SNORA62, SNORA63, SNORD46, SNORA2, SNORD81, U3, SNORA51, SNORA25, SCARNA20, SNORA67, U6, SNORA70, SNORA77, SNORA26, U8, SCARNA11, RIMS3, SNORA31, SNORA42, SNORA40, SNORD64, ACA64, snoU109, SNORD60, SNORD116	20 (0.49)	7 (0.21)	9 (0.33)	2 (0.05)	3 (0.09)	2 (0.07)	ns
62	chr19	17958956	17959046	91	*	2	0.201057	0.221024	0.289872	0.295384	0.0997494	0.0876411	NA	22 (0.54)	11 (0.32)	9 (0.33)	5 (0.12)	7 (0.21)	7 (0.26)	ns
63	chr7	157372262	157372332	71	*	2	0.20808	0.225152	0.295186	0.30122	-0.0923678	-0.0877561	PTPRN2	6 (0.15)	9 (0.26)	6 (0.22)	24 (0.59)	11 (0.32)	10 (0.37)	ns
64	chr11	2017483	2017664	182	*	2	0.150182	0.239172	0.27889	0.302594	-0.150862	-0.10164	LSP1, H19	3 (0.07)	9 (0.26)	5 (0.19)	24 (0.59)	14 (0.41)	8 (0.3)	ns
65	chr1	170635960	170636223	264	*	2	0.215119	0.226244	0.297366	0.303159	0.085273	0.0732211	snoU13, Y_RNA, SCARNA16, SNORD112, SNORA63, U3, SNORA51, SNORA25, SNORD59, PRRX1, SCARNA20, SNORA67, U6, SNORA70, SNORA77, SNORA26, SNORA72, U8, SNORA31, SNORD78, snoU109, SNORD60, SNORD116	28 (0.68)	9 (0.26)	9 (0.33)	5 (0.12)	4 (0.12)	4 (0.15)	ns
66	chr11	2193041	2193187	147	*	2	0.217786	0.230462	0.300033	0.307715	-0.108626	-0.101365	LSP1, TH	4 (0.1)	3 (0.09)	3 (0.11)	25 (0.61)	14 (0.41)	10 (0.37)	ns
67	chr7	73408060	73408101	42	*	2	0.103569	0.269648	0.258941	0.30937	-0.136074	-0.0888248	NA	4 (0.1)	9 (0.26)	7 (0.26)	20 (0.49)	9 (0.26)	10 (0.37)	ns
68	chr10	30346661	30346789	129	*	2	0.217948	0.237726	0.298255	0.312169	-0.0890449	-0.0740921	KIAA1462	2 (0.05)	3 (0.09)	3 (0.11)	20 (0.49)	11 (0.32)	9 (0.33)	ns
69	chr8	76316876	76317040	165	*	2	0.230066	0.235997	0.304646	0.314253	0.122307	0.122283	SNORA32	20 (0.49)	9 (0.26)	12 (0.44)	4 (0.1)	8 (0.24)	7 (0.26)	ns
70	chr11	1320329	1320497	169	*	2	0.225637	0.237629	0.304152	0.31521	-0.118642	-0.0953099	TOLLIP	3 (0.07)	5 (0.15)	3 (0.11)	27 (0.66)	13 (0.38)	6 (0.22)	ns
71	chr14	23284518	23284559	42	*	2	0.232787	0.24216	0.306221	0.31964	-0.0967371	-0.0761565	SNORA79, SLC7A7	4 (0.1)	4 (0.12)	1 (0.04)	26 (0.63)	15 (0.44)	7 (0.26)	ns
72	chr14	100531591	100532036	446	*	2	0.218083	0.243626	0.306061	0.320626	0.0906968	0.0820827	EVL, CTD-2376I20.1	18 (0.44)	12 (0.35)	6 (0.22)	7 (0.17)	5 (0.15)	3 (0.11)	ns
73	chr13	111522865	111522932	68	*	2	0.236684	0.243364	0.30837	0.321662	-0.0980743	-0.0863518	SNORD36	5 (0.12)	4 (0.12)	3 (0.11)	23 (0.56)	11 (0.32)	9 (0.33)	ns
74	chr11	63974955	63975026	72	*	2	0.236684	0.243995	0.311695	0.323882	0.0722362	0.067946	FERMT3, SNORD43	18 (0.44)	9 (0.26)	9 (0.33)	4 (0.1)	4 (0.12)	1 (0.04)	ns
75	chr19	14016717	14016729	13	*	2	0.233545	0.248417	0.305852	0.32397	0.145724	0.108852	C19orf57	28 (0.68)	18 (0.53)	15 (0.56)	4 (0.1)	6 (0.18)	7 (0.26)	ns
76	chr3	160395420	160395719	300	*	2	0.236973	0.244715	0.312297	0.324732	-0.0986685	-0.0945801	ARL14, SNORA81, SNORD66, SNORD2, SNORA18, U4	4 (0.1)	7 (0.21)	5 (0.19)	23 (0.56)	11 (0.32)	9 (0.33)	ns
77	chr1	6446095	6446787	693	*	2	0.0245622	0.35697	0.22828	0.324746	-0.16013	-0.0874904	snoU13, Y_RNA, SNORD112, SNORA62, U3, SNORA51, SNORA70, SNORA26, U8, ACOT7, SNORA31, SNORA42, snoU109, SNORD60	1 (0.02)	1 (0.03)	4 (0.15)	23 (0.56)	12 (0.35)	13 (0.48)	ns
78	chr17	75539901	75539913	13	*	2	0.239344	0.247462	0.311761	0.326463	-0.106803	-0.0893158	SNORA69	4 (0.1)	7 (0.21)	5 (0.19)	25 (0.61)	15 (0.44)	8 (0.3)	ns
79	chr11	2925187	2926344	1158	*	4	0.087295	0.192829	0.300243	0.326796	-0.0891707	-0.0693578	LSP1, SLC22A18	3 (0.07)	4 (0.12)	4 (0.15)	19 (0.46)	6 (0.18)	6 (0.22)	ns
80	chr1	8319223	8319945	723	*	2	0.226383	0.257811	0.31534	0.335841	-0.0951591	-0.074774	snoU13, Y_RNA, SCARNA21, SNORD112, SNORA62, U3, SNORA51, SNORA67, SNORA70, SNORA26, U8, SCARNA11, SNORA31, SNORA42, SNORA40, snoU109, SNORD60	3 (0.07)	6 (0.18)	4 (0.15)	24 (0.59)	8 (0.24)	9 (0.33)	ns
81	chr6	167508001	167508053	53	*	3	0.160086	0.219936	0.307398	0.335882	0.115567	0.0845944	RP11-517H2.6	19 (0.46)	11 (0.32)	6 (0.22)	4 (0.1)	3 (0.09)	2 (0.07)	ns
82	chr15	91411495	91412118	624	*	2	0.248996	0.257003	0.320298	0.337968	-0.082296	-0.0680542	FURIN	1 (0.02)	4 (0.12)	2 (0.07)	22 (0.54)	12 (0.35)	11 (0.41)	ns
83	chr11	2464822	2464851	30	*	2	0.261274	0.259649	0.319881	0.339637	-0.0872653	-0.0786412	LSP1	4 (0.1)	4 (0.12)	3 (0.11)	22 (0.54)	12 (0.35)	5 (0.19)	ns
84	chr4	111540884	111540992	109	*	2	0.262544	0.259292	0.32042	0.339676	0.105836	0.105362	SNORA11, PITX2, SNORD65	21 (0.51)	14 (0.41)	9 (0.33)	4 (0.1)	4 (0.12)	3 (0.11)	ns
85	chr6	30131719	30131915	197	*	4	0.198804	0.184684	0.324878	0.345283	-0.0912218	-0.0815982	TRIM15, SNORA20	4 (0.1)	6 (0.18)	5 (0.19)	20 (0.49)	11 (0.32)	10 (0.37)	ns
86	chr1	160616870	160617356	487	*	6	0.152066	0.141939	0.326448	0.34535	0.0854962	0.0734051	snoU13, Y_RNA, SCARNA16, SNORD112, SNORA63, U3, SNORA51, SNORA25, SNORD59, SCARNA20, SNORA67, U6, SNORA70, SNORA77, SNORA26, SNORA72, U8, SNORA31, SNORA40, SLAMF1, ACA64, SNORD78, snoU109, SNORD60, SNORD116	22 (0.54)	12 (0.35)	6 (0.22)	5 (0.12)	3 (0.09)	3 (0.11)	ns
87	chr6	43253015	43253387	373	*	4	0.150182	0.20757	0.310537	0.34861	0.128352	0.0931228	SNORA38, SNORA8, TTBK1, SCARNA15, SNORA20	26 (0.63)	12 (0.35)	12 (0.44)	3 (0.07)	8 (0.24)	5 (0.19)	ns
88	chr3	71804139	71804142	4	*	2	0.279902	0.269899	0.330064	0.352508	0.0838455	0.0756605	U7, SNORD77, GPR27, SNORA33, SNORA81, SNORD66, SNORD2, SNORD5, SNORD38, SNORD63, SNORA24, Metazoa_SRP, SNORA18	23 (0.56)	12 (0.35)	12 (0.44)	1 (0.02)	10 (0.29)	4 (0.15)	ns
89	chr3	195488725	195488922	198	*	2	0.280333	0.271693	0.331902	0.354792	0.0912977	0.0731184	MUC4, U4	24 (0.59)	12 (0.35)	5 (0.19)	5 (0.12)	6 (0.18)	3 (0.11)	ns
90	chr11	133804526	133804557	32	*	2	0.266826	0.277096	0.326941	0.355739	-0.0456839	-0.0431525	IGSF9B	0 (0)	7 (0.21)	1 (0.04)	18 (0.44)	10 (0.29)	7 (0.26)	ns
91	chr5	1952807	1952941	135	*	2	0.283478	0.272874	0.332695	0.356063	0.0853535	0.0696772	RP11-259O2.1	20 (0.49)	10 (0.29)	11 (0.41)	4 (0.1)	5 (0.15)	4 (0.15)	ns
92	chr13	50070499	50070718	220	*	3	0.226383	0.232651	0.324541	0.358409	0.0642384	0.0552416	SNORD36, PHF11, SNORD37	23 (0.56)	19 (0.56)	12 (0.44)	3 (0.07)	7 (0.21)	5 (0.19)	ns
93	chr2	17830624	17830761	138	*	3	0.202771	0.237072	0.320239	0.358414	-0.128575	-0.0721614	SNORA73, VSNL1, SNORA64, SNORA74, snR65, SNORD18, SNORA75, SNORA48, SNORD56, SNORA43	2 (0.05)	5 (0.15)	4 (0.15)	22 (0.54)	14 (0.41)	9 (0.33)	ns
94	chr12	7071814	7072765	952	*	3	0.248062	0.231071	0.32993	0.360217	-0.115642	-0.0804103	EMG1, U47924.27	5 (0.12)	4 (0.12)	4 (0.15)	22 (0.54)	15 (0.44)	9 (0.33)	ns
95	chr1	180923683	180923847	165	*	2	0.200577	0.297361	0.31299	0.360407	-0.13753	-0.0921133	snoU13, Y_RNA, SCARNA16, SNORD112, SNORA63, U3, SNORA51, SNORA25, SNORD59, SCARNA20, U6, SNORA70, SNORA77, SNORA26, SNORA72, U8, SNORA31, RP11-46A10.5, RP11-46A10.4, snoU109, SNORD60, SNORD116	5 (0.12)	8 (0.24)	5 (0.19)	22 (0.54)	12 (0.35)	7 (0.26)	ns
96	chr8	99984680	99984763	84	*	2	0.291627	0.277816	0.335405	0.361031	-0.0970147	-0.083549	SNORA32	3 (0.07)	9 (0.26)	6 (0.22)	25 (0.61)	15 (0.44)	9 (0.33)	ns
97	chr7	50132653	50132764	112	*	2	0.293921	0.281639	0.340441	0.36652	0.0440755	0.0433212	SNORA22, SNORA15, ZPBP	22 (0.54)	13 (0.38)	10 (0.37)	2 (0.05)	4 (0.12)	4 (0.15)	ns
98	chr3	112013130	112013231	102	*	2	0.292669	0.284584	0.339234	0.367868	-0.0782465	-0.071476	SNORA33, SNORA81, SNORD66, SNORD2, SNORD5, SNORD63, SNORD61, SNORA24, Metazoa_SRP, SNORA18, U4	2 (0.05)	6 (0.18)	5 (0.19)	24 (0.59)	10 (0.29)	10 (0.37)	ns
99	chr1	21877576	21877579	4	*	2	0.293921	0.284838	0.340737	0.368898	-0.0723217	-0.0700495	snoU13, Y_RNA, SCARNA16, SCARNA21, U1, ALPL, SCARNA17, SCARNA18, SNORD112, SNORA62, SNORA63, SNORA2, SNORD81, U3, SNORA51, SCARNA20, SNORA67, U6, SNORA70, SNORA77, SNORA26, U8, SCARNA11, SNORA31, SNORA42, SNORA40, ACA64, snoU109, SNORD60	2 (0.05)	7 (0.21)	7 (0.26)	20 (0.49)	18 (0.53)	11 (0.41)	ns
100	chr5	140261930	140262304	375	*	2	0.206444	0.305616	0.319466	0.369477	0.0912368	0.0711949	PCDHA1, PCDHA2, PCDHA3, PCDHA4, PCDHA5, PCDHA6, PCDHA7, PCDHA8, PCDHA9, PCDHA10, PCDHA11, PCDHA12, PCDHA13, SNORA68, SNORA57, 7SK, SNORD45, SNORD95	24 (0.59)	14 (0.41)	14 (0.52)	2 (0.05)	1 (0.03)	5 (0.19)	2.25434e-05
101	chr1	204329004	204329186	183	*	2	0.294419	0.284229	0.342917	0.369713	0.0582246	0.0564538	snoU13, Y_RNA, SNORD112, U3, SNORA51, SNORA25, SCARNA20, SNORA70, SNORA26, SNORA72, U8, PLEKHA6, SNORD60, SNORD116	21 (0.51)	14 (0.41)	11 (0.41)	4 (0.1)	3 (0.09)	3 (0.11)	ns
102	chr12	47609357	47610220	864	*	2	0.249929	0.289881	0.337176	0.370268	0.083415	0.0721327	PCED1B, PCED1B-AS1, snoMe28S-Am2634	21 (0.51)	13 (0.38)	7 (0.26)	4 (0.1)	3 (0.09)	2 (0.07)	ns
103	chr1	232941468	232941530	63	*	2	0.297151	0.287703	0.344333	0.372911	0.0940228	0.079178	snoU13, Y_RNA, SNORD112, SNORA25, MAP10, U8	26 (0.63)	19 (0.56)	14 (0.52)	5 (0.12)	5 (0.15)	4 (0.15)	ns
104	chr21	44782434	44782497	64	*	2	0.303994	0.289113	0.347108	0.375458	0.087788	0.0671307	NA	23 (0.56)	16 (0.47)	15 (0.56)	4 (0.1)	3 (0.09)	4 (0.15)	ns
105	chr6	168197177	168197983	807	*	2	0.299056	0.29116	0.347807	0.377261	-0.0796387	-0.0624571	AL009178.1, C6orf123	1 (0.02)	0 (0)	1 (0.04)	20 (0.49)	12 (0.35)	10 (0.37)	0.000189878
106	chr4	40198481	40198595	115	*	2	0.297206	0.294323	0.344783	0.377665	0.0904596	0.0747079	SNORD74, RHOH, SNORA3, snoR442, SNORA11, SNORD42, snoU2_19, SNORD65	22 (0.54)	14 (0.41)	7 (0.26)	7 (0.17)	6 (0.18)	6 (0.22)	ns
107	chr16	21244898	21244915	18	*	2	0.308359	0.296391	0.351694	0.383055	-0.0879591	-0.0831922	NA	7 (0.17)	11 (0.32)	9 (0.33)	25 (0.61)	12 (0.35)	12 (0.44)	ns
108	chr9	97369302	97369791	490	*	2	0.306459	0.296091	0.352071	0.383068	-0.0667912	-0.0605985	FBP1	4 (0.1)	7 (0.21)	7 (0.26)	26 (0.63)	15 (0.44)	13 (0.48)	ns
109	chr16	10723613	10723694	82	*	2	0.308359	0.29638	0.352505	0.383514	-0.0718276	-0.0624244	TEKT5	3 (0.07)	3 (0.09)	4 (0.15)	23 (0.56)	12 (0.35)	11 (0.41)	ns
110	chr16	89151047	89151055	9	*	2	0.291627	0.307679	0.341716	0.384565	-0.075292	-0.0561695	NA	2 (0.05)	3 (0.09)	2 (0.07)	21 (0.51)	12 (0.35)	10 (0.37)	ns
111	chr11	111250093	111250352	260	*	2	0.23572	0.325298	0.325515	0.384891	0.0837415	0.054536	POU2AF1	21 (0.51)	9 (0.26)	7 (0.26)	4 (0.1)	1 (0.03)	1 (0.04)	ns
112	chr1	167131969	167132039	71	*	2	0.310748	0.298193	0.353569	0.385358	-0.0770604	-0.069527	snoU13, Y_RNA, SCARNA16, SNORD112, SNORA63, U3, SNORA51, SNORA25, SNORD59, SCARNA20, SNORA67, U6, SNORA70, SNORA77, SNORA26, SNORA72, U8, SNORA31, SNORA40, RP11-277B15.1, SNORD78, snoU109, SNORD60, SNORD116	1 (0.02)	3 (0.09)	3 (0.11)	23 (0.56)	13 (0.38)	7 (0.26)	ns
113	chr5	149535646	149535650	5	*	2	0.312608	0.297969	0.35385	0.385367	0.0717077	0.0696809	SNORA68, SNORA57, SNORD45, SNORD95	24 (0.59)	14 (0.41)	10 (0.37)	5 (0.12)	6 (0.18)	5 (0.19)	ns
114	chr4	24801425	24802340	916	*	2	0.298373	0.300011	0.353026	0.386271	0.0698207	0.0554263	SOD3, SNORD74, SNORA3, snoR442, snoU2_19, SNORD65	23 (0.56)	14 (0.41)	14 (0.52)	6 (0.15)	1 (0.03)	0 (0)	ns
115	chr8	129061048	129061054	7	*	2	0.312731	0.299652	0.354942	0.387138	0.0551693	0.0535432	PVT1	17 (0.41)	9 (0.26)	5 (0.19)	3 (0.07)	2 (0.06)	2 (0.07)	ns
116	chr16	23706242	23706506	265	*	2	0.312608	0.301213	0.355992	0.388799	0.0703816	0.0683625	ERN2	17 (0.41)	9 (0.26)	9 (0.33)	2 (0.05)	7 (0.21)	5 (0.19)	ns
117	chr6	25832228	25832356	129	*	2	0.300182	0.309554	0.349076	0.390215	-0.0962546	-0.0743189	SLC17A1, SNORA20	4 (0.1)	4 (0.12)	4 (0.15)	20 (0.49)	12 (0.35)	6 (0.22)	ns
118	chr6	43276478	43276647	170	*	2	0.312608	0.304153	0.356926	0.391317	0.0789795	0.0736123	SNORA38, SNORA8, SCARNA15, CRIP3, ZNF318, SNORA20	25 (0.61)	20 (0.59)	15 (0.56)	2 (0.05)	6 (0.18)	2 (0.07)	ns
119	chr20	55959405	55959549	145	*	2	0.320313	0.305357	0.35943	0.393582	-0.0664242	-0.0624106	RP4-800J21.3	6 (0.15)	5 (0.15)	5 (0.19)	23 (0.56)	12 (0.35)	9 (0.33)	ns
120	chr14	55907198	55907299	102	*	2	0.316035	0.306508	0.359395	0.394333	0.0874647	0.0705286	SNORA79, TBPL2	20 (0.49)	16 (0.47)	12 (0.44)	3 (0.07)	6 (0.18)	6 (0.22)	ns
121	chr2	43038399	43038584	186	*	2	0.313369	0.30883	0.359571	0.395982	0.0577828	0.0534526	SNORA73, SNORA64, SNORD75, SNORA74, snR65, 5S_rRNA, SCARNA6, SNORD39, SNORD18, SNORA36, SNORA75, SNORA48, SNORD56, SNORA43, SNORA1, Vault	20 (0.49)	11 (0.32)	11 (0.41)	3 (0.07)	3 (0.09)	5 (0.19)	ns
122	chr4	13532622	13533145	524	*	2	0.312079	0.308922	0.360636	0.396668	0.070107	0.0612263	SNORA3	22 (0.54)	16 (0.47)	10 (0.37)	7 (0.17)	2 (0.06)	1 (0.04)	ns
123	chr2	235879289	235879320	32	*	2	0.312079	0.314662	0.359742	0.399912	-0.0845059	-0.079248	SH3BP4, SNORD39	5 (0.12)	6 (0.18)	3 (0.11)	28 (0.68)	13 (0.38)	7 (0.26)	ns
124	chr2	24712362	24713283	922	*	2	0.292669	0.314831	0.360972	0.400756	-0.0614612	-0.0576964	SNORA73, SNORA64, SNORA74, snR65, SCARNA6, SNORD39, SNORD18, SNORA75, SNORA48, SNORD56, SNORA43, SNORA1	2 (0.05)	0 (0)	2 (0.07)	20 (0.49)	10 (0.29)	8 (0.3)	ns
125	chr20	62716443	62716485	43	*	2	0.328839	0.312489	0.364649	0.401392	-0.0800842	-0.0777089	OPRL1	3 (0.07)	7 (0.21)	5 (0.19)	25 (0.61)	9 (0.26)	9 (0.33)	ns
126	chr8	134072526	134072611	86	*	2	0.329389	0.315933	0.366447	0.404728	0.0672035	0.0665143	TG, SLA	22 (0.54)	14 (0.41)	8 (0.3)	8 (0.2)	5 (0.15)	2 (0.07)	ns
127	chr19	42213020	42213763	744	*	2	0.276588	0.332272	0.361156	0.411898	-0.119206	-0.082984	CEACAM5, CEA	2 (0.05)	8 (0.24)	4 (0.15)	24 (0.59)	11 (0.32)	9 (0.33)	ns
128	chr6	27198358	27198646	289	*	2	0.307463	0.337016	0.364582	0.416945	0.0829081	0.0129001	SNORA20	10 (0.24)	11 (0.32)	9 (0.33)	10 (0.24)	9 (0.26)	7 (0.26)	ns
129	chr6	31539998	31540026	29	*	3	0.293921	0.283634	0.361546	0.421096	0.0796874	0.0651599	LTA, SNORA20	16 (0.39)	9 (0.26)	7 (0.26)	0 (0)	3 (0.09)	3 (0.11)	ns
130	chr3	169587454	169588423	970	*	2	0.319773	0.336349	0.379265	0.425617	-0.0758547	-0.0714204	SNORA81, SNORD66, SNORD2, LRRC31, SNORA18, U4	5 (0.12)	8 (0.24)	5 (0.19)	23 (0.56)	11 (0.32)	12 (0.44)	ns
131	chr2	114034534	114035193	660	*	3	0.201453	0.324992	0.345698	0.430517	0.0922579	0.068861	SNORA64, SNORA12, SNORA74, SNORA19, snR65, 5S_rRNA, SNORA4, SNORD11, SNORD51, SNORA41, SCARNA6, SNORD39, SNORA75, ACA59, PAX8, SNORA48, SNORD56, SNORA43, SNORA1, Vault	22 (0.54)	15 (0.44)	7 (0.26)	1 (0.02)	5 (0.15)	2 (0.07)	ns
132	chr5	140420475	140420502	28	*	2	0.354802	0.340814	0.383737	0.431172	0.0730039	0.0714758	SNORA68, SNORA57, 7SK, SNORD45, SNORD95	24 (0.59)	14 (0.41)	14 (0.52)	7 (0.17)	6 (0.18)	9 (0.33)	ns
133	chr7	2566213	2566263	51	*	2	0.334729	0.346338	0.380256	0.432462	-0.0592282	-0.0460791	LFNG	3 (0.07)	3 (0.09)	2 (0.07)	20 (0.49)	12 (0.35)	10 (0.37)	ns
134	chr6	161796785	161796854	70	*	3	0.292669	0.303631	0.362666	0.433961	-0.100413	-0.0755727	PARK2	6 (0.15)	3 (0.09)	4 (0.15)	19 (0.46)	13 (0.38)	6 (0.22)	ns
135	chr2	239072199	239073090	892	*	2	0.236684	0.370418	0.363369	0.435327	-0.0703885	-0.0506883	FAM132B	5 (0.12)	5 (0.15)	3 (0.11)	11 (0.27)	2 (0.06)	2 (0.07)	ns
136	chr12	54409257	54409770	514	*	3	0.308359	0.299985	0.375089	0.442736	-0.111029	-0.0883146	RP11-834C11.12, HOXC6, snoMe28S-Am2634	2 (0.05)	3 (0.09)	4 (0.15)	11 (0.27)	4 (0.12)	4 (0.15)	ns
137	chr1	47655599	47656423	825	*	2	0.305567	0.35834	0.385198	0.442848	-0.0764134	-0.063051	snoU13, Y_RNA, SCARNA16, U1, SCARNA18, SCARNA24, SNORD112, SNORA62, SNORA63, SNORD46, SNORA2, SNORD81, U3, SNORA51, SNORA25, SCARNA20, SNORA67, U6, SNORA70, SNORA77, SNORA26, U8, SCARNA11, PDZK1IP1, SNORA31, SNORA42, SNORA40, SNORD64, ACA64, snoU109, SNORD60, SNORD116	0 (0)	2 (0.06)	1 (0.04)	14 (0.34)	6 (0.18)	4 (0.15)	ns
138	chr1	220132315	220132478	164	*	2	0.370976	0.357921	0.394663	0.448568	-0.0746569	-0.0648152	snoU13, Y_RNA, SNORD112, U3, SNORA51, SNORA25, SNORA72, U8	5 (0.12)	9 (0.26)	4 (0.15)	22 (0.54)	14 (0.41)	10 (0.37)	ns
139	chr2	241836375	241836409	35	*	2	0.307894	0.3922	0.368021	0.449973	-0.107376	-0.0726861	NA	5 (0.12)	3 (0.09)	2 (0.07)	22 (0.54)	11 (0.32)	6 (0.22)	ns
140	chr10	135020656	135021053	398	*	2	0.339991	0.370489	0.395561	0.456682	-0.0632145	-0.0562802	KNDC1	2 (0.05)	3 (0.09)	3 (0.11)	24 (0.59)	19 (0.56)	16 (0.59)	ns
141	chr10	94450056	94450994	939	*	2	0.382963	0.364781	0.402972	0.457962	0.0484788	0.0464928	HHEX, SNORA17	20 (0.49)	13 (0.38)	11 (0.41)	1 (0.02)	6 (0.18)	4 (0.15)	ns
142	chr14	38679952	38680855	904	*	3	0.329386	0.313099	0.385068	0.458975	0.0794089	0.061588	SSTR1, SNORA79	24 (0.59)	13 (0.38)	11 (0.41)	4 (0.1)	6 (0.18)	3 (0.11)	ns
143	chr5	554886	555251	366	*	2	0.291649	0.407734	0.370198	0.459236	-0.0756685	-0.0566951	NA	4 (0.1)	5 (0.15)	4 (0.15)	23 (0.56)	14 (0.41)	12 (0.44)	ns
144	chr14	58862146	58862246	101	*	2	0.389429	0.368815	0.404783	0.461551	-0.0517933	-0.0449735	SNORA46, SNORA79, RP11-517O13.3	4 (0.1)	7 (0.21)	4 (0.15)	19 (0.46)	16 (0.47)	12 (0.44)	ns
145	chr11	111154742	111155014	273	*	4	0.305567	0.278633	0.377456	0.462021	-0.0944758	-0.0653659	C11orf53	3 (0.07)	4 (0.12)	4 (0.15)	19 (0.46)	10 (0.29)	9 (0.33)	ns
146	chr12	106533840	106533903	64	*	4	0.308359	0.286049	0.377488	0.468577	0.0991879	0.0688374	SNORA9	23 (0.56)	18 (0.53)	14 (0.52)	4 (0.1)	6 (0.18)	5 (0.19)	ns
147	chr7	156795767	156796011	245	*	3	0.328839	0.328103	0.386176	0.469694	0.104908	0.0758026	MNX1	24 (0.59)	15 (0.44)	14 (0.52)	5 (0.12)	5 (0.15)	3 (0.11)	ns
148	chr6	29894248	29894322	75	*	2	0.388687	0.379553	0.407822	0.469893	0.0653902	0.0629858	HLA-K, HCG4B, SNORA20	20 (0.49)	15 (0.44)	15 (0.56)	0 (0)	4 (0.12)	1 (0.04)	ns
149	chr16	50875140	50875204	65	*	2	0.304041	0.437356	0.367375	0.470682	0.12529	0.0704511	SNORD111, SNORD33	24 (0.59)	17 (0.5)	13 (0.48)	1 (0.02)	9 (0.26)	8 (0.3)	ns
150	chr17	56409518	56409534	17	*	2	0.389733	0.384389	0.409687	0.473924	0.0699933	0.0571976	SNORA69, BZRAP1-AS1, MIR142	22 (0.54)	12 (0.35)	9 (0.33)	6 (0.15)	3 (0.09)	3 (0.11)	ns
151	chr6	32116905	32116963	59	*	4	0.239344	0.350715	0.35661	0.474345	0.10505	0.0703368	SNORA38, PRRT1, SNORA20	21 (0.51)	10 (0.29)	7 (0.26)	3 (0.07)	3 (0.09)	5 (0.19)	0.00283129
152	chr8	125953473	125954151	679	*	2	0.307894	0.403588	0.400389	0.478429	-0.0802386	-0.060188	LINC00964, RP11-1082L8.2	8 (0.2)	6 (0.18)	3 (0.11)	24 (0.59)	14 (0.41)	12 (0.44)	ns
153	chr3	146187398	146187740	343	*	2	0.382963	0.391968	0.412863	0.480359	0.0903658	0.075283	SNORA81, SNORD66, SNORD2, PLSCR2, Metazoa_SRP, SNORA18, U4	26 (0.63)	15 (0.44)	15 (0.56)	2 (0.05)	3 (0.09)	2 (0.07)	ns
154	chr1	226067900	226068334	435	*	2	0.398372	0.387986	0.417187	0.480862	-0.0616655	-0.0535298	snoU13, Y_RNA, SNORD112, SNORA51, SNORA25, U8, TMEM63A	3 (0.07)	1 (0.03)	4 (0.15)	26 (0.63)	9 (0.26)	11 (0.41)	ns
155	chr21	27372387	27372446	60	*	2	0.417786	0.38848	0.419843	0.482859	-0.0477687	-0.0446399	APP	3 (0.07)	4 (0.12)	3 (0.11)	21 (0.51)	10 (0.29)	7 (0.26)	ns
156	chr1	59280290	59280489	200	*	2	0.381823	0.397855	0.412539	0.483478	-0.05494	-0.0475855	snoU13, Y_RNA, SCARNA16, U1, SCARNA18, SCARNA24, SNORD112, SNORA62, SNORA63, SNORD46, LINC01135, SNORA2, SNORD81, U3, SNORA51, SNORA25, SNORA58, SCARNA20, SNORA67, U6, SNORA70, SNORA77, SNORA26, U8, SCARNA11, SNORA31, SNORA42, SNORA40, SNORD64, ACA64, SNORD78, snoU109, SNORD60, SNORD116	2 (0.05)	4 (0.12)	2 (0.07)	21 (0.51)	9 (0.26)	10 (0.37)	ns
157	chr2	198063653	198063781	129	*	2	0.386489	0.401158	0.414289	0.486483	0.0582229	0.0480376	AC013264.2, SNORA4, SNORD11, SNORD51, SNORA41, SCARNA6, SNORD39, SNORA75, SNORA48, ANKRD44, SNORA1, Vault	20 (0.49)	12 (0.35)	7 (0.26)	6 (0.15)	4 (0.12)	2 (0.07)	ns
158	chr10	135340850	135340871	22	*	2	0.379744	0.405072	0.412198	0.487242	-0.0519777	-0.048787	CYP2E1, SPRN	2 (0.05)	1 (0.03)	1 (0.04)	21 (0.51)	10 (0.29)	7 (0.26)	ns
159	chr1	1003376	1003417	42	*	2	0.386489	0.409384	0.416169	0.492266	-0.0574816	-0.0428006	RP11-465B22.3, Y_RNA	0 (0)	5 (0.15)	4 (0.15)	24 (0.59)	12 (0.35)	15 (0.56)	7.10011e-07
160	chr1	1267745	1268144	400	*	2	0.404553	0.406238	0.42527	0.496596	-0.0449909	-0.0422927	TAS1R3, snoU13, Y_RNA	4 (0.1)	3 (0.09)	2 (0.07)	21 (0.51)	9 (0.26)	10 (0.37)	ns
161	chr1	203829481	203830200	720	*	2	0.244412	0.472896	0.383918	0.49843	-0.126453	-0.0727479	snoU13, Y_RNA, SNORD112, U3, SNORA51, SNORA25, SCARNA20, SNORA70, SNORA26, SNORA72, U8, SNORD60, SNORD116	5 (0.12)	3 (0.09)	3 (0.11)	22 (0.54)	10 (0.29)	8 (0.3)	ns
162	chr2	8849962	8850020	59	*	2	0.405805	0.413976	0.423129	0.499452	-0.0897463	-0.0718073	SNORA73, SNORA64, snR65, SNORA48, SNORD56, SNORA43	6 (0.15)	10 (0.29)	4 (0.15)	22 (0.54)	15 (0.44)	10 (0.37)	ns
163	chr5	1201602	1201629	28	*	3	0.328839	0.378354	0.392362	0.500517	-0.0641335	-0.0529504	NA	4 (0.1)	5 (0.15)	4 (0.15)	21 (0.51)	15 (0.44)	9 (0.33)	ns
164	chr11	112035175	112035945	771	*	2	0.382963	0.410394	0.427863	0.500637	-0.0681495	-0.0566675	SDHD, RP11-356J5.4	0 (0)	4 (0.12)	4 (0.15)	23 (0.56)	12 (0.35)	11 (0.41)	ns
165	chr6	30174651	30175967	1317	*	4	0.31639	0.311471	0.397253	0.502319	-0.0670073	-0.0596611	TRIM26, SNORA20	3 (0.07)	4 (0.12)	3 (0.11)	20 (0.49)	10 (0.29)	8 (0.3)	ns
166	chr2	106959205	106959878	674	*	5	0.329738	0.292253	0.393986	0.514494	-0.0703878	-0.0494576	SNORA73, SNORA64, SNORA12, SNORA74, SNORA19, snR65, 5S_rRNA, SNORA4, SNORD11, SNORD51, SNORA41, SCARNA6, SNORD39, SNORA75, ACA59, SNORA48, SNORD56, SNORA43, SNORA1, Vault	3 (0.07)	5 (0.15)	4 (0.15)	19 (0.46)	14 (0.41)	11 (0.41)	ns
167	chr7	158059704	158059944	241	*	2	0.444506	0.424967	0.439112	0.516168	-0.07161	-0.0564581	PTPRN2	2 (0.05)	10 (0.29)	4 (0.15)	23 (0.56)	9 (0.26)	7 (0.26)	ns
168	chr1	230882481	230882959	479	*	2	0.374017	0.43954	0.428699	0.516717	-0.0606362	-0.0454107	snoU13, Y_RNA, SNORD112, SNORA25, U8, RP11-99J16__A.2	2 (0.05)	2 (0.06)	3 (0.11)	16 (0.39)	12 (0.35)	8 (0.3)	ns
169	chr5	16737972	16738049	78	*	3	0.393903	0.382004	0.416476	0.525003	-0.0632854	-0.0541797	SNORA27, RPS23P5, MYO10, 7SK, SNORD45	3 (0.07)	5 (0.15)	3 (0.11)	24 (0.59)	11 (0.32)	10 (0.37)	ns
170	chr19	11472397	11472731	335	*	2	0.354802	0.463539	0.424453	0.525317	-0.0708531	-0.0494957	DKFZP761J1410	3 (0.07)	3 (0.09)	5 (0.19)	24 (0.59)	13 (0.38)	13 (0.48)	ns
171	chr15	78933807	78933820	14	*	2	0.455484	0.43661	0.44523	0.526568	0.0734463	0.0632743	CHRNB4	24 (0.59)	17 (0.5)	13 (0.48)	6 (0.15)	8 (0.24)	5 (0.19)	ns
172	chr6	30720080	30720491	412	*	4	0.377786	0.334898	0.408016	0.52666	-0.0865305	-0.0661467	SNORA20	2 (0.05)	7 (0.21)	4 (0.15)	22 (0.54)	13 (0.38)	11 (0.41)	ns
173	chr17	80847137	80847662	526	*	2	0.454955	0.435826	0.452066	0.530748	-0.0404308	-0.0381122	SNORA69, TBCD	2 (0.05)	3 (0.09)	2 (0.07)	20 (0.49)	14 (0.41)	11 (0.41)	ns
174	chr10	135060512	135060549	38	*	2	0.468923	0.437144	0.452584	0.531809	-0.0590151	-0.0519149	MIR202HG	4 (0.1)	2 (0.06)	3 (0.11)	25 (0.61)	11 (0.32)	11 (0.41)	ns
175	chr5	1093661	1093797	137	*	3	0.412017	0.387214	0.425455	0.53627	-0.0838342	-0.0467576	SLC12A7	2 (0.05)	2 (0.06)	4 (0.15)	24 (0.59)	14 (0.41)	11 (0.41)	ns
176	chr13	114302328	114302415	88	*	2	0.481141	0.447029	0.460988	0.54277	-0.0589366	-0.0549213	SNORD36	5 (0.12)	6 (0.18)	8 (0.3)	18 (0.44)	10 (0.29)	8 (0.3)	ns
177	chr2	176963948	176964506	559	*	2	0.476755	0.446992	0.462429	0.54372	0.0501674	0.0496844	HOXD12, SNORA4, SNORD11, SNORD51, SNORA41, SCARNA6, SNORD39, SNORA75, ACA59, SNORA48, SNORA43, SNORA1, Vault	26 (0.63)	16 (0.47)	17 (0.63)	2 (0.05)	4 (0.12)	2 (0.07)	ns
178	chr16	69385547	69385827	281	*	2	0.486542	0.459687	0.466402	0.553107	-0.0473413	-0.0426609	SNORD111, RP11-343C2.9, RP11-343C2.7, TMED6, SNORD33	3 (0.07)	6 (0.18)	2 (0.07)	20 (0.49)	14 (0.41)	11 (0.41)	ns
179	chr7	156797104	156799148	2045	*	6	0.305567	0.310536	0.400208	0.555963	0.0848724	0.0597588	MNX1-AS2, MNX1	16 (0.39)	8 (0.24)	9 (0.33)	4 (0.1)	3 (0.09)	2 (0.07)	ns
180	chr11	1025794	1025843	50	*	2	0.472551	0.473619	0.460568	0.556081	-0.0543709	-0.0371306	MUC6	3 (0.07)	8 (0.24)	2 (0.07)	20 (0.49)	10 (0.29)	8 (0.3)	ns
181	chr4	52942997	52943247	251	*	2	0.347298	0.55986	0.421984	0.561191	0.0928576	0.0545971	SNORD74, SPATA18, SNORA3, snoR442, SNORA11, SNORD42, snoU2_19, SNORD65	25 (0.61)	13 (0.38)	13 (0.48)	3 (0.07)	4 (0.12)	2 (0.07)	ns
182	chr17	46124684	46124725	42	*	2	0.501341	0.469783	0.473559	0.563205	0.0709333	0.0547143	SNORA69, RP5-890E16.2	26 (0.63)	16 (0.47)	14 (0.52)	5 (0.12)	5 (0.15)	6 (0.22)	ns
183	chr11	89224736	89224799	64	*	3	0.465775	0.41521	0.445975	0.568407	0.0572775	0.041461	NOX4	18 (0.44)	15 (0.44)	13 (0.48)	5 (0.12)	5 (0.15)	5 (0.19)	0.000332328
184	chr7	25608305	25608323	19	*	2	0.531897	0.494941	0.493669	0.589699	-0.0424747	-0.0390845	SNORA15	3 (0.07)	4 (0.12)	4 (0.15)	23 (0.56)	15 (0.44)	10 (0.37)	ns
185	chr6	54172378	54173316	939	*	2	0.472305	0.501279	0.497302	0.595322	-0.048559	-0.045612	SNORA38, SNORA8, SCARNA15, TINAG, SNORA20	4 (0.1)	9 (0.26)	3 (0.11)	24 (0.59)	12 (0.35)	11 (0.41)	ns
186	chr6	166259938	166260964	1027	*	6	0.291649	0.364977	0.41526	0.608525	-0.0795483	-0.0547922	PDE10A	3 (0.07)	3 (0.09)	2 (0.07)	23 (0.56)	12 (0.35)	9 (0.33)	ns
187	chr8	38585937	38586066	130	*	2	0.531897	0.531783	0.498733	0.61045	0.0566596	0.0397768	TACC1, SNORA7	23 (0.56)	18 (0.53)	13 (0.48)	6 (0.15)	5 (0.15)	5 (0.19)	ns
188	chr16	19727447	19727911	465	*	2	0.546442	0.521354	0.511578	0.614894	-0.0349714	-0.0343372	IQCK, KNOP1	7 (0.17)	4 (0.12)	4 (0.15)	23 (0.56)	13 (0.38)	11 (0.41)	ns
189	chr21	36041576	36041699	124	*	4	0.341182	0.488767	0.420891	0.617	0.109157	0.0625953	CLIC6	26 (0.63)	16 (0.47)	11 (0.41)	4 (0.1)	5 (0.15)	2 (0.07)	ns
190	chr17	76164111	76164117	7	*	2	0.590689	0.533588	0.523504	0.628971	-0.0482712	-0.0395929	SNORA69	3 (0.07)	5 (0.15)	4 (0.15)	23 (0.56)	12 (0.35)	12 (0.44)	ns
191	chr15	41793629	41795087	1459	*	4	0.475886	0.436286	0.458218	0.629733	0.0707822	0.0505985	ITPKA	23 (0.56)	14 (0.41)	11 (0.41)	8 (0.2)	3 (0.09)	2 (0.07)	ns
192	chr9	100952629	100952835	207	*	2	0.552801	0.550158	0.515314	0.630493	-0.0483627	-0.0433604	CORO2A	3 (0.07)	8 (0.24)	3 (0.11)	23 (0.56)	14 (0.41)	12 (0.44)	ns
193	chr6	27106988	27107718	731	*	2	0.522249	0.545186	0.524788	0.635139	0.0494872	0.0452298	HIST1H4I, HIST1H2BK, SNORA20	14 (0.34)	11 (0.32)	11 (0.41)	5 (0.12)	6 (0.18)	7 (0.26)	ns
194	chr2	236417265	236417590	326	*	2	0.564635	0.54898	0.524836	0.636853	-0.0405176	-0.0390677	AGAP1, SNORD39	2 (0.05)	6 (0.18)	3 (0.11)	23 (0.56)	9 (0.26)	12 (0.44)	ns
195	chr13	52769662	52769768	107	*	2	0.447205	0.644938	0.481836	0.637574	0.0335119	0.0172856	SNORD36, RP11-248G5.8, SNORD37	22 (0.54)	19 (0.56)	13 (0.48)	2 (0.05)	3 (0.09)	1 (0.04)	ns
196	chr5	140213825	140213924	100	*	3	0.529868	0.500752	0.48314	0.642146	0.0752975	0.0475945	PCDHA1, PCDHA2, PCDHA3, PCDHA4, PCDHA5, PCDHA6, SNORA68, SNORA57, 7SK, SNORD45, SNORD95	25 (0.61)	11 (0.32)	14 (0.52)	4 (0.1)	8 (0.24)	3 (0.11)	ns
197	chr7	966569	967038	470	*	2	0.604916	0.547464	0.533458	0.642312	-0.0430564	-0.0364672	ADAP1, COX19	4 (0.1)	3 (0.09)	3 (0.11)	23 (0.56)	12 (0.35)	12 (0.44)	ns
198	chr10	114133700	114134550	851	*	2	0.563653	0.549185	0.534716	0.643973	-0.03512	-0.0313686	ACSL5, SNORA17	5 (0.12)	7 (0.21)	3 (0.11)	24 (0.59)	8 (0.24)	12 (0.44)	ns
199	chr14	60032511	60032921	411	*	2	0.454955	0.6446	0.499067	0.651842	-0.0625842	-0.0373506	SNORA46, SNORA79, CCDC175	4 (0.1)	7 (0.21)	2 (0.07)	24 (0.59)	16 (0.47)	14 (0.52)	ns
200	chr12	58135981	58136245	265	*	2	0.401325	0.750212	0.476931	0.657012	-0.0637985	-0.0354626	TSPAN31, snoMe28S-Am2634	1 (0.02)	2 (0.06)	3 (0.11)	23 (0.56)	12 (0.35)	12 (0.44)	ns
201	chr3	25469872	25469925	54	*	4	0.467276	0.556632	0.462122	0.672853	0.0487023	0.0329885	U7, RARB, SNORA81, SNORD38, Metazoa_SRP	22 (0.54)	13 (0.38)	13 (0.48)	7 (0.17)	9 (0.26)	4 (0.15)	ns
202	chr10	48573302	48573365	64	*	2	0.639617	0.5802	0.556809	0.673165	0.0329177	0.0327731	SNORA71	23 (0.56)	16 (0.47)	12 (0.44)	3 (0.07)	9 (0.26)	4 (0.15)	ns
203	chr3	108476126	108476163	38	*	2	0.6149	0.625097	0.55748	0.691276	-0.0476959	-0.0325551	U7, SNORA33, SNORA81, SNORD66, SNORD2, SNORD5, SNORD63, SNORD61, RETNLB, SNORA24, Metazoa_SRP, SNORA18	5 (0.12)	3 (0.09)	4 (0.15)	23 (0.56)	13 (0.38)	12 (0.44)	ns
204	chr7	142981689	142982262	574	*	2	0.64057	0.611084	0.577417	0.700533	-0.0409553	-0.0367145	TMEM139, AC073342.12	6 (0.15)	4 (0.12)	3 (0.11)	22 (0.54)	10 (0.29)	9 (0.33)	ns
205	chr2	97427733	97427895	163	*	2	0.646446	0.627114	0.574691	0.704728	-0.0371605	-0.0241819	SNORA73, SNORA64, SNORA12, SNORA74, SNORA19, CNNM4, snR65, 5S_rRNA, SNORA4, SNORD11, SNORA41, SCARNA6, SNORD39, SNORA75, ACA59, SNORA48, SNORD56, SNORA43, SNORA1, Vault	6 (0.15)	4 (0.12)	3 (0.11)	22 (0.54)	13 (0.38)	11 (0.41)	ns
206	chr10	102509038	102509693	656	*	2	0.634397	0.623639	0.584781	0.710716	0.0328735	0.0194806	PAX2, SNORA17	16 (0.39)	16 (0.47)	12 (0.44)	0 (0)	0 (0)	0 (0)	3.63466e-07
207	chr1	161059267	161059535	269	*	2	0.639617	0.637784	0.577589	0.710769	-0.0394894	-0.0297295	snoU13, Y_RNA, SCARNA16, SNORD112, SNORA63, U3, SNORA51, SNORA25, SNORD59, SCARNA20, SNORA67, U6, SNORA70, SNORA77, SNORA26, SNORA72, U8, SNORA31, SNORA40, PVRL4, ACA64, SNORD78, snoU109, SNORD60, SNORD116	4 (0.1)	2 (0.06)	3 (0.11)	21 (0.51)	10 (0.29)	8 (0.3)	ns
208	chr11	45928854	45928898	45	*	2	0.68155	0.62755	0.590372	0.716224	-0.0232997	-0.0230735	SNORD43	1 (0.02)	1 (0.03)	2 (0.07)	20 (0.49)	13 (0.38)	14 (0.52)	ns
209	chr1	174844397	174844490	94	*	2	0.673323	0.664793	0.594564	0.732707	-0.036489	-0.0285023	snoU13, Y_RNA, SCARNA16, SNORD112, SNORA63, U3, SNORA51, SNORA25, SNORD59, SCARNA20, RABGAP1L, SNORA67, U6, SNORA70, SNORA77, SNORA26, SNORA72, U8, SNORA31, snoU109, SNORD60, SNORD116	6 (0.15)	7 (0.21)	3 (0.11)	25 (0.61)	10 (0.29)	12 (0.44)	ns
210	chr1	2717754	2718742	989	*	2	0.574657	0.65462	0.599677	0.732912	-0.0336418	-0.0278873	snoU13, Y_RNA, SNORA51, TTC34, snoU109, SNORD60	2 (0.05)	2 (0.06)	2 (0.07)	22 (0.54)	10 (0.29)	12 (0.44)	ns
211	chr2	131089926	131089942	17	*	2	0.669131	0.679058	0.596691	0.738995	-0.0240774	-0.0172741	SNORA12, SNORA74, snosnR60_Z15, snR65, 5S_rRNA, SNORA4, SNORD11, SNORD51, SNORA41, SCARNA6, SNORD39, SNORA75, ACA59, SNORA48, SNORD56, SNORA43, SNORA1, Vault	2 (0.05)	3 (0.09)	2 (0.07)	19 (0.46)	17 (0.5)	14 (0.52)	ns
212	chr15	27111687	27111949	263	*	3	0.612987	0.651469	0.541407	0.744566	0.0492652	0.0312297	GABRA5, GABRB3	22 (0.54)	18 (0.53)	13 (0.48)	0 (0)	2 (0.06)	1 (0.04)	0.00247237
213	chr16	4845285	4845348	64	*	2	0.623094	0.740175	0.581684	0.74472	-0.0640725	-0.0334127	SMIM22, RP11-127I20.5	3 (0.07)	6 (0.18)	5 (0.19)	20 (0.49)	13 (0.38)	12 (0.44)	ns
214	chr1	161510171	161510194	24	*	2	0.681267	0.696817	0.605992	0.751494	0.0318063	0.0247551	snoU13, Y_RNA, SCARNA16, SNORD112, SNORA63, U3, SNORA51, SNORA25, SNORD59, RP11-25K21.6, SCARNA20, SNORA67, U6, SNORA70, SNORA77, SNORA26, SNORA72, U8, SNORA31, SNORA40, SNORD78, snoU109, SNORD60, SNORD116	13 (0.32)	15 (0.44)	12 (0.44)	1 (0.02)	5 (0.15)	4 (0.15)	ns
215	chr11	2481641	2482233	593	*	3	0.556769	0.725804	0.542965	0.760839	-0.0498492	-0.0335931	LSP1, KCNQ1	5 (0.12)	4 (0.12)	1 (0.04)	24 (0.59)	15 (0.44)	14 (0.52)	ns
216	chr10	124639012	124639157	146	*	3	0.611909	0.69006	0.544572	0.767917	0.0710155	0.02661	CUZD1, FAM24B	16 (0.39)	10 (0.29)	10 (0.37)	2 (0.05)	0 (0)	1 (0.04)	ns
217	chr5	125800764	125800797	34	*	2	0.745118	0.686101	0.633424	0.767957	-0.0288303	-0.0259726	GRAMD3, snoZ6, SNORA27, SNORA68, SNORA57, 7SK, RP11-517I3.1, SNORD45, SNORD95	5 (0.12)	6 (0.18)	3 (0.11)	20 (0.49)	12 (0.35)	9 (0.33)	ns
218	chr12	54653364	54653427	64	*	2	0.607132	0.894645	0.585822	0.774166	0.0473226	0.023479	CBX5, snoMe28S-Am2634	23 (0.56)	16 (0.47)	14 (0.52)	7 (0.17)	6 (0.18)	4 (0.15)	ns
219	chr2	234601254	234601443	190	*	2	0.767589	0.705733	0.64892	0.785318	-0.0294291	-0.0292792	UGT1A8, UGT1A10, UGT1A9, UGT1A7, UGT1A6, SNORD39	7 (0.17)	9 (0.26)	3 (0.11)	23 (0.56)	13 (0.38)	12 (0.44)	ns
220	chr19	53696569	53696886	318	*	4	0.196505	0.924546	0.424843	0.790825	0.138779	0.0620953	ZNF665	14 (0.34)	8 (0.24)	9 (0.33)	1 (0.02)	0 (0)	0 (0)	ns
221	chr17	48050338	48050512	175	*	2	0.744403	0.750938	0.649719	0.79914	0.0269628	0.0173305	SNORA69, DLX4	24 (0.59)	20 (0.59)	16 (0.59)	4 (0.1)	6 (0.18)	2 (0.07)	ns
222	chr8	145641882	145642243	362	*	3	0.696895	0.714767	0.59358	0.809868	-0.0542239	-0.0267418	SLC39A4	4 (0.1)	5 (0.15)	4 (0.15)	21 (0.51)	12 (0.35)	11 (0.41)	ns
223	chr17	40936767	40937362	596	*	3	0.615553	0.826578	0.582758	0.831393	0.0682615	0.0315549	SNORA69, WNK4	25 (0.61)	14 (0.41)	13 (0.48)	6 (0.15)	4 (0.12)	2 (0.07)	ns
224	chr7	63361127	63361394	268	*	2	0.769152	0.826568	0.68598	0.842779	0.0403005	0.0224603	SNORA22, SNORA15, RP11-340I6.8	19 (0.46)	15 (0.44)	14 (0.52)	2 (0.05)	1 (0.03)	3 (0.11)	ns
225	chr7	27161624	27162294	671	*	2	0.794453	0.791781	0.713346	0.853797	-0.0183027	-0.0176172	HOXA-AS2, SNORA15, HOXA3	5 (0.12)	7 (0.21)	2 (0.07)	24 (0.59)	13 (0.38)	10 (0.37)	ns
226	chr6	167276359	167276567	209	*	2	0.846691	0.881691	0.746402	0.893465	0.00864604	0.000586966	RPS6KA2, RP11-514O12.4	12 (0.29)	6 (0.18)	7 (0.26)	0 (0)	0 (0)	0 (0)	ns
227	chr2	28718671	28719042	372	*	2	0.889626	0.841924	0.760472	0.895091	0.0277763	0.00741086	SNORA73, PLB1, SNORA64, SNORA74, snR65, SCARNA6, SNORD39, SNORD18, SNORA36, SNORA75, SNORA48, SNORD56, SNORA43, SNORA1, Vault	5 (0.12)	2 (0.06)	3 (0.11)	17 (0.41)	14 (0.41)	12 (0.44)	ns
228	chr5	43396953	43397113	161	*	2	0.897424	0.845136	0.763706	0.897701	0.0293996	0.0240069	SNORA27, SNORA68, RPS23P5, SNORA57, CCL28, SNORA76, 7SK, SNORD45	21 (0.51)	16 (0.47)	14 (0.52)	5 (0.12)	5 (0.15)	4 (0.15)	ns
229	chr6	32119923	32121156	1234	*	4	0.69512	0.953481	0.646969	0.921104	0.0390382	0.0224686	SNORA38, PRRT1, SNORA20	16 (0.39)	9 (0.26)	14 (0.52)	2 (0.05)	3 (0.09)	3 (0.11)	7.62268e-18
230	chr7	985719	985839	121	*	2	0.917621	0.892865	0.797092	0.925567	-0.0230968	-0.018333	ADAP1, COX19	3 (0.07)	8 (0.24)	4 (0.15)	21 (0.51)	15 (0.44)	12 (0.44)	ns
231	chr1	151809534	151811620	2087	*	6	0.405347	0.922105	0.586518	0.930194	-0.0572645	0.00890673	snoU13, Y_RNA, SCARNA16, SNORD112, SNORA63, U3, SNORA51, SNORA25, SNORA58, CKS1B, SCARNA20, SNORA67, U6, SNORA70, SNORA77, SNORA26, SNORA72, U8, SNORA31, SNORA42, SNORA40, C2CD4D, SCARNA4, SNORD64, ACA64, SNORD78, snoU109, SNORD60, SNORD116	23 (0.56)	14 (0.41)	11 (0.41)	5 (0.12)	4 (0.12)	2 (0.07)	ns
232	chr12	14926909	14926986	78	*	2	0.915661	0.927155	0.80798	0.936185	0.0228111	0.00891328	snoMe28S-Am2634	20 (0.49)	18 (0.53)	17 (0.63)	3 (0.07)	4 (0.12)	3 (0.11)	ns
233	chr20	42983920	42984453	534	*	7	0.964509	0.949483	0.683026	0.984289	-0.0386099	-0.0163494	HNF4A	4 (0.1)	8 (0.24)	5 (0.19)	22 (0.54)	14 (0.41)	13 (0.48)	ns
234	chr17	15686309	15686473	165	*	2	0.995689	0.998882	0.961076	0.997109	-0.00999342	-0.0065152	SNORA69	17 (0.41)	16 (0.47)	12 (0.44)	4 (0.1)	2 (0.06)	0 (0)	ns

## Sheet: S.Table2
Supplementary Table 2
All DMRs associated with EOCRC showing absolute mean differences (between tumour and normal mucosa) of >0.1
	seqnames	start	end	width	strand	no.cpgs	min_smoothed_fdr	Stouffer	HMFDR	Fisher	maxdiff	meandiff	overlapping.genes
1	chr13	78491982	78494462	2481	*	49	0	0	2.03e-14	0	0.469161	0.256401	SNORD36, RNF219-AS1, EDNRB
2	chr16	51183363	51190201	6839	*	44	0	0	2.71e-15	0	0.564548	0.30582	AC009166.5, SNORD111, SALL1, SNORD33
3	chr6	29520527	29521803	1277	*	40	0	0	1.24e-14	0	0.469356	0.319562	OR2I1P, SNORA20
4	chr1	119526060	119532925	6866	*	43	0	1.19e-304	4.18e-13	2.62e-298	0.458549	0.251521	snoU13, Y_RNA, SCARNA16, U1, SNORD112, SNORA63, SNORD46, SNORA2, SNORD81, U3, SNORA51, SNORA25, SNORA58, CKS1B, SCARNA20, SNORA67, U6, SNORA70, SNORA77, SNORA26, SNORA72, U8, SNORA31, SNORA42, SNORA40, TBX15, SNORD64, ACA64, SNORD78, snoU109, SNORD60, SNORD116
5	chr3	147123123	147131860	8738	*	57	2.85e-306	3.98e-288	1.75e-12	1.17e-294	0.458105	0.191863	ZIC1, SNORA81, SNORD66, SNORD2, ZIC4, Metazoa_SRP, SNORA18, U4
6	chr3	147105899	147116807	10909	*	45	3.91e-258	3.37e-252	8.5e-15	2.81e-265	0.522371	0.219693	ZIC1, SNORA81, SNORD66, SNORD2, ZIC4, Metazoa_SRP, SNORA18, U4
7	chr7	27140797	27150403	9607	*	54	1.24e-221	1.87e-261	1.73e-09	1.81e-260	0.286444	0.168111	HOXA-AS2, SNORA15, HOXA2, HOXA3
8	chr6	133561368	133564578	3211	*	49	0	1.15e-229	2.23e-14	1.97e-254	0.405132	0.207754	EYA4, SNORD28, SNORA20
9	chr13	37004601	37006748	2148	*	32	0	1.51e-261	4.27e-14	3.77e-249	0.493175	0.29647	SNORD36, CCNA1, SNORD37
10	chr3	62352633	62365402	12770	*	54	7.29e-135	1.95e-225	1.93e-11	3.82e-243	0.403474	0.175107	U7, SNORD77, SNORA33, SNORA81, SNORD66, SNORD2, SNORD5, SNORD38, SNORD63, PTPRG-AS1, FEZF2, Metazoa_SRP, SNORA18
11	chr6	29759078	29762010	2933	*	47	0	1.52e-208	1.65e-12	1.08e-238	0.455627	0.145826	HLA-V, HCG4, SNORA20
12	chr6	30076659	30081408	4750	*	39	0	1.01e-211	6.82e-12	1.05e-219	-0.3348	-0.196298	TRIM31-AS1, TRIM31, SNORA20
13	chr11	31818474	31828040	9567	*	44	1.49e-137	7.66e-208	3.79e-13	5.56e-207	0.443373	0.178483	PAX6
14	chr10	118030292	118034357	4066	*	29	9.75e-249	1.43e-199	6.5e-14	7.08e-202	0.45954	0.250771	GFRA1
15	chr15	83951663	83954395	2733	*	29	0	2.87e-181	3.75e-15	4.92e-189	0.425567	0.227383	RP11-382A20.4, BNC1
16	chr20	37351945	37358077	6133	*	22	0	4.09e-174	1.21e-17	1.63e-184	0.457836	0.264285	SLC32A1
17	chr5	37834102	37840839	6738	*	42	6.77e-166	6.79e-184	8.2e-11	1.31e-183	0.332544	0.177094	GDNF-AS1, SNORA27, SNORA68, RPS23P5, GDNF, SNORA57, SNORA76, 7SK, SNORD45
18	chr5	140796240	140803130	6891	*	31	5.43e-175	3.41e-176	1.13e-12	3.92e-177	0.374465	0.197116	PCDHGA1, PCDHGA2, PCDHGA3, PCDHGB1, PCDHGA4, PCDHGB2, PCDHGA5, PCDHGB3, PCDHGA6, PCDHGA7, PCDHGB4, PCDHGA8, PCDHGA9, PCDHGB6, PCDHGA10, PCDHGB7, PCDHGA11, SNORA68, SNORA57, 7SK, SNORD45, SNORD95
19	chr13	58203618	58209133	5516	*	20	1.2e-235	5.58e-183	8.33e-15	1.75e-175	0.417171	0.296847	SNORD36, PCDH17, SNORD37
20	chr13	28500882	28503508	2627	*	14	0	1.18e-177	9.11e-18	3.5e-170	0.552207	0.422625	SNORD36, SNORA16, SNORD37
21	chr13	28491326	28499045	7720	*	41	5.1e-205	1.53e-136	1.69e-13	1.7e-168	0.514907	0.132704	SNORD36, PDX1, PDX1-AS1, SNORA16, SNORD37
22	chr1	50881185	50893984	12800	*	54	3.03e-153	1.07e-132	2.5e-12	1.79e-168	0.390765	0.143494	snoU13, Y_RNA, SCARNA16, U1, SCARNA18, SCARNA24, SNORD112, SNORA62, SNORA63, SNORD46, SNORA2, SNORD81, U3, SNORA51, SNORA25, SCARNA20, SNORA67, U6, SNORA70, SNORA77, SNORA26, U8, SCARNA11, DMRTA2, SNORA31, SNORA42, SNORA40, SNORD64, ACA64, snoU109, SNORD60, SNORD116
23	chr7	96646598	96655981	9384	*	55	3.15e-173	2.13e-144	4.31e-11	4.6e-167	0.364658	0.151711	DLX5
24	chr5	2747922	2758088	10167	*	44	3.29e-101	4.44e-170	2.49e-10	2.1e-166	0.347877	0.192136	C5orf38, IRX2
25	chr4	96468962	96471143	2182	*	21	0	9.69e-175	1.22e-12	2.82e-166	0.384667	0.233927	SNORD74, SNORD50, RP11-710C12.1, SNORA11, UNC5C, snoU2_19, SNORD65
26	chr7	93519220	93521196	1977	*	22	0	2.06e-159	1.91e-14	9.22e-166	0.494498	0.260154	GNGT1, AC002076.10, TFPI2
27	chr15	26107410	26109614	2205	*	33	0	7.15e-147	1.55e-12	8.33e-165	0.41938	0.140323	ATP10A
28	chr4	134067789	134073627	5839	*	24	2.52e-232	3.69e-170	2.97e-12	9.43e-164	0.452287	0.261254	PCDH10, RP11-9G1.3, SNORD65
29	chr14	85995655	85998669	3015	*	21	3.68e-305	1.73e-169	2.36e-13	3.17e-162	0.434514	0.278246	RP11-497E19.2, FLRT2, RP11-497E19.1
30	chr10	7449665	7455518	5854	*	24	3.91e-216	1.15e-153	1.61e-12	1.07e-159	0.363205	0.197943	SFMBT2
31	chr7	1269181	1279226	10046	*	41	5.78e-132	1.19e-150	1.85e-10	2.64e-159	0.30139	0.150963	UNCX
32	chr2	45155201	45162196	6996	*	31	8.69e-245	1.53e-149	1.12e-13	4.56e-156	0.478131	0.209604	SNORA73, SNORA64, SNORD75, SNORA74, snR65, 5S_rRNA, SCARNA6, SNORD39, SNORD18, SNORA36, RP11-89K21.1, SNORA75, SNORA48, SNORD56, SNORA43, SNORA1, Vault
33	chr8	57357785	57361263	3479	*	26	0	8.33e-146	2.12e-13	4.73e-155	0.463842	0.221919	SNORA7, RP11-17A4.2, SNORA32, PENK
34	chr2	29337946	29339307	1362	*	14	0	1.72e-155	2.08e-16	1.59e-154	0.55973	0.411131	SNORA73, CLIP4, SNORA64, SNORA74, snR65, SCARNA6, SNORD39, SNORD18, SNORA36, SNORA75, SNORA48, SNORD56, SNORA43, SNORA1, Vault
35	chr11	32454718	32461240	6523	*	37	3.97e-115	8.23e-158	6.22e-14	3.68e-154	0.431704	0.175783	WT1-AS, WT1
36	chr7	79080588	79084196	3609	*	30	1.33e-272	1.58e-152	6.78e-12	6.32e-153	0.336911	0.177037	MAGI2-AS3, MAGI2
37	chr11	44330474	44333192	2719	*	46	2.15e-280	2.08e-145	1.07e-09	1.13e-152	0.393613	0.150359	ALX4, SNORD43
38	chr7	136553088	136556271	3184	*	22	1.17e-277	1.09e-149	1.12e-12	2.15e-151	0.393564	0.23474	CHRM2, hsa-mir-490
39	chr3	238048	240139	2092	*	15	0	1.59e-154	2.85e-15	3.13e-151	0.497484	0.336067	CHL1, CHL1-AS2
40	chr21	38076709	38083149	6441	*	23	1.23e-152	7.81e-159	1.19e-12	7.22e-151	0.442318	0.265938	SIM2
41	chr6	152125861	152130332	4472	*	36	2.92649904001146e-319	1.53e-131	3.02e-12	3.47e-149	0.350694	0.116399	ESR1, SNORD28, SNORA20
42	chr7	27180888	27185512	4625	*	55	2.89e-169	6.74e-151	9.41e-07	3.5e-149	0.29867	0.149846	HOXA-AS3, SNORA15, HOXA3, RP1-170O19.22, HOXA5, HOXA6
43	chr6	10881782	10884891	3110	*	22	1.88e-291	2.09e-139	9.35e-16	5.69e-149	0.425741	0.226578	RP11-637O19.3, SYCP2L, RP11-637O19.2, GCM2, SNORA20
44	chr13	53419596	53426032	6437	*	33	3.63e-169	1.7e-147	7.52e-12	2.86e-147	0.395496	0.191249	SNORD36, PCDH8, SNORD37
45	chr5	33936171	33938909	2739	*	19	2.98819084331881e-316	1.53e-153	8.15e-15	1.12e-146	0.440937	0.271901	RXFP3, SNORA27, SNORA68, RPS23P5, SNORA57, 7SK, SNORD45
46	chr12	114840854	114847641	6788	*	36	3e-133	5.42e-141	6.54e-12	1.14e-146	0.338475	0.1799	TBX5-AS1, SNORA9, TBX5
47	chr1	77332991	77334748	1758	*	16	0	5.72e-151	4.46e-16	5.8e-146	0.421262	0.279248	snoU13, Y_RNA, SCARNA16, U1, SCARNA18, SNORD112, SNORA63, SNORD46, ST6GALNAC5, SNORA2, SNORD81, U3, SNORA51, SNORA25, SNORA58, CKS1B, SCARNA20, SNORA67, U6, SNORA70, SNORA77, SNORA26, U8, SCARNA11, SNORA31, SNORA42, SNORA40, SNORD64, ACA64, SNORD78, snoU109, SNORD60, SNORD116
48	chr8	55370192	55372569	2378	*	18	0	2.78e-148	2.45e-14	5.86e-145	0.441901	0.28605	SNORA7, SOX17, SNORA32
49	chr5	1882188	1888033	5846	*	27	6.96e-124	1.63e-149	3.66e-11	2.28e-143	0.403113	0.229569	CTD-2194D22.3, CTD-2194D22.4, IRX4
50	chr2	223161771	223170370	8600	*	47	1.67e-84	1.92e-137	2.4e-09	2.01e-142	0.322713	0.142587	CCDC140, SCARNA6, SNORD39, SNORA75, SNORA48, PAX3
51	chr6	62995523	62996702	1180	*	14	0	4.1e-149	1.49e-14	2.41e-142	0.432885	0.33746	SNORA38, SNORA8, SCARNA15, SNORD28, KHDRBS2, SNORA20
52	chr11	20180336	20186078	5743	*	26	1.02e-155	2.62e-141	1.45e-11	1.96e-140	0.421049	0.223544	LSP1, DBX1
53	chr8	25897201	25909599	12399	*	54	1.9e-63	2.11e-128	1.4e-08	1.21e-139	0.328094	0.120626	SNORA7, EBF2
54	chr18	903764	909154	5391	*	25	1e-175	5.17e-140	1.22e-10	2.28e-138	0.40118	0.2275	ADCYAP1, RP11-672L10.3, RP11-672L10.2
55	chr5	3594275	3603280	9006	*	24	1.44e-104	1.52e-142	2.29e-13	2.05e-137	0.440074	0.228953	IRX1, CTD-2012M11.3
56	chr6	30226874	30228431	1558	*	41	0	6.92e-120	4e-11	3.97e-137	0.388459	0.113808	HLA-L, HCG17, SNORA20
57	chr5	5139069	5140935	1867	*	17	0	1.14e-123	8.02e-15	1.26e-136	0.523783	0.308114	ADAMTS16, CTD-2297D10.2
58	chr2	154727485	154730326	2842	*	18	6.51e-290	3.41e-133	5.78e-15	3.12e-136	0.377135	0.249583	GALNT13, 5S_rRNA, SNORA4, SNORD11, SNORD51, SNORA41, SCARNA6, SNORD39, SNORA75, ACA59, SNORA48, SNORA43, SNORA1, Vault
59	chr12	81471311	81472177	867	*	13	0	4.94e-141	1.47e-15	7.78e-136	0.470124	0.354575	ACSS3, SNORA9, snoMe28S-Am2634
60	chr4	110223040	110224288	1249	*	19	5.78391841430016e-316	9.05e-141	8.34e-13	1.6e-135	0.342891	0.228154	SNORD50, AC004051.2, SNORA11, COL25A1, snoU2_19, SNORD65
61	chr8	67342600	67345006	2407	*	12	0	2.22e-124	3.37e-18	3.12e-134	0.589369	0.357965	SNORA7, RRS1, ADHFE1, SNORA32
62	chr2	119602212	119612787	10576	*	51	1.52e-159	1.75e-114	1.34e-10	3.11e-133	0.331651	0.117481	SNORA12, SNORA74, SNORA19, snR65, 5S_rRNA, SNORA4, SNORD11, SNORD51, SNORA41, SCARNA6, SNORD39, SNORA75, ACA59, EN1, SNORA48, SNORD56, SNORA43, SNORA1, Vault
63	chr7	70595462	70598282	2821	*	15	0	7.57e-129	1.95e-14	1.6e-132	0.473794	0.302757	WBSCR17
64	chr7	19155785	19158954	3170	*	31	1.47e-270	2.25e-116	2.18e-12	1.74e-130	0.340815	0.179035	TWIST1
65	chr8	85094437	85097429	2993	*	20	5.2e-177	2.3e-134	1.78e-12	5.1e-130	0.406813	0.27016	RALYL, SNORA32
66	chr8	72753888	72758095	4208	*	20	0	4.62e-115	6.39e-14	4.27e-129	0.425079	0.215271	SNORA7, RP11-383H13.1, SNORA32, MSC
67	chr5	140810051	140812558	2508	*	19	1.04e-254	1.71e-134	2.86e-11	1.31e-128	0.389759	0.242159	PCDHGA1, PCDHGA2, PCDHGA3, PCDHGB1, PCDHGA4, PCDHGB2, PCDHGA5, PCDHGB3, PCDHGA6, PCDHGA7, PCDHGB4, PCDHGA8, PCDHGA9, PCDHGB6, PCDHGA10, PCDHGB7, PCDHGA11, PCDHGA12, SNORA68, SNORA57, 7SK, SNORD45, SNORD95
68	chr1	3566304	3568722	2419	*	43	0	2.05e-72	1.16e-13	3.48e-128	0.368826	0.118603	snoU13, Y_RNA, U3, SNORA51, SNORA70, WRAP73, snoU109, SNORD60
69	chr5	115151427	115153223	1797	*	13	0	5.39e-126	9.77e-18	1.29e-127	0.480119	0.30863	snoZ6, SNORA27, SNORA68, SNORA57, 7SK, CDO1, SNORD45, SNORD95
70	chr8	53851156	53854425	3270	*	15	9.42e-291	2.34e-130	1.53e-14	1.35e-127	0.4902	0.309208	SNORA7, NPBWR1, SNORA32
71	chr19	58094517	58096559	2043	*	13	0	2.47e-123	6.52e-16	2.64e-127	0.600271	0.306771	ZIK1
72	chr6	72129509	72131020	1512	*	14	0	6.57e-129	3.8e-13	1.41e-126	0.437906	0.334967	SNORA38, SNORA8, SCARNA15, SNORD28, LINC00472, SNORA20
73	chr8	132051228	132055481	4254	*	15	3.94580003453526e-313	2.21e-128	2.87e-14	1.64e-126	0.386298	0.252657	ADCY8
74	chr18	12253749	12255318	1570	*	19	0	6.49e-123	7.31e-14	3.27e-126	0.427416	0.229829	CIDEA
75	chr6	30037773	30040291	2519	*	45	3.7e-230	1.12e-124	5.43e-07	1.14e-124	0.276231	0.117697	PPP1R11, RNF39, SNORA20
76	chr8	97169621	97173722	4102	*	21	3.71e-176	6.39e-122	2.19e-12	4.79e-124	0.445639	0.227822	SNORA32, GDF6
77	chr14	60975811	60978275	2465	*	17	3.94e-178	2.96e-130	4.29e-13	6.26e-124	0.500711	0.288692	SIX6, SNORA46, SNORA79, C14orf39
78	chr1	75592950	75598280	5331	*	24	7.09e-145	3.87e-121	1.93e-12	1.24e-122	0.36391	0.190828	snoU13, Y_RNA, SCARNA16, U1, SCARNA18, SNORD112, SNORA63, SNORD46, LHX8, SNORA2, SNORD81, U3, SNORA51, SNORA25, SNORA58, CKS1B, SCARNA20, SNORA67, U6, SNORA70, SNORA77, SNORA26, U8, SCARNA11, SNORA31, RP11-510C10.2, RP11-510C10.3, SNORA42, SNORA40, SNORD64, ACA64, SNORD78, snoU109, SNORD60, SNORD116
79	chr14	95233665	95240560	6896	*	38	8.87e-135	5.72e-110	4.99e-10	1.8e-121	0.35639	0.143498	GSC
80	chr2	182321354	182322841	1488	*	13	0	7.94e-113	6.11e-19	2.33e-121	0.474326	0.288063	ITGA4, SNORA4, SNORD11, SNORD51, SNORA41, SCARNA6, SNORD39, SNORA75, SNORA48, SNORA1, Vault
81	chr8	109093450	109096151	2702	*	18	5.57e-283	1.79e-112	7.73e-13	2.98e-121	0.401318	0.236444	SNORA32, RSPO2
82	chr8	65289227	65293126	3900	*	17	8.31e-234	3.73e-120	1.32e-12	5.52e-121	0.36951	0.249	SNORA7, LINC00966, MIR124-2, SNORA32
83	chr3	192126023	192127991	1969	*	15	1.38e-237	3.03e-125	6.37e-13	7.13e-121	0.431874	0.324011	FGF12, U4
84	chr16	62067937	62071193	3257	*	16	2.9e-250	1.9e-124	1.24e-13	1.55e-120	0.417926	0.270516	SNORD111, CDH8, SNORD33
85	chr6	27647713	27648908	1196	*	12	0	1.18e-125	3.37e-15	1.57e-120	0.557824	0.333229	SNORA20
86	chr15	79381747	79383980	2234	*	22	1.41e-200	1.05e-121	2.07e-12	5.54e-120	0.391848	0.203108	RASGRF1
87	chr13	36918614	36921107	2494	*	20	7.85e-281	1.12e-118	3.12e-13	7.56e-120	0.467466	0.199033	SNORD36, SPG20OS, SPG20, SNORD37
88	chr3	27761503	27766284	4782	*	28	1.15e-257	1.53e-100	2.76e-13	1.75e-119	0.435757	0.155319	U7, SNORA81, SNORD5, EOMES, SNORD38, Metazoa_SRP
89	chr8	69241923	69244734	2812	*	15	4.85e-234	2.16e-123	4.26e-13	5.41e-119	0.445067	0.247962	SNORA7, C8orf34, SNORA32, RP11-664D7.4
90	chr11	20617937	20623913	5977	*	29	4.04e-92	3.53e-108	1.84e-11	1.84e-118	0.411039	0.163359	LSP1, SLC6A5
91	chr13	79169714	79171679	1966	*	16	8.75e-250	2.53e-121	9.63e-13	8.14e-117	0.464969	0.270254	SNORD36, RNF219-AS1, RP11-52L5.6
92	chr7	8480586	8483710	3125	*	15	1.95e-223	4.47e-117	1.57e-15	4.14e-116	0.477864	0.30411	NXPH1
93	chr4	154709441	154714852	5412	*	45	2.66e-235	8.55e-82	3.04e-12	6.59e-116	0.358528	0.122001	SFRP2, SNORD65
94	chr8	145104106	145107857	3752	*	16	1.01e-290	1.29e-93	2.13e-15	1.02e-115	0.595006	0.295419	CTD-3065J16.6, OPLAH
95	chr13	84452994	84457340	4347	*	19	1.1e-219	4.09e-106	7.97e-13	1.03e-115	0.448836	0.230176	SNORD36, SLITRK1
96	chr3	137481938	137490846	8909	*	43	1.24e-93	1.3e-92	4.04e-12	2.81e-115	0.359881	0.130719	SOX14, RP11-2A4.3, SNORA81, SNORD66, SNORD2, SNORD5, SNORD63, Metazoa_SRP, SNORA18, U4
97	chr12	5018229	5021585	3357	*	20	1.6e-256	5.89e-109	1.19e-13	3.61e-115	0.376689	0.206006	KCNA1
98	chr16	67195740	67200492	4753	*	19	6.91e-298	2.78e-103	1.88e-15	6.15e-115	0.493721	0.181245	FBXL8, RP11-5A19.5, HSF4, SNORD111, SNORD33
99	chr2	68545960	68548060	2101	*	14	6.53e-299	9.03e-115	7.7e-15	7.94e-115	0.455959	0.25592	SNORA73, SNORA64, SNORD75, SNORA12, SNORA74, SNORA19, snR65, 5S_rRNA, SNORA4, SNORD11, SNORA41, SCARNA6, SNORD39, SNORD18, SNORA36, SNORA75, ACA59, CNRIP1, SNORA48, SNORD56, SNORA43, SNORA1, Vault
100	chr10	131761150	131771695	10546	*	43	2.33e-94	1.08e-94	1e-12	3.46e-114	0.359382	0.115646	EBF3
101	chr13	112758379	112761844	3466	*	17	1.04e-158	1.2e-112	1.37e-13	6.2e-114	0.443761	0.255743	SNORD36, LINC00403, LINC00404
102	chr1	91182128	91185922	3795	*	23	4.85e-134	1.06e-118	3.29e-10	1.36e-113	0.290883	0.197596	snoU13, Y_RNA, SCARNA16, U1, SNORD112, SNORA63, SNORD46, SNORA2, SNORD81, U3, SNORA51, SNORA25, SNORA58, CKS1B, SCARNA20, SNORA67, U6, SNORA70, SNORA77, SNORA26, U8, SCARNA11, SNORA31, BARHL2, SNORA42, SNORA40, SNORD64, ACA64, SNORD78, snoU109, SNORD60, SNORD116
103	chr1	91189314	91193193	3880	*	24	1.46e-144	1.35e-112	2.71e-10	1.38e-113	0.330583	0.192843	snoU13, Y_RNA, SCARNA16, U1, SNORD112, SNORA63, SNORD46, SNORA2, SNORD81, U3, SNORA51, SNORA25, SNORA58, CKS1B, SCARNA20, SNORA67, U6, SNORA70, SNORA77, SNORA26, U8, SCARNA11, SNORA31, SNORA42, SNORA40, SNORD64, ACA64, SNORD78, snoU109, SNORD60, SNORD116
104	chr3	147139485	147142415	2931	*	19	3.91e-176	2.4e-117	2.25e-11	3.12e-113	0.369673	0.226782	ZIC1, SNORA81, SNORD66, SNORD2, Metazoa_SRP, SNORA18, U4
105	chr20	61806628	61810902	4275	*	22	3.78e-277	5.98e-100	3.34e-15	4.24e-113	0.468022	0.1938	MIR124-3, RP5-963E22.4
106	chr11	20690628	20692791	2164	*	14	7.26e-285	6.28e-115	1.47e-16	3.33e-112	0.464274	0.304278	LSP1, NELL1, RP11-701I24.3
107	chr19	57349204	57352785	3582	*	30	8.28e-126	1.8e-112	4.86e-08	4.09e-112	0.207567	0.112717	MIMT1, ZIM2, PEG3
108	chr13	110958418	110961606	3189	*	22	4.72e-264	8.67e-81	1.66e-13	1.04e-111	0.457456	0.183027	SNORD36, COL4A2, COL4A1
109	chr14	29234671	29237202	2532	*	25	2.46e-148	5.29e-119	3.56e-09	2.13e-111	0.385961	0.193793	FOXG1, SNORA79
110	chr6	84417445	84419360	1916	*	14	3.93e-259	1.73e-114	4.35e-12	3.68e-111	0.381349	0.265293	SNORA38, SNORA8, SNORD28, SNAP91, SNORA20
111	chr8	24770342	24773148	2807	*	20	1.06e-186	7.69e-117	9.98e-11	4.85e-111	0.373493	0.221459	NEFM, SNORA7, GS1-72M22.1
112	chr4	147557774	147561900	4127	*	15	6.54e-177	1.09e-105	8.89e-16	5.73e-111	0.433224	0.239146	POU4F2, AC093887.1, SNORD65
113	chr10	100991745	100997023	5279	*	31	2.94e-153	4.25e-94	1.23e-11	6.68e-111	0.33379	0.150547	SNORA17, HPSE2
114	chr10	50816058	50822752	6695	*	30	6.63e-121	1.15e-85	2.09e-11	8.64e-110	0.356911	0.159161	CHAT, SLC18A3, SNORA71
115	chr1	111216000	111218554	2555	*	18	0	1.38e-101	8.24e-16	1.23e-109	0.530454	0.212035	snoU13, Y_RNA, SCARNA16, U1, SNORD112, SNORA63, SNORD46, SNORA2, SNORD81, U3, SNORA51, SNORA25, SNORA58, CKS1B, SCARNA20, SNORA67, U6, SNORA70, SNORA77, SNORA26, SNORA72, U8, SCARNA11, SNORA31, KCNA3, SNORA42, SNORA40, SNORD64, ACA64, SNORD78, snoU109, SNORD60, SNORD116
116	chr16	54965492	54974287	8796	*	33	3.78e-115	1.86e-97	1.11e-12	1.77e-109	0.415847	0.141117	IRX5, CTD-3032H12.2, SNORD111, CTD-3032H12.1, SNORD33
117	chr10	22633916	22635028	1113	*	14	1.62e-286	4.54e-109	4.55e-12	1.81e-109	0.351794	0.261411	SPAG6
118	chr3	170302404	170305197	2794	*	16	0	1.77e-102	4.75e-15	2.41e-109	0.402888	0.173737	CLDN11, SNORA81, SNORD66, SNORD2, SLC7A14, SNORA18, U4
119	chr4	111549880	111555503	5624	*	22	2.12e-109	4.73e-114	6.29e-10	4.18e-109	0.371134	0.237252	SNORA11, PITX2, SNORD65
120	chr10	106398816	106402908	4093	*	16	5.94e-187	5.04e-109	1.03e-14	4.37e-109	0.444525	0.264666	SORCS3, SNORA17
121	chr20	61635995	61639277	3283	*	15	1.81e-287	3.25e-94	2e-15	4.49e-109	0.575472	0.248852	BHLHE23
122	chr12	72665376	72667512	2137	*	14	3.02e-191	2.95e-115	4.61e-12	5.06e-109	0.386698	0.27056	TRHDE, TRHDE-AS1, snoMe28S-Am2634
123	chr2	124782117	124783698	1582	*	12	2.10659744905419e-314	6.06e-107	2.78e-14	5.62e-109	0.411156	0.275442	SNORA12, SNORA74, CNTNAP5, snR65, 5S_rRNA, SNORA4, SNORD11, SNORD51, SNORA41, SCARNA6, SNORD39, SNORA75, ACA59, AC079154.1, SNORA48, SNORD56, SNORA43, SNORA1, Vault
124	chr10	102893980	102896869	2890	*	16	6.41e-182	6.58e-112	2.97e-14	6.18e-109	0.438126	0.278101	TLX1, SNORA17, RP11-31L23.3
125	chr8	65280876	65284519	3644	*	16	3.87e-196	8.79e-107	9.19e-14	1.11e-108	0.453176	0.276877	SNORA7, SNORA32, RP11-32K4.1
126	chr4	111535528	111541173	5646	*	18	1.36e-117	9.23e-106	1.4e-11	1.38e-107	0.37165	0.217518	SNORA11, RP11-380D23.2, PITX2, SNORD65
127	chr11	8190152	8190837	686	*	11	1.79e-290	3.46e-112	3.86e-14	9.48e-107	0.41325	0.267653	LSP1, RP11-379P15.1, RIC3
128	chr11	131778850	131781257	2408	*	23	2.28e-248	4.03e-98	1e-12	5.58e-106	0.399632	0.100218	NTM
129	chr2	63278211	63287082	8872	*	43	8.04e-72	2.93e-102	7.44e-08	1e-105	0.44657	0.142121	SNORA73, SNORA64, SNORD75, SNORA12, OTX1, SNORA74, SNORA19, snR65, 5S_rRNA, SNORA4, SNORD11, SNORA41, SCARNA6, SNORD39, SNORD18, SNORA36, SNORA75, SNORA48, SNORD56, SNORA43, SNORA1, Vault
130	chr10	26503897	26507383	3487	*	19	8.35e-144	8.29e-106	1.2e-11	1.01e-105	0.404231	0.200925	GAD2, SNORD115
131	chr11	109292465	109294233	1769	*	15	1.31e-228	6.8e-100	1.32e-13	1.21e-105	0.385047	0.235772	C11orf87, RP11-708B6.2
132	chr4	1396306	1404607	8302	*	24	1.03e-105	2.59e-98	8.98e-11	1.54e-105	0.406728	0.176158	NKX1-1
133	chr21	34395093	34401201	6109	*	26	4.06e-133	3.99e-107	7.65e-12	1.74e-105	0.317896	0.18677	OLIG2, AP000282.2
134	chr20	37433745	37435716	1972	*	16	2.46e-284	4.1e-103	7.79e-16	3.57e-105	0.406648	0.223541	PPP1R16B
135	chr5	145717010	145722909	5900	*	25	5.85e-97	5.64e-106	7.8e-10	7.29e-105	0.302532	0.15751	RBM27, POU4F3, SNORA68, SNORA57, SNORD45, CTC-359M8.1, SNORD95
136	chr10	57387636	57391271	3636	*	17	4.27e-114	1.46e-99	1.76e-12	3.31e-104	0.440283	0.207335	SNORA71, PCDH15
137	chr3	142835844	142840837	4994	*	21	2.74e-226	5.08e-94	1.04e-13	3.92e-104	0.393463	0.155386	CHST2, SNORA81, SNORD66, SNORD2, Metazoa_SRP, SNORA18, U4
138	chr20	25061762	25065553	3792	*	17	4.26e-179	2.67e-104	2.44e-12	4.44e-104	0.437482	0.25891	VSX1
139	chr13	95354021	95360542	6522	*	25	1.73e-102	1.23e-100	9.09e-14	8.72e-104	0.414082	0.17398	SNORD36, LINC00391
140	chr5	63255045	63257885	2841	*	19	3.06e-136	6.33e-109	4.73e-10	1.07e-103	0.329143	0.214953	SNORA50, snoZ6, SNORA27, SNORA68, RPS23P5, SNORA57, RP11-158J3.2, HTR1A, SNORA76, 7SK, SNORD45
141	chr3	129692887	129694683	1797	*	13	0	7.3e-93	4.59e-17	2.31e-103	0.511851	0.298334	TRH, SNORA33, SNORA81, SNORD66, SNORD2, SNORD5, SNORD63, SNORD61, Metazoa_SRP, SNORA18, U4
142	chr5	3589702	3592718	3017	*	14	4.21e-135	1.69e-103	5.78e-13	2.55e-103	0.374822	0.274687	NA
143	chr14	57274550	57279669	5120	*	24	2.65e-124	2.68e-102	6.37e-10	2.65e-103	0.343509	0.182474	SNORA79, OTX2
144	chr15	27111435	27114748	3314	*	27	4.95e-224	5.36e-95	3.21e-12	4.43e-103	0.382856	0.156193	GABRA5, GABRB3
145	chr16	86546628	86550450	3823	*	17	1.62e-145	6.7e-100	8.13e-12	5.05e-103	0.364224	0.201848	FOXF1
146	chr4	158141076	158144020	2945	*	14	2.12e-134	3.15e-106	3.55e-13	1.18e-102	0.419997	0.261012	GRIA2, SNORD65
147	chr2	5836111	5838258	2148	*	11	1.39e-259	4.14e-102	4.9e-16	2.39e-102	0.501476	0.294149	SNORA73, SOX11, AC010729.1, SNORA64, snR65, SNORA48, SNORD56, SNORA43
148	chr7	102920323	102921643	1321	*	14	1.41e-278	7.27e-104	2.15e-15	3.46e-102	0.374841	0.171024	DPY19L2P2
149	chr19	58446312	58448067	1756	*	13	2.19e-306	4.1e-94	1.56e-15	2.59e-101	0.390166	0.231232	ZNF418
150	chr4	9782243	9784508	2266	*	15	1.92e-299	1.23e-87	3.45e-13	3.17e-101	0.353683	0.1912	DRD5, SNORA3, SLC2A9
151	chr5	115297488	115299828	2341	*	15	1.71e-215	1.32e-97	2.16e-14	1.1e-100	0.398344	0.247911	AQPEP, snoZ6, SNORA27, SNORA68, SNORA57, 7SK, SNORD45, SNORD95
152	chr4	20253922	20257590	3669	*	14	2.94e-214	2.53e-99	4.95e-16	1.25e-100	0.446373	0.236385	SLIT2, SNORD74, SNORA3, snoR442, snoU2_19
153	chr21	38065184	38071066	5883	*	26	7.32e-162	1.12e-85	1.29e-11	1.39e-100	0.392754	0.145957	NA
154	chr4	122684903	122687552	2650	*	20	7.6e-252	8.86e-96	2.04e-12	1.72e-100	0.410778	0.172247	AC079341.1, TMEM155, SNORD65
155	chr5	178367423	178369233	1811	*	13	1.07e-275	1.44e-95	4.76e-13	2.07e-100	0.456081	0.28053	ZNF454, SNORD95
156	chr19	58569986	58571811	1826	*	12	0	7.26e-76	3.15e-17	2.67e-100	0.498805	0.283753	ZNF135
157	chr5	1874703	1880310	5608	*	24	6.88e-153	1.03e-87	4.55e-12	4.46e-100	0.430301	0.186106	IRX4
158	chr6	137812735	137818836	6102	*	26	2.41e-160	1.85e-87	3.79e-13	9.54e-100	0.376083	0.14079	SNORD28, OLIG3, SNORA20
159	chr8	70981796	70984917	3122	*	17	5.27e-166	2.27e-104	6.25e-12	1.67e-99	0.332369	0.234822	SNORA7, SNORA32, PRDM14
160	chr19	58220080	58220837	758	*	11	9.03e-262	1.83e-103	1.17e-12	5.87e-99	0.46525	0.314718	ZNF551, AC003006.7, ZNF154
161	chr17	50235279	50237844	2566	*	16	7.3e-170	1.87e-98	9.54e-15	2.25e-98	0.391122	0.237209	SNORA69, CA10
162	chr5	16179012	16181039	2028	*	18	3.12e-217	2.99e-96	2.65e-13	3.22e-98	0.379865	0.239035	RP11-19O2.2, SNORA27, RPS23P5, MARCH11, 7SK, SNORD45
163	chr2	182542510	182550065	7556	*	32	4.92e-79	2.91e-87	1.18e-11	3.42e-98	0.421839	0.132912	AC013733.3, SNORA4, SNORD11, SNORD51, SNORA41, SCARNA6, SNORD39, SNORA75, SNORA48, CERKL, NEUROD1, SNORA1, Vault
164	chr4	41879651	41884669	5019	*	28	2.74e-115	3.3e-95	5.61e-09	6.89e-98	0.280784	0.162063	SNORD74, SNORA3, snoR442, SNORA11, LINC00682, SNORD42, snoU2_19, SNORD65
165	chr8	9760427	9764602	4176	*	20	2.02e-103	8.93e-97	1.07e-12	1.35e-97	0.313716	0.183862	SNORA7, LINC00599
166	chr4	156679085	156681385	2301	*	12	3.1e-252	5.9e-101	7.05e-15	1.63e-97	0.371681	0.239244	GUCY1B3, SNORD65
167	chr6	85471973	85474585	2613	*	17	2.49e-189	2.91e-102	4.78e-10	2.66e-97	0.346034	0.212016	SNORA38, SNORA8, SNORD28, TBX18, SNORA20
168	chr7	24323128	24325371	2244	*	12	9.93e-209	5.49e-93	3.35e-14	2.91e-97	0.440096	0.320821	NPY, SNORA15
169	chr5	127871606	127875163	3558	*	17	1e-173	1.02e-94	4.22e-13	4.5e-97	0.398582	0.215345	SLC27A6, snoZ6, SNORA27, SNORA68, SNORA57, 7SK, FBN2, SNORD45, SNORD95
170	chr3	132755839	132757973	2135	*	17	6.76e-256	2.47e-91	1.51e-13	5.65e-97	0.456194	0.218196	TMEM108, SNORA33, SNORA81, SNORD66, SNORD2, SNORD5, SNORD63, SNORD61, RP11-469L4.1, Metazoa_SRP, SNORA18, U4
171	chr3	172164984	172167810	2827	*	15	3.18e-145	8.78e-101	5.1e-11	8.85e-97	0.304533	0.20944	SNORA81, SNORD66, SNORD2, GHSR, SNORA18, U4
172	chr1	4714008	4716578	2571	*	15	3.94e-178	9.89e-97	2.91e-13	1.36e-96	0.408532	0.218492	AJAP1, snoU13, Y_RNA, U3, SNORA51, SNORA70, snoU109, SNORD60
173	chr7	35293080	35299217	6138	*	29	4.2e-119	1.81e-88	1.21e-10	1.86e-96	0.303718	0.153575	SNORA15, TBX20, AC009531.2
174	chr19	56988205	56989740	1536	*	10	6.06e-286	5.43e-96	4.96e-15	2.85e-96	0.464117	0.292153	ZNF667-AS1, ZNF667
175	chr3	179754239	179755235	997	*	11	4.87e-252	2.19e-100	2.54e-13	3.73e-96	0.352416	0.27985	SNORA81, SNORD66, SNORD2, PEX5L, U4
176	chr1	229566769	229570665	3897	*	25	1.12e-119	6.6e-84	9.3e-11	4.67e-96	0.346072	0.166306	snoU13, Y_RNA, SNORD112, SNORA25, U8, ACTA1
177	chr20	24448859	24452091	3233	*	20	6.47e-142	1.16e-90	9.28e-12	3.83e-95	0.334836	0.178513	SYNDIG1
178	chr4	4862770	4864902	2133	*	19	6.91e-198	4.12e-91	3.23e-11	5.7e-95	0.374576	0.184699	MSX1, SNORA3
179	chr7	158935647	158938780	3134	*	13	1.37e-215	4.19e-87	4.11e-15	6.4e-95	0.474918	0.286612	VIPR2
180	chr11	105479843	105481988	2146	*	14	1.74e-218	3.16e-96	9.48e-13	7.7e-95	0.378602	0.239961	GRIA4
181	chr19	56879207	56880388	1182	*	13	1.05e-268	3e-82	4.34e-13	4.16e-94	0.413348	0.241365	ZNF542, ZSCAN5A, AC006116.21
182	chr4	126236316	126238929	2614	*	17	4.37e-236	3.13e-86	2.72e-13	7.49e-94	0.506036	0.199474	FAT4, SNORD65
183	chr8	23562918	23564717	1800	*	14	9.37e-185	5.55e-99	2.37e-11	1.07e-93	0.416878	0.28277	RP11-175E9.1, SNORA7, NKX2-6
184	chr8	97504959	97507958	3000	*	17	2.15e-144	4.93e-96	2.2e-10	1.26e-93	0.243601	0.141829	SDC2, SNORA32
185	chr2	127413363	127415590	2228	*	15	5.23e-300	3.25e-88	6.81e-16	1.58e-93	0.498554	0.210424	SNORA12, SNORA74, snosnR60_Z15, GYPC, snR65, 5S_rRNA, SNORA4, SNORD11, SNORD51, SNORA41, SCARNA6, SNORD39, SNORA75, ACA59, SNORA48, SNORD56, SNORA43, SNORA1, Vault
186	chr7	89747682	89749098	1417	*	16	6.1e-222	2.14e-90	2.45e-13	2.54e-93	0.280258	0.178512	DPY19L2P4, STEAP2-AS1, RP5-1121E10.2
187	chr19	52956310	52957180	871	*	11	1.01e-266	1.28e-92	2.29e-14	9.41e-93	0.41424	0.235916	ZNF578
188	chr13	95363371	95366456	3086	*	21	2.24e-219	7.29e-83	5.71e-12	2.16e-92	0.39608	0.162601	SNORD36, SOX21-AS1, SOX21
189	chr12	41085286	41087584	2299	*	19	7.59e-208	6.9e-89	4.33e-12	4.37e-92	0.434639	0.157504	CNTN1, snoMe28S-Am2634
190	chr6	100911240	100915805	4566	*	26	9.06e-123	5.24e-81	1.94e-08	4.42e-92	0.298628	0.171611	SNORA38, SNORA8, SNORD28, SIM1, SNORA20
191	chr19	53757677	53758609	933	*	9	4.09e-308	1.03e-93	1.63e-16	5.24e-92	0.424419	0.303728	ZNF677
192	chr10	11206221	11208973	2753	*	16	2.76e-159	2.17e-94	8.78e-11	9.13e-92	0.331984	0.23464	CELF2
193	chr1	119548527	119551851	3325	*	15	2.53e-127	6.51e-93	2.99e-12	9.84e-92	0.433031	0.245718	snoU13, Y_RNA, SCARNA16, U1, SNORD112, SNORA63, SNORD46, SNORA2, SNORD81, U3, SNORA51, SNORA25, SNORA58, CKS1B, SCARNA20, SNORA67, U6, SNORA70, SNORA77, SNORA26, SNORA72, U8, SNORA31, SNORA42, SNORA40, SNORD64, ACA64, SNORD78, snoU109, SNORD60, SNORD116
194	chr5	134361983	134364968	2986	*	13	9.99e-174	5.85e-94	7.59e-12	1.7e-91	0.426532	0.28022	SNORA27, SNORA68, SNORA57, 7SK, PITX1, SNORD45, SNORD95
195	chr16	66612955	66613970	1016	*	13	2.16e-256	7.49e-88	1.16e-14	1.74e-91	0.449221	0.247622	CKLF-CMTM1, CMTM1, CMTM2, SNORD111, RP11-403P17.2, SNORD33
196	chr7	43151168	43153950	2783	*	17	3.54e-220	1.22e-76	1.57e-12	2.11e-91	0.344575	0.170482	HECW1, SNORA22, SNORA15
197	chr4	107955266	107958572	3307	*	15	1.3e-161	9.46e-95	1.09e-14	3.68e-91	0.34233	0.217023	SNORD50, SNORA11, DKK2, snoU2_19, SNORD65
198	chr6	73329475	73332963	3489	*	18	3.32e-175	1.39e-74	1.41e-13	3.88e-91	0.466607	0.187156	SNORA38, SNORA8, SCARNA15, KCNQ5, SNORD28, SNORA20
199	chr13	36871646	36873065	1420	*	15	1.59e-199	3.14e-87	1.92e-10	5.58e-91	0.37575	0.251249	SNORD36, SOHLH2, CCDC169-SOHLH2, CCDC169, SNORD37
200	chr20	21681966	21688203	6238	*	24	6.27e-91	5.13e-91	1.45e-09	1.03e-90	0.316566	0.170278	PAX1
201	chr6	1388159	1397057	8899	*	28	2.16e-52	2.88e-94	4.63e-08	1.13e-90	0.282578	0.133392	FOXF2
202	chr19	58545001	58545837	837	*	10	7.49e-233	4.18e-95	3.99e-14	1.55e-90	0.409977	0.317491	ZSCAN1
203	chr8	41165699	41168481	2783	*	21	4.74e-289	3.54e-63	2.21e-15	1.73e-90	0.422966	0.175098	SNORA7, SFRP1
204	chr17	46618614	46624268	5655	*	27	1.33e-75	2.79e-83	3.94e-08	2.09e-90	0.272067	0.121059	SNORA69, HOXB-AS1, HOXB2
205	chr10	129533731	129536818	3088	*	18	7.11e-151	9.38e-86	7.5e-12	5.56e-90	0.455088	0.247293	FOXI2, AL391005.1
206	chr7	49813031	49815938	2908	*	17	5.2e-118	5.92e-91	2.73e-15	7.58e-90	0.354738	0.223909	VWC2, SNORA22, SNORA15
207	chr6	391114	393616	2503	*	12	1.54e-307	5.46e-71	8.1e-19	1.71e-89	0.480062	0.255572	IRF4
208	chr1	47909234	47912079	2846	*	15	6.9e-141	2.41e-93	7.26e-12	3.19e-89	0.4186	0.240145	snoU13, Y_RNA, SCARNA16, U1, SCARNA18, SCARNA24, SNORD112, SNORA62, SNORA63, SNORD46, SNORA2, SNORD81, U3, SNORA51, SNORA25, SCARNA20, SNORA67, U6, SNORA70, SNORA77, SNORA26, U8, SCARNA11, SNORA31, SNORA42, SNORA40, SNORD64, ACA64, snoU109, SNORD60, SNORD116
209	chr11	27740495	27744816	4322	*	25	8.42e-91	2.16e-85	2.58e-11	3.38e-89	0.278979	0.160289	BDNF, RP11-587D21.4
210	chr5	54518136	54519686	1551	*	11	4.18e-241	4.01e-92	9.67e-15	3.96e-89	0.448347	0.268049	snoZ6, SNORA27, SNORA68, RPS23P5, SNORA57, MCIDAS, SNORA76, 7SK, SNORD45
211	chr22	17081987	17083727	1741	*	9	1.03e-195	2.17e-93	4.21e-13	6.63e-89	0.381925	0.260441	TPTEP1
212	chr13	25670047	25671759	1713	*	14	2.69e-192	4.28e-89	4.14e-12	9.53e-89	0.244245	0.127587	SNORD36, PABPC3, SNORA16, SNORD37
213	chr12	85304696	85307152	2457	*	19	3.99e-213	1.15e-79	2.33e-13	1.53e-88	0.331212	0.17273	SNORA9, SLC6A15, snoMe28S-Am2634
214	chr10	23460646	23464518	3873	*	15	5.94e-148	9.84e-87	8.18e-13	1.77e-88	0.394456	0.242903	NA
215	chr2	139537131	139539181	2051	*	11	0	1.29e-74	2.35e-17	3.45e-88	0.432311	0.26623	snR65, 5S_rRNA, SNORA4, SNORD11, SNORD51, SNORA41, SCARNA6, SNORD39, SNORA75, ACA59, NXPH2, SNORA48, SNORD56, SNORA43, SNORA1, Vault
216	chr3	126113327	126114064	738	*	13	6.68e-246	3.32e-75	7.72e-13	3.61e-88	0.367699	0.225869	CCDC37, SNORA33, SNORA81, SNORD66, SNORD2, SNORD5, SNORD63, SNORD61, RP11-71E19.5, SNORA24, Metazoa_SRP, SNORA18, U4
217	chr11	31843886	31849262	5377	*	23	1.55e-113	1.63e-82	2.11e-11	6.16e-88	0.4371	0.159709	RCN1
218	chr17	35293632	35300874	7243	*	35	2.49e-95	2.38e-76	6.63e-10	6.39e-88	0.352095	0.127021	SNORA69, LHX1, RP11-445F12.1, RP11-445F12.2
219	chr12	54392734	54394545	1812	*	22	2.37e-187	9.38e-83	8.81e-11	1.16e-87	0.363869	0.141527	RP11-834C11.12, HOXC6, HOXC9, HOXC-AS1, snoMe28S-Am2634
220	chr2	98961601	98964691	3091	*	17	1.66e-236	9.83e-73	3.62e-14	1.34e-87	0.442539	0.129872	SNORA73, SNORA64, SNORA12, SNORA74, SNORA19, CNGA3, AC092675.4, snR65, 5S_rRNA, SNORA4, SNORD11, SNORA41, SCARNA6, SNORD39, SNORA75, ACA59, AC092675.3, SNORA48, SNORD56, SNORA43, SNORA1, Vault
221	chr1	200007403	200012526	5124	*	25	1.07e-169	1.85e-55	7.74e-13	1.4e-87	0.479667	0.138655	snoU13, Y_RNA, SNORD112, U3, SNORA51, SNORA25, SCARNA20, U6, NR5A2, SNORA70, SNORA77, SNORA26, SNORA72, U8, SNORD60, SNORD116
222	chr4	165304259	165305815	1557	*	15	6.21e-192	1.3e-88	3.91e-10	2.34e-87	0.368003	0.222254	MARCH1, SNORD65
223	chr4	4858752	4861404	2653	*	24	3.21e-223	2.39e-60	1.96e-10	3.14e-87	0.407909	0.144922	MSX1, SNORA3
224	chr11	17740430	17743840	3411	*	17	2.9e-131	5.68e-85	5.81e-11	3.78e-87	0.355876	0.217726	LSP1, MYOD1, snoMBII-202
225	chr3	10857456	10858504	1049	*	13	3.9e-228	1.24e-79	8.97e-13	1.32e-86	0.349888	0.24189	SLC6A11, SNORD38
226	chr12	104697193	104697983	791	*	13	1.29e-187	8.14e-92	2.94e-10	1.6e-86	0.362568	0.279253	TXNRD1, EID3, SNORA9
227	chr13	102067343	102069556	2214	*	13	6.58e-234	1.84e-81	1.94e-14	1.62e-86	0.446141	0.222027	SNORD36, NALCN
228	chr6	100049849	100057243	7395	*	40	3e-69	7.32e-85	5.97e-10	2.38e-86	0.320524	0.11333	SNORA38, SNORA8, PRDM13, SNORD28, SNORA20
229	chr2	61370764	61372316	1553	*	12	1.6e-255	8.2e-72	2.08e-13	2.56e-86	0.524203	0.263174	SNORA73, SNORA64, SNORD75, SNORA12, KIAA1841, C2orf74, SNORA74, SNORA19, snR65, 5S_rRNA, SNORA4, SNORD11, SNORA41, SCARNA6, SNORD39, SNORD18, SNORA36, SNORA75, AC016747.3, SNORA48, SNORD56, SNORA43, SNORA1, Vault
230	chr13	26624039	26626663	2625	*	13	1.02e-238	4.59e-78	6.32e-14	2.63e-86	0.361437	0.211232	SNORD36, SHISA2, LINC00415, SNORA16, SNORD37
231	chr19	44952417	44952808	392	*	10	9.03e-222	6.5e-90	6.32e-14	3.21e-86	0.326093	0.250869	CTC-512J12.4, ZNF229
232	chr3	42304070	42307866	3797	*	22	1.07e-162	1.74e-77	2.21e-12	3.7e-86	0.370434	0.129169	U7, SNORD77, SNORA33, SNORA81, SNORD5, CCK, SNORD38, SNORD63, Metazoa_SRP, SNORA18
233	chr6	58147525	58149317	1793	*	8	1.2e-190	3.16e-90	2.58e-14	3.81e-86	0.340845	0.253137	SNORA38, SNORA8, SCARNA15, SNORD28, SNORA20
234	chr4	174447847	174453287	5441	*	32	2.58e-115	2.49e-78	1.3e-10	3.89e-86	0.364293	0.12463	HAND2-AS1, HAND2, SNORD65
235	chr2	1745630	1749076	3447	*	19	5.11e-164	2.14e-74	2.41e-12	8.11e-86	0.372459	0.160005	PXDN, SNORA48
236	chr11	30037031	30039113	2083	*	15	1.9e-156	1.35e-88	2.57e-09	1.4e-85	0.332277	0.2317	KCNA4
237	chr1	14923736	14926373	2638	*	14	1.82e-236	2.65e-78	2.54e-14	2.52e-85	0.4645	0.196967	snoU13, Y_RNA, SCARNA16, KAZN, SCARNA21, SNORD112, SNORA62, SNORA63, SNORA2, U3, SNORA51, SCARNA20, SNORA67, U6, SNORA70, SNORA77, SNORA26, U8, SCARNA11, SNORA31, SNORA42, SNORA40, ACA64, snoU109, SNORD60
238	chr4	157996959	157998201	1243	*	15	4.17e-201	1.57e-85	1.19e-11	2.62e-85	0.346794	0.195899	GLRB, SNORD65
239	chr3	157812018	157813810	1793	*	10	1.95e-196	1.37e-87	6.6e-14	4.33e-85	0.384087	0.254346	SNORA81, SNORD66, SNORD2, SNORA18, U4
240	chr7	142493732	142495846	2115	*	16	1.29e-175	8.35e-82	8.66e-11	4.36e-85	0.370198	0.17026	TRBJ2-1, TRBJ2-2, TRBJ2-2P, TRBJ2-3, TRBJ2-4, TRBJ2-5, TRBJ2-6, TRBJ2-7
241	chr13	112707805	112712795	4991	*	16	1.05e-118	3.09e-71	4.72e-14	6.54e-85	0.422829	0.202028	SNORD36
242	chr13	88323266	88326918	3653	*	19	1.12e-101	9.6e-78	4.16e-14	7.04e-85	0.436211	0.188734	SNORD36, SLITRK5, MIR4500HG
243	chr12	64062221	64063071	851	*	10	2.52e-221	2.02e-88	1.16e-13	8.35e-85	0.380582	0.252426	DPY19L2, RP11-415I12.3, snoMe28S-Am2634
244	chr11	94500612	94502879	2268	*	19	9.41e-232	1.11e-70	5.18e-15	1.33e-84	0.347604	0.158045	AMOTL1
245	chr14	42074503	42079246	4744	*	16	6.35e-83	2.08e-80	1.13e-12	1.8e-84	0.310642	0.183582	LRFN5, SNORA79
246	chr8	68864012	68864964	953	*	13	1.55e-197	1.39e-87	1.77e-11	2.08e-84	0.383247	0.246967	SNORA7, PREX2, SNORA32
247	chr4	55990582	55992689	2108	*	14	1.17e-181	7.63e-86	3.18e-12	3.01e-84	0.414162	0.221223	SNORD74, SNORA3, snoR442, SNORA11, KDR, SNORD42, snoU2_19, SNORD65
248	chr1	16084445	16085984	1540	*	10	1.46e-243	2.76e-80	4.36e-14	5.38e-84	0.436613	0.298119	snoU13, Y_RNA, SCARNA16, SCARNA21, FBLIM1, SNORD112, SNORA62, SNORA63, SNORA2, U3, SNORA51, SCARNA20, SNORA67, U6, SNORA70, SNORA77, SNORA26, U8, SCARNA11, SNORA31, SNORA42, SNORA40, ACA64, snoU109, SNORD60
249	chr19	54023732	54024834	1103	*	16	1.7e-193	3.45e-83	3.82e-12	5.45e-84	0.372561	0.180464	ZNF331
250	chr19	9472210	9474128	1919	*	14	3.73e-190	3.91e-79	2.03e-12	5.93e-84	0.441314	0.217921	ZNF559-ZNF177, ZNF177
251	chr18	74960629	74962794	2166	*	26	4.84e-169	4.45e-78	1.63e-11	9.43e-84	0.405338	0.148303	GALR1
252	chr1	75599645	75602925	3281	*	15	3.41e-116	3.43e-86	8.26e-14	1.11e-83	0.38597	0.194438	snoU13, Y_RNA, SCARNA16, U1, SCARNA18, SNORD112, SNORA63, SNORD46, LHX8, SNORA2, SNORD81, U3, SNORA51, SNORA25, SNORA58, CKS1B, SCARNA20, SNORA67, U6, SNORA70, SNORA77, SNORA26, U8, SCARNA11, SNORA31, SNORA42, SNORA40, SNORD64, ACA64, SNORD78, snoU109, SNORD60, SNORD116
253	chr12	54331892	54333823	1932	*	18	1.72e-171	1.65e-76	5.85e-12	1.23e-83	0.438683	0.182227	HOXC13, HOXC13-AS, snoMe28S-Am2634
254	chr8	54789207	54795315	6109	*	20	1.03e-139	7.66e-71	9.24e-14	2.02e-83	0.430952	0.174729	SNORA7, RGS20, SNORA32, RP11-1070A24.2
255	chr15	27214606	27217186	2581	*	17	5.71e-187	6.76e-71	4.37e-11	2.12e-83	0.361104	0.188258	TVP23BP1, GABRG3
256	chr2	119913996	119917385	3390	*	16	4.96e-160	1.92e-70	3.81e-14	2.23e-83	0.395097	0.191856	SNORA12, SNORA74, SNORA19, snR65, 5S_rRNA, SNORA4, SNORD11, SNORD51, SNORA41, SCARNA6, SNORD39, SNORA75, ACA59, C1QL2, SNORA48, SNORD56, SNORA43, SNORA1, Vault
257	chr18	11147785	11150784	3000	*	14	1.19e-175	5.15e-84	8.79e-11	6.55e-83	0.364827	0.231275	PIEZO2
258	chr7	145812842	145814306	1465	*	15	1.66e-175	4.23e-84	5.43e-13	7.4e-83	0.388227	0.204206	CNTNAP2
259	chr3	6901652	6905031	3380	*	15	2.07e-160	3.21e-75	5.91e-13	8.62e-83	0.428445	0.231338	GRM7, SNORD38
260	chr6	30138339	30140417	2079	*	28	8.43e-152	1.36e-86	2.34e-07	9.84e-83	0.304996	0.142775	TRIM15, SNORA20
261	chr2	100937072	100939477	2406	*	11	2.47e-280	2.01e-68	2.81e-15	9.99e-83	0.429735	0.207138	SNORA73, SNORA64, SNORA12, SNORA74, SNORA19, snR65, 5S_rRNA, SNORA4, SNORD11, SNORA41, SCARNA6, SNORD39, SNORA75, ACA59, LONRF2, SNORA48, SNORD56, SNORA43, SNORA1, Vault
262	chr11	111410935	111411756	822	*	10	2.51e-206	1.42e-86	4.78e-13	1.13e-82	0.384606	0.238975	LAYN
263	chr13	93878969	93881110	2142	*	12	2.16e-224	7.71e-70	1.69e-15	1.2e-82	0.467061	0.241902	SNORD36, GPC6
264	chr20	26188908	26190354	1447	*	11	1.54e-146	3.16e-84	2.78e-13	3.39e-82	0.410465	0.243345	MIR663A
265	chr11	43601285	43604860	3576	*	21	1.06e-189	1.07e-61	2.27e-12	4.86e-82	0.424995	0.171722	HSD17B12, MIR129-2, SNORD43
266	chr19	58951095	58952361	1267	*	13	7.91e-193	2.79e-81	1.32e-11	5.49e-82	0.414498	0.225345	CTD-2619J13.19, ZNF132
267	chr11	110581434	110584327	2894	*	19	9.63e-169	3.39e-71	1.8e-10	5.92e-82	0.266473	0.133918	ARHGAP20
268	chr4	66534040	66536772	2733	*	16	8.33e-190	9.38e-79	9.12e-13	7.53e-82	0.385033	0.204795	SNORD74, RP11-807H7.1, SNORA3, snoR442, SNORA11, EPHA5, SNORD42, snoU2_19, SNORD65
269	chr15	88798331	88801474	3144	*	16	1.74e-128	4.69e-80	3.65e-14	1.42e-81	0.324121	0.173932	NTRK3-AS1, NTRK3
270	chr11	101453106	101455225	2120	*	12	4.81e-239	1.13e-70	7.2e-15	2.07e-81	0.339772	0.180506	RP11-748H22.1, TRPC6
271	chr15	83775850	83777082	1233	*	13	5.65e-246	1.23e-75	4.78e-15	2.1e-81	0.49163	0.237922	TM6SF1
272	chr20	61049813	61052060	2248	*	26	1.67e-138	3.44e-83	3.31e-08	2.96e-81	0.377099	0.214089	GATA5
273	chr3	26663551	26666151	2601	*	18	9.76e-162	4.28e-73	4.66e-11	4.19e-81	0.296846	0.176022	U7, LRRC3B, SNORA81, SNORD5, AC099754.1, SNORD38, Metazoa_SRP
274	chr6	142409417	142410235	819	*	13	1.77e-174	4.95e-84	4.47e-12	5.86e-81	0.302393	0.200857	RP11-137J7.2, SNORD28, NMBR, SNORA20
275	chr1	1474224	1476845	2622	*	13	6.36e-275	3.43e-51	1.21e-14	1.48e-80	0.452182	0.218123	snoU13, Y_RNA, TMEM240
276	chr8	98289745	98290601	857	*	11	3.32e-250	2.84e-66	7.77e-15	1.51e-80	0.415934	0.224703	SNORA32, TSPYL5
277	chr4	5710016	5711301	1286	*	11	7.61e-220	3.04e-78	3.33e-14	1.83e-80	0.461031	0.248215	SNORA3, EVC2
278	chr20	54578898	54580196	1299	*	8	1.52e-212	1.18e-83	1.81e-14	2.6e-80	0.411346	0.360736	CBLN4
279	chr6	85482570	85484863	2294	*	13	6.12e-100	4.72e-86	2.34e-09	3.26e-80	0.378215	0.254553	SNORA38, SNORA8, SNORD28, SNORA20
280	chr5	140624184	140627399	3216	*	17	1.36e-159	1.11e-75	3.9e-10	3.28e-80	0.280897	0.151941	PCDHB15, SNORA68, SNORA57, 7SK, SNORD45, SNORD95
281	chr10	120353499	120356072	2574	*	15	1.55e-162	3.61e-72	3.48e-11	9.75e-80	0.296964	0.177725	PRLHR
282	chr8	75896025	75898238	2214	*	11	7.45e-212	4.15e-74	2.96e-12	1.7e-79	0.31847	0.197498	CRISPLD1, SNORA32
283	chr3	27770059	27772805	2747	*	17	2e-118	6.95e-82	7.01e-12	1.8e-79	0.337051	0.180626	U7, SNORA81, SNORD5, SNORD38, Metazoa_SRP
284	chr1	91300215	91301962	1748	*	13	3.38e-131	2.42e-83	3.23e-11	1.91e-79	0.437449	0.25006	snoU13, Y_RNA, SCARNA16, U1, SNORD112, SNORA63, SNORD46, SNORA2, SNORD81, U3, SNORA51, SNORA25, SNORA58, CKS1B, SCARNA20, SNORA67, U6, SNORA70, SNORA77, SNORA26, U8, SCARNA11, SNORA31, RP4-665J23.1, SNORA42, SNORA40, SNORD64, ACA64, SNORD78, snoU109, SNORD60, SNORD116
285	chr12	103889042	103890789	1748	*	15	5.23e-206	2.79e-69	4.32e-14	2.42e-79	0.381755	0.164019	SNORA9, C12orf42
286	chr19	37406349	37407486	1138	*	14	4.5e-165	2.72e-81	4.31e-10	2.59e-79	0.358892	0.231292	ZNF568, ZNF829
287	chr11	131939328	131942942	3615	*	10	2.88e-132	2.42e-83	8.11e-12	3.09e-79	-0.154699	-0.124515	NTM
288	chr7	45960243	45962576	2334	*	30	2.99e-204	5.82e-68	7.25e-13	3.48e-79	0.39473	0.118448	SNORA22, SNORA15, IGFBP3
289	chr18	25755311	25758430	3120	*	15	4.16e-110	7.53e-83	2.64e-10	5.3e-79	0.353285	0.219941	SNORD23, CDH2
290	chr7	127670570	127673038	2469	*	15	0	1.02e-62	1.7e-19	5.46e-79	0.571577	0.211522	SND1, LRRC4
291	chr16	54321165	54325929	4765	*	19	9.43e-114	1.49e-71	2.96e-11	6.88e-79	0.380429	0.199957	SNORD111, SNORD33
292	chr2	5831213	5834638	3426	*	9	2.12e-109	1.91e-81	1.22e-13	1.11e-78	0.412369	0.304606	SNORA73, SOX11, SNORA64, snR65, AC107057.2, AC108025.2, SNORA48, SNORD56, SNORA43
293	chr12	29935411	29938317	2907	*	14	1e-171	3.63e-76	2.99e-12	1.31e-78	0.362284	0.200039	TMTC1, snoMe28S-Am2634
294	chr1	20877673	20880663	2991	*	17	8.17e-162	2.55e-71	1.66e-12	1.38e-78	0.349992	0.148658	snoU13, Y_RNA, SCARNA16, SCARNA21, U1, FAM43B, SCARNA17, SCARNA18, SNORD112, SNORA62, SNORA63, SNORA2, SNORD81, U3, SNORA51, SCARNA20, SNORA67, U6, SNORA70, SNORA77, SNORA26, U8, SCARNA11, SNORA31, SNORA42, SNORA40, ACA64, snoU109, SNORD60
295	chr6	10381196	10386160	4965	*	26	1.46e-118	2.39e-62	2.25e-09	2.73e-78	0.298941	0.149683	SNORA20
296	chr20	57089461	57090749	1289	*	12	1.78e-185	2.18e-74	5.25e-11	3.2e-78	0.326499	0.234775	APCDD1L-AS1, APCDD1L
297	chr7	750720	753007	2288	*	17	6.27e-273	2.18e-57	5.51e-15	3.29e-78	0.500067	0.206295	PRKAR1B
298	chr16	55689324	55691102	1779	*	12	1.78e-219	4.2e-64	7.5e-15	3.79e-78	0.468914	0.251876	SLC6A2, SNORD111, SNORD33
299	chr6	134209935	134211217	1283	*	15	5.98e-183	3.27e-77	1.91e-12	5.41e-78	0.420051	0.174968	TCF21, SNORD28, RP3-323P13.2, SNORA20
300	chr17	32483560	32485152	1593	*	13	2.61e-169	2.93e-80	1.13e-12	1.15e-77	0.345796	0.204387	SNORA69, ASIC2
301	chr6	166579199	166583226	4028	*	17	9.2e-130	3.16e-80	1.26e-13	1.34e-77	0.377826	0.214872	T
302	chr1	119541833	119544772	2940	*	16	8.39e-162	4.4e-72	5.3e-12	1.39e-77	0.3973	0.209133	snoU13, Y_RNA, SCARNA16, U1, SNORD112, SNORA63, SNORD46, SNORA2, SNORD81, U3, SNORA51, SNORA25, SNORA58, CKS1B, SCARNA20, SNORA67, U6, SNORA70, SNORA77, SNORA26, SNORA72, U8, SNORA31, SNORA42, SNORA40, RP4-712E4.1, RP4-712E4.2, SNORD64, ACA64, SNORD78, snoU109, SNORD60, SNORD116
303	chr14	48143384	48145588	2205	*	9	8.54e-143	1.24e-81	1.12e-13	1.53e-77	0.375808	0.302278	SNORA79, MDGA2
304	chr4	42153081	42156182	3102	*	14	2.17e-135	5.15e-75	6.67e-12	2.54e-77	0.384726	0.188625	SNORD74, SNORA3, snoR442, SNORA11, BEND4, SNORD42, snoU2_19, SNORD65
305	chr15	68116058	68122139	6082	*	25	4.81e-95	3.19e-66	6.33e-10	2.56e-77	0.33491	0.143227	SKOR1
306	chr5	150324958	150326862	1905	*	14	4.1e-173	1.82e-75	9.71e-12	3.26e-77	0.32145	0.155297	SNORA68, SNORA57, SNORD45, ZNF300P1, SNORD95
307	chr11	32447944	32452839	4896	*	25	5.8e-75	1.79e-74	2.75e-08	3.35e-77	0.263672	0.153182	WT1
308	chr6	108485043	108489795	4753	*	25	7.57e-124	1.12e-77	1.62e-09	4.44e-77	0.335075	0.154858	SNORA38, SNORA8, NR2E1, SNORD28, OSTM1, SNORA20
309	chr8	99959549	99963657	4109	*	19	5.74e-85	6.79e-82	1.48e-08	9.45e-77	0.300246	0.183677	OSR2, SNORA32
310	chr6	29593913	29596574	2662	*	20	7.97e-178	4.68e-64	4.95e-11	1.77e-76	0.261785	0.111914	GABBR1, SNORA20
311	chr7	153583563	153586022	2460	*	10	8.56e-160	2.46e-78	2.18e-11	1.98e-76	0.416856	0.326769	DPP6
312	chr10	23479410	23482255	2846	*	16	2.08e-149	2.49e-73	6.46e-13	2.48e-76	0.332945	0.198849	PTF1A
313	chr10	28033338	28036151	2814	*	22	1.04e-148	1.3e-73	5.3e-12	3.92e-76	0.325747	0.164567	RP11-360I20.2, SNORD115, MKX
314	chr6	28411030	28412636	1607	*	12	7.34e-152	2.15e-78	2.83e-10	4.71e-76	0.298877	0.159152	ZSCAN23, SNORA20
315	chr21	28335945	28340304	4360	*	17	1.66e-117	5.39e-71	5.3e-13	5.33e-76	0.37195	0.158006	ADAMTS5
316	chr4	62065809	62068995	3187	*	10	3.29e-168	1.66e-73	6.12e-14	7.58e-76	0.399834	0.25563	SNORD74, LPHN3, SNORA3, snoR442, SNORA11, SNORD42, snoU2_19, SNORD65
317	chr15	74420657	74426334	5678	*	34	2.55e-82	1.03e-77	2.03e-06	7.71e-76	0.244643	0.123572	ISLR2, RP11-247C2.2
318	chr5	140864020	140865433	1414	*	10	2.4e-165	2.9e-80	8.73e-11	7.84e-76	0.414521	0.310262	PCDHGA1, PCDHGA2, PCDHGA3, PCDHGB1, PCDHGA4, PCDHGB2, PCDHGA5, PCDHGB3, PCDHGA6, PCDHGA7, PCDHGB4, PCDHGA8, PCDHGA9, PCDHGB6, PCDHGA10, PCDHGB7, PCDHGA11, PCDHGA12, PCDHGC3, PCDHGC4, SNORA68, SNORA57, 7SK, SNORD45, SNORD95
319	chr17	75368750	75371764	3015	*	16	1.65e-149	3.81e-77	6.89e-13	8.1e-76	0.358334	0.20167	SNORA69, SEPT9, RP11-936I5.1
320	chr17	6678929	6679781	853	*	13	1.66e-165	6.08e-76	6.67e-10	9.44e-76	0.410951	0.273486	XAF1, FBXO39
321	chr8	55379034	55380663	1630	*	9	1.74e-219	2.23e-76	9.51e-17	1.13e-75	0.494278	0.289139	SNORA7, SNORA32
322	chr19	37095466	37096816	1351	*	11	8.32e-175	7.32e-77	1.66e-11	1.77e-75	0.411903	0.270782	ZNF382, ZNF529
323	chr6	41604740	41607326	2587	*	13	2.77e-215	5.01e-66	1.44e-13	1.93e-75	0.488151	0.205505	SNORA38, MDFI, SNORA8, SNORA20
324	chr2	54086854	54087552	699	*	14	2.98e-159	8.99e-77	1.15e-09	2.45e-75	0.265936	0.150696	SNORA73, SNORA64, SNORD75, SNORA74, snR65, 5S_rRNA, SNORA4, SNORD11, SNORA41, SCARNA6, SNORD39, SNORD18, SNORA36, SNORA75, GPR75-ASB3, ASB3, GPR75, SNORA48, SNORD56, SNORA43, SNORA1, Vault
325	chr18	70534110	70536807	2698	*	10	9.05e-123	7.75e-79	6.3e-12	3.18e-75	0.37516	0.272146	RP11-676J15.1, NETO1
326	chr18	76736785	76741157	4373	*	14	1.52e-75	1.24e-77	5.75e-10	3.24e-75	0.389269	0.215083	SALL3, RP11-849I19.1
327	chr19	37997294	37998171	878	*	13	6.2e-147	1.01e-80	6.38e-09	4.43e-75	0.348063	0.243598	ZNF793, CTD-3064H18.1
328	chr1	98510182	98512194	2013	*	12	6.04e-199	1.07e-69	1.66e-12	5.5e-75	0.370902	0.216992	snoU13, Y_RNA, SCARNA16, U1, SNORD112, SNORA63, SNORD46, SNORA2, SNORD81, U3, SNORA51, SNORA25, SNORA58, CKS1B, SCARNA20, SNORA67, U6, SNORA70, SNORA77, SNORA26, U8, SCARNA11, SNORA31, MIR137HG, SNORA42, SNORA40, SNORD64, ACA64, SNORD78, snoU109, SNORD60, SNORD116
329	chr13	112720927	112724583	3657	*	22	3.16e-94	1.72e-73	2.14e-09	6.67e-75	0.349886	0.166107	SNORD36, SOX1
330	chr19	30015782	30021276	5495	*	18	2.02e-70	1.76e-68	1.2e-10	7.16e-75	0.414589	0.20775	VSTM2B, CTC-525D6.1, CTC-525D6.2
331	chr2	40677600	40679582	1983	*	10	2.62e-176	5.02e-72	8.33e-13	1.59e-74	0.337095	0.218507	SNORA73, SNORA64, SNORA74, snR65, 5S_rRNA, SCARNA6, SNORD39, SNORD18, SNORA36, SLC8A1, SNORA75, SNORA48, SNORD56, SNORA43, SNORA1, Vault
332	chr20	45141911	45143298	1388	*	8	2.42e-243	1.34e-67	4.89e-16	1.63e-74	0.454999	0.311322	ZNF334
333	chr2	220298547	220300568	2022	*	14	6.58e-214	4.6e-58	1.24e-12	3.28e-74	0.381657	0.188755	SPEG, SCARNA6, SNORD39, SNORA75, SNORA48
334	chr13	28363281	28368172	4892	*	23	1.17e-100	3.14e-67	5.07e-11	3.46e-74	0.36034	0.152922	SNORD36, GSX1, SNORA16, SNORD37
335	chr4	298277	299370	1094	*	10	4.28e-170	7.05e-78	2.14e-12	3.47e-74	0.306593	0.184676	ZNF732
336	chr14	57263369	57266029	2661	*	13	3.64e-102	2.67e-72	1.26e-11	5.83e-74	0.380726	0.211769	SNORA79
337	chr10	15760373	15762312	1940	*	14	3.76e-174	7.15e-71	5.62e-12	6.34e-74	0.314582	0.198186	ITGA8
338	chr2	66664535	66668012	3478	*	20	5.12e-123	1.17e-62	3.76e-09	6.35e-74	0.306341	0.166478	SNORA73, SNORA64, SNORD75, SNORA12, SNORA74, MEIS1, SNORA19, snR65, 5S_rRNA, SNORA4, SNORD11, SNORA41, SCARNA6, SNORD39, SNORD18, SNORA36, SNORA75, ACA59, MEIS1-AS2, AC092669.1, SNORA48, SNORD56, SNORA43, SNORA1, Vault
339	chr21	22368940	22370864	1925	*	11	2.43e-154	2.04e-77	3.08e-12	8.41e-74	0.330124	0.197555	NCAM2
340	chr16	10274064	10277317	3254	*	21	5.64e-114	3.5e-68	9.03e-10	9.45e-74	0.412544	0.159441	GRIN2A
341	chr19	58609361	58610131	771	*	14	2.65e-151	9.08e-73	4.57e-09	1.07e-73	0.351411	0.237268	ZSCAN18
342	chr15	53075421	53081248	5828	*	20	6.37e-60	2.54e-72	2.3e-10	1.17e-73	0.282573	0.15352	ONECUT1
343	chr10	1778529	1780263	1735	*	17	2.03e-160	1.49e-67	2.69e-11	1.26e-73	0.361831	0.176532	ADARB2
344	chr1	114695261	114697707	2447	*	16	4.38e-135	3.16e-73	2.31e-11	1.66e-73	0.420669	0.197989	snoU13, Y_RNA, SCARNA16, U1, SNORD112, SNORA63, SNORD46, SNORA2, SNORD81, U3, SNORA51, SNORA25, SNORA58, CKS1B, SCARNA20, SNORA67, U6, SNORA70, SNORA77, SNORA26, SNORA72, U8, SCARNA11, SNORA31, SYT6, SNORA42, SNORA40, SNORD64, ACA64, SNORD78, snoU109, SNORD60, SNORD116
345	chr11	71954381	71956145	1765	*	12	4.7e-187	1.54e-71	9.19e-15	2.41e-73	0.382212	0.224766	PHOX2A, SNORD43
346	chr1	121259813	121261602	1790	*	11	1.09e-258	8.94e-59	5.25e-16	1.01e-72	0.458744	0.211808	snoU13, Y_RNA, SCARNA16, U1, SNORD112, SNORA63, SNORD46, SNORA2, SNORD81, U3, SNORA51, SNORA25, EMBP1, SNORA58, CKS1B, SCARNA20, SNORA67, U6, SNORA70, SNORA77, SNORA26, SNORA72, U8, SNORA31, SNORA42, SNORA40, RP11-344P13.6, SNORD64, ACA64, SNORD78, snoU109, SNORD60, SNORD116
347	chr12	115133294	115136098	2805	*	42	9.81e-158	2.07e-51	9.67e-08	1.69e-72	0.359115	0.10556	SNORA9
348	chr8	54162969	54165371	2403	*	12	6.13e-203	4.77e-64	9e-15	2.29e-72	0.474262	0.257362	SNORA7, SNORA32, OPRK1
349	chr11	65600739	65601754	1016	*	15	4.13e-176	2.17e-73	5.35e-12	4.56e-72	0.335491	0.153112	SNX32, CFL1, SNORD43
350	chr6	50817157	50819236	2080	*	15	4.51e-148	8.83e-65	4.07e-11	6.08e-72	0.342588	0.18806	SNORA38, SNORA8, SCARNA15, SNORA20
351	chr17	27044169	27045302	1134	*	11	1.13e-212	1.21e-69	5.16e-15	8.46e-72	0.459848	0.220513	SNORA69, RAB34
352	chr14	101922290	101925705	3416	*	16	6.05e-112	9.07e-64	1.77e-11	1.62e-71	0.337275	0.196998	RP11-1029J19.2
353	chr17	32905661	32909375	3715	*	23	2.99e-147	2.28e-57	5.3e-13	2.38e-71	0.358344	0.136403	SNORA69, TMEM132E, C17orf102
354	chr13	51416639	51418614	1976	*	14	1.03e-200	1.08e-59	2.32e-13	2.96e-71	0.486183	0.16814	SNORD36, DLEU7-AS1, DLEU7, SNORD37
355	chr12	52624739	52628105	3367	*	15	5.28e-155	7.84e-69	1.91e-11	6.27e-71	0.456331	0.167895	KRT7, snoMe28S-Am2634
356	chr1	37498025	37500790	2766	*	13	1.57e-147	6.2e-70	1.81e-13	6.61e-71	0.352605	0.205522	snoU13, Y_RNA, SCARNA16, SCARNA21, U1, SCARNA17, SCARNA18, SCARNA24, SNORD112, SNORA62, SNORA63, SNORD46, SNORA2, SNORD81, U3, SNORA51, SNORA25, SCARNA20, SNORA67, U6, SNORA70, SNORA77, SNORA26, U8, SCARNA11, GRIK3, SNORA31, SNORA42, SNORA40, SNORD64, ACA64, snoU109, SNORD60
357	chr1	57887655	57890610	2956	*	13	5.58e-120	1.01e-73	1.47e-10	8.15e-71	0.324474	0.212611	snoU13, Y_RNA, SCARNA16, U1, SCARNA18, SCARNA24, SNORD112, SNORA62, SNORA63, SNORD46, SNORA2, SNORD81, U3, SNORA51, SNORA25, SNORA58, SCARNA20, SNORA67, U6, SNORA70, SNORA77, SNORA26, U8, SCARNA11, DAB1, SNORA31, SNORA42, SNORA40, SNORD64, ACA64, SNORD78, snoU109, SNORD60, SNORD116
358	chr1	146548469	146553807	5339	*	16	6.92e-72	2.7e-66	2.55e-10	9.46e-71	0.312867	0.141264	snoU13, Y_RNA, SCARNA16, SNORD112, SNORA63, SNORA2, U3, SNORA51, SNORA25, RNVU1-8, SNORA58, CKS1B, SCARNA20, SNORA67, U6, SNORA70, SNORA77, SNORA26, SNORA72, U8, SNORA31, SNORA42, SNORA40, NBPF13P, SCARNA4, SNORD64, ACA64, SNORD78, snoU109, SNORD60, SNORD116
359	chr19	37288291	37288793	503	*	6	4.77e-245	1.41e-72	1.65e-17	2.87e-70	0.370975	0.299148	CTD-2162K18.5
360	chr1	207669003	207670205	1203	*	12	1.35e-173	5.31e-67	1.52e-13	3.04e-70	0.308142	0.162575	snoU13, Y_RNA, SNORD112, U3, SNORA51, SNORA25, SNORA70, CR1, SNORA26, SNORA72, U8, SNORD116
361	chr3	69590246	69592090	1845	*	10	2.41e-188	5.84e-56	1.02e-12	5.1e-70	0.45433	0.225204	U7, SNORD77, SNORA33, SNORA81, SNORD66, SNORD2, SNORD5, SNORD38, SNORD63, FRMD4B, SNORA24, Metazoa_SRP, SNORA18
362	chr12	45443808	45445385	1578	*	13	5.18e-150	6.35e-73	1.7e-13	5.15e-70	0.358165	0.202887	RP11-478B9.1, DBX2, snoMe28S-Am2634
363	chr1	217309794	217313044	3251	*	19	1.03e-149	5.03e-59	4.1e-11	7.18e-70	0.428287	0.189602	snoU13, Y_RNA, SNORD112, U3, SNORA51, SNORA25, SNORA72, U8, ESRRG
364	chr11	69632117	69635508	3392	*	19	5.3e-90	3.27e-67	5.54e-10	8.55e-70	0.37064	0.164902	FGF3, SNORD43
365	chr1	237205098	237207256	2159	*	9	4.67e-181	2.74e-65	1.57e-14	9.22e-70	0.435076	0.252351	Y_RNA, SNORD112, SNORA25, RYR2
366	chr19	56904442	56905383	942	*	12	1.28e-168	2.38e-66	2e-11	9.63e-70	0.350149	0.212987	ZNF582-AS1, ZNF582
367	chr19	22816896	22817774	879	*	9	3.24e-161	3.24e-73	1.51e-12	1.53e-69	0.381096	0.227035	ZNF492
368	chr8	77592946	77596382	3437	*	18	2.92e-133	5.71e-65	3.18e-11	2.93e-69	0.311607	0.138005	ZFHX4, SNORA32, ZFHX4-AS1
369	chr6	123317124	123318999	1876	*	12	2.51e-166	1.25e-66	3.41e-14	8.26e-69	0.422068	0.177773	SNORA8, CLVS2, SNORD28, SNORA20
370	chr4	156128904	156130206	1303	*	11	2.06e-147	9.08e-71	1.98e-13	1.09e-68	0.372486	0.216915	NPY2R, RP11-92A5.2, SNORD65
371	chr18	49865270	49868552	3283	*	22	2.7e-93	1.46e-57	1.99e-09	1.21e-68	0.366622	0.116516	DCC, RP11-25O3.1
372	chr7	71798428	71803433	5006	*	11	9.69e-162	1.63e-59	5.21e-15	1.41e-68	0.465051	0.131326	CALN1
373	chr11	636167	640446	4280	*	20	6.49e-145	1.77e-53	2.48e-11	1.51e-68	0.37537	0.163295	DRD4
374	chr5	169930535	169931831	1297	*	11	1.9e-193	3.79e-57	4.32e-14	1.53e-68	0.442112	0.215973	KCNIP1, SNORA57, SNORD95
375	chr7	153748370	153751298	2929	*	9	5.35e-157	9.95e-62	8.48e-13	2.37e-68	0.366458	0.218405	DPP6
376	chr4	184825842	184828386	2545	*	13	6.52e-132	1.61e-70	4.21e-09	3.18e-68	0.256661	0.177465	STOX2
377	chr16	86598792	86602533	3742	*	20	3.98e-80	2.61e-64	3.08e-09	3.35e-68	0.230902	0.134433	FOXC2, RP11-463O9.5
378	chr5	1443819	1446969	3151	*	17	5.23e-136	5.71e-65	6.08e-11	3.88e-68	0.434983	0.176419	SLC6A3
379	chr2	119599189	119600948	1760	*	12	1.92e-121	3.16e-72	2.16e-09	1.03e-67	0.277864	0.210952	SNORA12, SNORA74, SNORA19, snR65, 5S_rRNA, SNORA4, SNORD11, SNORD51, SNORA41, SCARNA6, SNORD39, SNORA75, ACA59, EN1, SNORA48, SNORD56, SNORA43, SNORA1, Vault
380	chr16	82659960	82661725	1766	*	19	1.01e-146	4.37e-63	3.16e-10	1.32e-67	0.311752	0.136294	CDH13
381	chr5	170734312	170738274	3963	*	19	4.05e-132	2.14e-63	7.14e-12	1.34e-67	0.352513	0.184894	TLX3, SNORA57, SNORD95
382	chr5	59188112	59189934	1823	*	14	5.57e-119	7.26e-71	7.67e-09	3.45e-67	0.329593	0.199839	SNORA50, snoZ6, SNORA27, SNORA68, RPS23P5, SNORA57, PDE4D, SNORA76, 7SK, SNORD45
383	chr2	74740991	74743839	2849	*	15	2.04e-151	1.52e-48	1.16e-12	4.09e-67	0.4989	0.191864	SNORA73, SNORA64, SNORD75, SNORA12, SNORA74, TLX2, SNORA19, snR65, 5S_rRNA, SNORA4, SNORD11, SNORA41, SCARNA6, SNORD39, SNORD18, SNORA75, ACA59, SNORA48, SNORD56, SNORA43, SNORA1, Vault
384	chr7	19812327	19813525	1199	*	15	1.16e-132	3.23e-65	4.55e-09	4.11e-67	0.326455	0.188088	SNORA15, TMEM196
385	chr5	140777344	140779461	2118	*	13	1.01e-104	2.65e-65	5.68e-10	8.95e-67	0.250856	0.182493	PCDHGA1, PCDHGA2, PCDHGA3, PCDHGB1, PCDHGA4, PCDHGB2, PCDHGA5, PCDHGB3, PCDHGA6, PCDHGA7, PCDHGB4, PCDHGA8, SNORA68, SNORA57, 7SK, SNORD45, SNORD95
386	chr2	198650009	198651576	1568	*	14	1.27e-177	9.97e-52	8.06e-13	1.43e-66	0.357118	0.185094	SNORD11, SNORD51, SNORA41, SCARNA6, SNORD39, SNORA75, SNORA48, BOLL, SNORA1, Vault
387	chr8	50822168	50824749	2582	*	14	2.44e-120	8.93e-66	6.54e-11	1.95e-66	0.430772	0.187633	SNTG1, SNORA7, SNORA32
388	chr11	128561007	128565519	4513	*	19	7.27e-133	4.9e-56	3.51e-12	2.18e-66	0.345097	0.112566	FLI1, SENCR
389	chr4	41746697	41751001	4305	*	17	1.76e-84	1.32e-58	3.69e-12	2.42e-66	0.384622	0.159577	SNORD74, RP11-227F19.1, SNORA3, snoR442, SNORA11, PHOX2B, SNORD42, snoU2_19, SNORD65
390	chr1	228650406	228653136	2731	*	12	5.81e-158	1.36e-64	6.65e-12	2.78e-66	0.377372	0.175474	snoU13, Y_RNA, SNORD112, SNORA51, SNORA25, U8, HIST3H2BA
391	chr3	196065106	196065688	583	*	11	3.79e-135	1.23e-70	4.59e-10	2.92e-66	-0.263784	-0.190582	TM4SF19, U4
392	chr12	117796245	117801001	4757	*	17	4.21e-127	1.79e-54	8.19e-13	2.95e-66	0.445188	0.122024	SNORA9, NOS1
393	chr6	28226094	28228206	2113	*	14	1.85e-130	8.81e-59	1.08e-09	5.42e-66	0.304468	0.12036	NKAPL, ZKSCAN4, SNORA20
394	chr5	32710815	32714525	3711	*	19	1.57e-151	2.01e-43	2.81e-12	6.29e-66	0.385835	0.13882	NPR3, SNORA27, SNORA68, RPS23P5, SNORA57, 7SK, SNORD45
395	chr8	17270347	17271535	1189	*	13	6.97e-153	5.36e-58	5.39e-10	7.92e-66	0.335659	0.183151	SNORA7, MTMR7
396	chr12	130386672	130389541	2870	*	9	2.61e-134	9.47e-60	6.74e-12	9.05e-66	0.415651	0.210815	TMEM132D
397	chr12	111470672	111474016	3345	*	15	1.38e-125	1.33e-63	6.09e-12	1.04e-65	0.424937	0.176882	CUX2, SNORA9
398	chr20	37301692	37303484	1793	*	8	4.15e-133	1.08e-67	1.28e-13	1.17e-65	0.352212	0.191813	NA
399	chr1	108506812	108508548	1737	*	10	1.61e-128	5.24e-67	2.08e-12	1.81e-65	0.307998	0.200924	snoU13, Y_RNA, SCARNA16, U1, SNORD112, SNORA63, SNORD46, SNORA2, SNORD81, U3, SNORA51, VAV3-AS1, SNORA25, SNORA58, CKS1B, SCARNA20, SNORA67, U6, SNORA70, SNORA77, SNORA26, SNORA72, U8, SCARNA11, SNORA31, VAV3, SNORA42, SNORA40, SNORD64, ACA64, SNORD78, snoU109, SNORD60, SNORD116
400	chr6	94126643	94129697	3055	*	17	1.11e-79	7.89e-69	1.13e-08	4.25e-65	0.291945	0.172047	SNORA38, SNORA8, SNORD28, EPHA7, SNORA20
401	chr13	108518152	108521062	2911	*	21	4.45e-85	1.72e-63	4.13e-09	4.33e-65	0.338418	0.173898	SNORD36, FAM155A
402	chr4	166793789	166796183	2395	*	17	4.69e-115	5.13e-65	7.91e-09	5.9e-65	0.248916	0.155563	TLL1, SNORD65
403	chr13	102568345	102570482	2138	*	10	3.35e-129	6.86e-65	1.44e-13	7.2e-65	0.550157	0.266391	SNORD36, FGF14
404	chr4	144620341	144623212	2872	*	8	1.5e-184	3.3e-59	1.89e-14	7.52e-65	0.478869	0.25589	RP13-578N3.3, FREM3, SNORD65
405	chr20	39316111	39321729	5619	*	24	6.92e-77	2.1e-55	5.06e-11	8.6e-65	0.31256	0.100848	MAFB
406	chr13	37247048	37250195	3148	*	13	5.1e-151	3.5e-51	2.87e-13	1.5e-64	0.396892	0.116407	SNORD36, SERTM1, SNORD37
407	chr4	5052379	5054079	1701	*	14	3.42e-164	1.01e-56	1.27e-12	1.51e-64	0.461035	0.189717	STK32B, SNORA3
408	chr8	11557906	11563023	5118	*	35	4.7e-76	2.31e-56	1.34e-05	2.03e-64	0.258864	0.10943	GATA4, SNORA7
409	chr13	100640914	100644507	3594	*	25	8.15e-67	3.09e-60	2.58e-10	2.52e-64	0.332487	0.119524	SNORD36
410	chr5	140855463	140858107	2645	*	20	2.14e-122	9.27e-53	3.06e-12	2.75e-64	0.2682	0.101744	PCDHGA1, PCDHGA2, PCDHGA3, PCDHGB1, PCDHGA4, PCDHGB2, PCDHGA5, PCDHGB3, PCDHGA6, PCDHGA7, PCDHGB4, PCDHGA8, PCDHGA9, PCDHGB6, PCDHGA10, PCDHGB7, PCDHGA11, PCDHGA12, PCDHGC3, SNORA68, SNORA57, 7SK, SNORD45, SNORD95
411	chr3	128208970	128212476	3507	*	16	6.73e-70	3.61e-66	1.21e-07	2.81e-64	0.363211	0.224738	RP11-475N22.4, SNORA33, SNORA81, SNORD66, SNORD2, SNORD5, SNORD63, SNORD61, GATA2, SNORA24, Metazoa_SRP, SNORA18, U4
412	chr14	23834349	23836012	1664	*	13	2.45e-137	5.95e-65	1.7e-12	2.95e-64	0.307618	0.166889	SNORA79, EFS
413	chr19	58037382	58039253	1872	*	13	1.23e-124	5.48e-65	1.02e-09	3.53e-64	0.320555	0.153321	ZNF549
414	chr13	36704709	36706701	1993	*	11	8.02e-181	1.42e-55	6.62e-15	5.02e-64	0.433166	0.199912	SNORD36, DCLK1, SNORD37
415	chr6	100894513	100897445	2933	*	15	9.44e-79	1.04e-65	3.55e-08	5.2e-64	0.337253	0.206834	SNORA38, SNORA8, SNORD28, SIM1, SNORA20
416	chr1	149399174	149400352	1179	*	8	9.39e-147	7.96e-57	6.99e-13	5.37e-64	0.223678	0.154671	snoU13, Y_RNA, SCARNA16, SNORD112, SNORA63, SNORA2, U3, SNORA51, SNORA25, RP5-998N21.7, SNORA58, CKS1B, SCARNA20, SNORA67, U6, SNORA70, SNORA77, SNORA26, SNORA72, U8, SNORA31, SNORA42, SNORA40, HIST2H2BB, RP5-998N21.10, HIST2H3PS2, SCARNA4, SNORD64, ACA64, SNORD78, snoU109, SNORD60, SNORD116
417	chr6	166073666	166078145	4480	*	17	8.76e-64	3.42e-66	4.26e-08	9.66e-64	0.343139	0.193126	PDE10A
418	chr8	67872678	67875646	2969	*	13	2.22e-103	4.66e-65	5.57e-12	1.04e-63	0.387407	0.192727	SNORA7, SNORA32, TCF24
419	chr7	134143249	134144288	1040	*	12	1.94e-125	3.29e-67	3.77e-09	1.13e-63	0.262415	0.1581	AKR1B1
420	chr7	38668322	38671977	3656	*	12	2.38e-102	1.14e-67	1.31e-09	1.23e-63	0.371352	0.152181	SNORA15, AMPH
421	chr7	19183231	19185267	2037	*	12	6.28e-136	1.32e-59	2.53e-13	1.24e-63	0.471294	0.224655	AC003986.5, FERD3L
422	chr8	11565277	11568356	3080	*	12	8.37e-77	5.05e-65	4.95e-09	1.24e-63	0.271301	0.218054	GATA4, SNORA7
423	chr3	153838930	153840718	1789	*	17	2.63e-169	8.27e-40	2.44e-12	1.27e-63	0.443034	0.15487	ARHGEF26, SNORA81, SNORD66, SNORD2, ARHGEF26-AS1, Metazoa_SRP, SNORA18, U4
424	chr11	104034227	104035942	1716	*	12	1.59e-111	1.08e-63	3.8e-11	1.3e-63	0.377868	0.103396	PDGFD
425	chr6	87646462	87647644	1183	*	12	1.95e-136	3.72e-65	1.87e-11	1.32e-63	0.354052	0.171128	SNORA38, SNORA8, HTR1E, SNORD28, SNORA20
426	chr5	172670518	172673715	3198	*	16	2.98e-117	3.04e-56	8.83e-12	1.37e-63	0.325421	0.155307	SNORD95
427	chr16	49311483	49313307	1825	*	10	5.46e-155	2.78e-58	9.53e-13	1.82e-63	0.437349	0.230428	SNORD111, CBLN1
428	chr16	89118603	89122501	3899	*	17	7.34e-57	5.54e-64	3.15e-08	2.54e-63	-0.208512	-0.126763	CTD-2555A7.2
429	chr13	100622790	100624965	2176	*	13	6.29e-157	1.29e-59	4.71e-12	3.05e-63	0.342079	0.154499	SNORD36, ZIC5
430	chr10	133109013	133111331	2319	*	8	3.52e-168	7.17e-59	4.7e-14	3.32e-63	0.475656	0.31365	TCERG1L
431	chr1	120837955	120839390	1436	*	10	8.61e-114	2.72e-66	1.55e-11	3.71e-63	0.269736	0.162799	snoU13, Y_RNA, SCARNA16, U1, SNORD112, SNORA63, SNORD46, SNORA2, SNORD81, U3, SNORA51, SNORA25, FAM72B, SNORA58, CKS1B, SCARNA20, SNORA67, U6, SNORA70, SNORA77, SNORA26, SNORA72, U8, SNORA31, SNORA42, SNORA40, RP11-439A17.7, SNORD64, ACA64, SNORD78, snoU109, SNORD60, SNORD116
432	chr10	8075716	8079737	4022	*	17	1.41e-114	3.87e-52	9.68e-13	5.84e-63	0.399443	0.159327	NA
433	chr13	114074394	114077172	2779	*	13	1.08e-104	9.2e-62	9.89e-10	6.28e-63	-0.256736	-0.114994	SNORD36, ADPRHL1
434	chr19	21105303	21106370	1068	*	10	2.41e-156	1.96e-61	2.16e-11	6.46e-63	0.282539	0.16131	ZNF85
435	chr10	23982350	23983990	1641	*	13	5.5e-103	2.02e-61	3.39e-10	7.04e-63	0.377216	0.191446	KIAA1217
436	chr18	11751343	11752904	1562	*	10	8.33e-179	2.18e-57	9.47e-15	7.08e-63	0.355493	0.218514	GNAL
437	chr7	96631089	96637152	6064	*	27	7.3e-74	1.3e-53	5.06e-10	7.14e-63	0.357372	0.130225	DLX6, DLX6-AS1, DLX6-AS2
438	chr7	137531173	137532857	1685	*	10	2.04e-141	5.21e-62	1.49e-11	7.63e-63	0.322229	0.197395	DGKI
439	chr11	2181039	2183864	2826	*	21	3.77e-77	2.2e-67	1.23e-08	8.2e-63	-0.233022	-0.12247	LSP1, INS-IGF2, INS
440	chr1	63782395	63787170	4776	*	23	9.93e-113	2.31e-50	1.72e-11	9.26e-63	0.361252	0.111588	snoU13, Y_RNA, SCARNA16, U1, SCARNA18, SCARNA24, SNORD112, SNORA62, SNORA63, SNORD46, SNORA2, SNORD81, U3, SNORA51, SNORA25, SNORA58, CKS1B, SCARNA20, SNORA67, U6, SNORA70, SNORA77, SNORA26, U8, SCARNA11, LINC00466, RP4-792G4.2, SNORA31, SNORA42, SNORA40, SNORD64, ACA64, SNORD78, snoU109, SNORD60, SNORD116
441	chr6	127439206	127442648	3443	*	18	1.79e-92	1.81e-61	1.03e-09	1.3e-62	0.258299	0.150997	SNORA8, RSPO3, SNORD28, SNORA20
442	chr13	25745768	25746644	877	*	12	8.28e-222	1.23e-40	4.27e-14	1.34e-62	0.455938	0.188678	SNORD36, AMER2, SNORA16, SNORD37
443	chr8	35092687	35094053	1367	*	8	1.24e-149	9.97e-66	2.25e-13	1.45e-62	0.358876	0.283942	UNC5D, SNORA7
444	chr2	162282922	162284894	1973	*	11	7.43e-99	3.28e-66	5.11e-10	2.17e-62	0.238139	0.175184	AC009487.5, SLC4A10, SNORA4, SNORD11, SNORD51, SNORA41, SCARNA6, SNORD39, SNORA75, ACA59, SNORA48, SNORA43, SNORA1, Vault
445	chr19	22235022	22235551	530	*	9	2.53e-152	2.63e-64	7.98e-15	2.44e-62	0.352266	0.173134	ZNF257
446	chr19	21657529	21658001	473	*	6	8.18e-174	4.13e-65	1.98e-14	2.89e-62	0.376119	0.3163	CTD-2561J22.3
447	chr2	185462269	185463803	1535	*	12	2.2e-118	7.42e-60	2.75e-10	3.19e-62	0.296912	0.168384	ZNF804A, SNORA4, SNORD11, SNORD51, SNORA41, SCARNA6, SNORD39, SNORA75, SNORA48, SNORA1, Vault
448	chr12	130645000	130648987	3988	*	17	2.82e-97	1.4e-57	2.91e-12	3.43e-62	0.377991	0.198952	FZD10, FZD10-AS1
449	chr11	111382509	111386269	3761	*	22	8.74e-93	1.32e-57	4.35e-09	4.05e-62	0.278191	0.101381	MIR34B, MIR34C, C11orf88, BTG4, RP11-794P6.6
450	chr4	6694923	6695698	776	*	8	1.09e-145	7.73e-65	1.16e-11	6.58e-62	-0.285158	-0.219477	S100P, SNORA3
451	chr20	53091600	53092984	1385	*	10	1.09e-159	7.05e-59	1.44e-12	8.34e-62	0.343257	0.182003	DOK5
452	chr5	168726889	168729267	2379	*	15	2.7e-145	7.28e-47	8.2e-10	8.54e-62	0.351519	0.186387	SNORA57, SLIT3, SNORD95
453	chr2	187713876	187714279	404	*	10	1.09e-154	3.73e-56	8.08e-12	1.05e-61	0.336483	0.226732	SNORA4, SNORD11, SNORD51, SNORA41, SCARNA6, SNORD39, SNORA75, SNORA48, ZSWIM2, SNORA1, Vault
454	chr6	101846409	101848236	1828	*	20	4.55e-113	4.3e-56	2.14e-07	1.08e-61	0.294419	0.147553	SNORA38, SNORA8, GRIK2, SNORD28, SNORA20
455	chr7	27280585	27282444	1860	*	22	5.22e-124	9.89e-55	1.69e-08	1.18e-61	0.291042	0.113738	EVX1, SNORA15, RP1-170O19.17, EVX1-AS
456	chr2	164592477	164593810	1334	*	11	6.36e-123	1.96e-59	2.6e-10	2.53e-61	0.382359	0.185821	SNORA4, SNORD11, SNORD51, SNORA41, SCARNA6, SNORD39, SNORA75, ACA59, SNORA48, FIGN, SNORA43, SNORA1, Vault
457	chr3	11033246	11035357	2112	*	14	3.67e-123	1.4e-58	2.04e-10	3.28e-61	0.361972	0.149737	SLC6A1, SNORD38
458	chr15	89949617	89953370	3754	*	20	9.34e-117	6.55e-51	2.94e-13	3.54e-61	0.4755	0.135052	NA
459	chr1	99469323	99471295	1973	*	14	2.68e-128	2.25e-51	6.01e-10	3.6e-61	0.297111	0.18829	snoU13, Y_RNA, SCARNA16, U1, SNORD112, SNORA63, SNORD46, SNORA2, SNORD81, U3, SNORA51, RP5-896L10.1, SNORA25, SNORA58, CKS1B, SCARNA20, SNORA67, U6, SNORA70, SNORA77, SNORA26, SNORA72, U8, SCARNA11, SNORA31, LPPR5, SNORA42, SNORA40, SNORD64, ACA64, SNORD78, snoU109, SNORD60, SNORD116
460	chr4	104640197	104641548	1352	*	13	4.98e-121	8.94e-60	7.5e-10	3.7e-61	0.274458	0.176535	SNORD74, SNORD50, SNORA11, TACR3, snoU2_19, SNORD65
461	chr19	58399865	58400847	983	*	10	8.23e-135	1.37e-54	1.91e-10	4.4e-61	0.320005	0.232142	ZNF814, CTD-2583A14.9
462	chr5	178016195	178018968	2774	*	16	5.21e-121	2.84e-54	4.8e-09	4.51e-61	0.367402	0.15825	COL23A1, SNORD95
463	chr10	7708240	7710179	1940	*	14	1.6e-112	1.3e-55	1.13e-12	4.57e-61	0.396381	0.162086	ITIH5
464	chr2	115918745	115921258	2514	*	11	1.6e-93	6.99e-62	1.58e-09	6.91e-61	0.38788	0.245766	SNORA12, SNORA74, SNORA19, DPP10, snR65, 5S_rRNA, SNORA4, SNORD11, SNORD51, SNORA41, SCARNA6, SNORD39, SNORA75, ACA59, DPP10-AS1, SNORA48, SNORD56, SNORA43, SNORA1, Vault
465	chr6	10409510	10412797	3288	*	15	9.39e-110	2.83e-53	8.06e-11	7.47e-61	0.317018	0.158931	TFAP2A-AS1, TFAP2A, SNORA20
466	chr6	84562778	84563910	1133	*	13	1.23e-110	3.36e-64	5.3e-08	8.13e-61	0.32125	0.190753	SNORA38, SNORA8, RIPPLY2, SNORD28, SNORA20
467	chr10	101290029	101291397	1369	*	8	8.8e-125	2.76e-63	3.45e-12	8.61e-61	0.385839	0.233544	SNORA17, RP11-129J12.2
468	chr7	37487352	37489651	2300	*	17	1.64e-86	9.08e-66	9.13e-08	9.26e-61	0.275435	0.136566	SNORA15, ELMO1
469	chr1	110209551	110211023	1473	*	10	7.36e-149	3.4e-57	1.04e-13	9.38e-61	0.398688	0.164592	snoU13, Y_RNA, SCARNA16, U1, SNORD112, SNORA63, SNORD46, SNORA2, SNORD81, U3, SNORA51, GSTM2, SNORA25, SNORA58, CKS1B, SCARNA20, SNORA67, U6, SNORA70, SNORA77, SNORA26, SNORA72, U8, SCARNA11, SNORA31, SNORA42, SNORA40, SNORD64, ACA64, SNORD78, snoU109, SNORD60, SNORD116
470	chr7	103629370	103631129	1760	*	11	2.39e-115	1.4e-59	1.52e-10	9.73e-61	0.290835	0.182243	RELN
471	chr12	114877063	114879847	2785	*	15	6.91e-100	1.25e-53	2.69e-10	9.74e-61	0.317269	0.161736	SNORA9
472	chr13	38443104	38445267	2164	*	13	5.54e-135	1.24e-56	8.54e-11	1e-60	0.313407	0.164918	SNORD36, TRPC4, SNORD37
473	chr1	53307985	53309261	1277	*	7	1.2e-147	4.13e-63	1.98e-12	1.27e-60	0.444996	0.282281	snoU13, Y_RNA, SCARNA16, U1, SCARNA18, SCARNA24, SNORD112, SNORA62, SNORA63, SNORD46, ZYG11A, SNORA2, SNORD81, U3, SNORA51, SNORA25, SCARNA20, SNORA67, U6, SNORA70, SNORA77, SNORA26, U8, SCARNA11, SNORA31, SNORA42, SNORA40, SNORD64, ACA64, snoU109, SNORD60, SNORD116
474	chr12	129337674	129338939	1266	*	10	2.32e-151	8.31e-55	4e-12	1.36e-60	0.421526	0.239998	GLT1D1
475	chr8	49647579	49648363	785	*	11	4.66e-140	4.58e-57	1.22e-10	1.44e-60	0.348595	0.154976	SNORA7, SNORA32, EFCAB1
476	chr19	34111400	34114285	2886	*	21	9.32e-59	9.9e-58	4.02e-09	1.77e-60	0.300602	0.103264	CHST8
477	chr10	125425583	125426598	1016	*	7	5.03e-195	8.15e-53	7.01e-15	1.79e-60	0.393908	0.292907	GPR26
478	chr18	7116700	7118122	1423	*	8	9.97e-136	7.24e-63	4.65e-12	1.96e-60	0.426108	0.306995	LAMA1
479	chr20	23028890	23031563	2674	*	13	4.81e-152	8.21e-57	3.72e-12	2.06e-60	0.451727	0.191356	THBD
480	chr5	140787013	140789745	2733	*	11	1.06e-107	4.03e-61	9.04e-12	2.06e-60	0.367578	0.193781	PCDHGA1, PCDHGA2, PCDHGA3, PCDHGB1, PCDHGA4, PCDHGB2, PCDHGA5, PCDHGB3, PCDHGA6, PCDHGA7, PCDHGB4, PCDHGA8, PCDHGA9, PCDHGB6, SNORA68, SNORA57, 7SK, SNORD45, SNORD95
481	chr10	81001957	81003657	1701	*	7	4.23e-165	1.34e-61	2.98e-14	2.44e-60	0.464829	0.291286	ZMIZ1, SNORA17
482	chr10	125650718	125652421	1704	*	14	3.51e-127	5.81e-55	3.25e-11	2.65e-60	0.281332	0.157593	CPXM2
483	chr16	1029085	1031458	2374	*	14	1.47e-153	1.54e-46	8.17e-13	2.78e-60	0.387526	0.152601	AC009041.2, LMF1, RP11-161M6.2
484	chr4	172733566	172734843	1278	*	9	1.56e-134	4.77e-59	2.8e-10	3.92e-60	0.352308	0.235703	GALNTL6, SNORD65
485	chr12	113900283	113907268	6986	*	25	6.06e-70	1.32e-56	2.74e-09	5.22e-60	0.399702	0.118325	SNORA9, LHX5
486	chr16	55512806	55514470	1665	*	15	2.5e-121	2.19e-57	1.02e-10	7.24e-60	0.291209	0.138423	MMP2, SNORD111, SNORD33
487	chr12	41581414	41583721	2308	*	9	9.48e-137	1.8e-57	2.35e-14	7.69e-60	0.368296	0.183174	PDZRN4, snoMe28S-Am2634
488	chr4	175750109	175750802	694	*	12	1.44e-113	1.65e-63	3.42e-09	1.01e-59	0.28559	0.199727	GLRA3, SNORD65
489	chr10	102278918	102280551	1634	*	13	1.36e-123	4.98e-58	5.8e-09	1.03e-59	0.315662	0.186306	SNORA17, SEC31B, NDUFB8
490	chr8	72468561	72471153	2593	*	13	3.18e-83	2.99e-62	2.02e-08	1.07e-59	0.327652	0.227278	SNORA7, SNORA32, RP11-1102P16.1
491	chr4	30723290	30724915	1626	*	7	5.01e-140	1.22e-61	2.89e-13	1.26e-59	0.368264	0.259131	SNORD74, PCDH7, SNORA3, snoR442, SNORD42, snoU2_19, SNORD65
492	chr2	45169447	45172972	3526	*	15	3.4e-134	8.91e-44	8.3e-13	1.63e-59	0.422948	0.171014	SNORA73, SNORA64, SNORD75, SIX3, SNORA74, snR65, 5S_rRNA, SCARNA6, SNORD39, SNORD18, SNORA36, SNORA75, SNORA48, SNORD56, SNORA43, SNORA1, Vault
493	chr6	118227732	118229732	2001	*	14	2.86e-104	3.81e-57	2.77e-10	1.84e-59	0.34882	0.187596	SNORA38, SNORA8, SLC35F1, SNORD28, SNORA20
494	chr11	64739253	64739852	600	*	8	1.03e-139	1.53e-60	3.61e-11	2.3e-59	0.371976	0.283005	C11orf85, SNORD43
495	chr2	105459097	105462313	3217	*	12	7.84e-74	4.72e-57	1.63e-10	2.33e-59	0.380533	0.21178	SNORA73, SNORA64, SNORA12, SNORA74, SNORA19, snR65, 5S_rRNA, SNORA4, SNORD11, SNORD51, SNORA41, SCARNA6, SNORD39, SNORA75, ACA59, LINC01158, SNORA48, SNORD56, SNORA43, SNORA1, Vault
496	chr5	44388596	44389848	1253	*	11	3.92e-120	2.61e-61	3.73e-10	2.5e-59	0.329501	0.206269	FGF10-AS1, SNORA27, SNORA68, RPS23P5, SNORA57, FGF10, SNORA76, 7SK, SNORD45
497	chr5	178420865	178423309	2445	*	10	2.17e-162	1.86e-46	2.5e-12	2.65e-59	0.425476	0.231205	GRM6, SNORD95
498	chr2	119613877	119617128	3252	*	12	1.94e-94	7.01e-53	7.52e-11	2.75e-59	0.333695	0.203362	SNORA12, SNORA74, SNORA19, snR65, 5S_rRNA, SNORA4, SNORD11, SNORD51, SNORA41, SCARNA6, SNORD39, SNORA75, ACA59, SNORA48, SNORD56, SNORA43, SNORA1, Vault
499	chr8	686594	690059	3466	*	13	3.3e-88	1.26e-54	2.22e-11	3.31e-59	0.45715	0.213576	ERICH1-AS1, ERICH1
500	chr10	118896012	118900464	4453	*	21	5.92e-80	4.27e-54	5.03e-09	4.89e-59	0.26347	0.140372	VAX1
501	chr5	146256776	146258785	2010	*	18	8.79e-106	1.4e-52	8.55e-12	5.05e-59	0.269459	0.138332	SNORA68, SNORA57, SNORD45, PPP2R2B, SNORD95
502	chr1	170628856	170631847	2992	*	13	1.84e-104	7.66e-57	2.64e-11	5.36e-59	0.337748	0.154658	snoU13, Y_RNA, SCARNA16, SNORD112, SNORA63, U3, SNORA51, SNORA25, SNORD59, SCARNA20, SNORA67, U6, SNORA70, SNORA77, SNORA26, SNORA72, U8, SNORA31, SNORD78, snoU109, SNORD60, SNORD116
503	chr5	76247647	76250527	2881	*	11	1.84e-174	8.29e-51	7.36e-15	5.41e-59	0.382488	0.110038	CRHBP, snoZ6, SNORA27, SNORA68, RPS23P5, SNORA57, 7SK, SNORD45
504	chr12	50297581	50298731	1151	*	7	2.83e-154	3.01e-60	1.57e-13	6.85e-59	0.459807	0.283019	FAIM2, snoMe28S-Am2634
505	chr7	121939827	121941496	1670	*	9	1.96e-136	1.8e-59	9.91e-12	8.91e-59	0.416839	0.240361	FEZF1
506	chr11	115630531	115631762	1232	*	14	6.97e-137	4.63e-56	4.2e-13	1.97e-58	0.400073	0.171409	AP000797.3, LINC00900
507	chr10	94819559	94822747	3189	*	14	9.7e-102	2.59e-57	5.56e-10	2.21e-58	0.283959	0.123674	CYP26C1, SNORA17, RP11-348J12.2
508	chr6	105388153	105389599	1447	*	8	3.94e-137	2.27e-58	1.7e-13	2.32e-58	0.370694	0.242802	SNORA38, SNORA8, SNORD28, LINC00577, SNORA20
509	chr3	140769274	140771786	2513	*	21	8.52e-85	1.57e-58	1.56e-08	2.45e-58	0.246565	0.110217	SPSB4, SNORA81, SNORD66, SNORD2, SNORD5, Metazoa_SRP, SNORA18, U4
510	chr6	100440411	100442553	2143	*	10	2.42e-116	2.67e-53	2.09e-10	2.6e-58	0.359762	0.164553	SNORA38, SNORA8, MCHR2-AS1, SNORD28, MCHR2, SNORA20
511	chr4	174438312	174440681	2370	*	13	1.07e-123	9.95e-52	3.87e-11	2.75e-58	0.343794	0.16271	SNORD65
512	chr2	50572944	50575326	2383	*	13	1.45e-112	2.54e-58	4.29e-12	3.8e-58	0.462141	0.18521	SNORA73, SNORA64, SNORD75, SNORA74, snR65, 5S_rRNA, SNORD11, SNORA41, SCARNA6, SNORD39, SNORD18, SNORA36, SNORA75, NRXN1, SNORA48, SNORD56, SNORA43, SNORA1, Vault
513	chr21	27010160	27012615	2456	*	13	1.61e-103	8.54e-55	1.52e-09	3.87e-58	0.253095	0.124963	JAM2
514	chr7	116962452	116964472	2021	*	12	6.12e-160	9.06e-47	4.01e-12	5.03e-58	0.405446	0.189348	WNT2
515	chr2	229045417	229047701	2285	*	7	6.15e-118	1.13e-58	8.06e-13	6.22e-58	0.320321	0.232233	SCARNA6, SNORD39, SNORA75, SPHKAP
516	chr21	31310508	31312905	2398	*	11	7.12e-131	1.79e-54	9.19e-13	6.3e-58	0.341046	0.148243	GRIK1
517	chr17	43339040	43340592	1553	*	12	2.64e-119	7.43e-54	5.16e-09	6.92e-58	0.450065	0.234182	SNORA69, MAP3K14-AS1, SPATA32, MAP3K14
518	chr17	42733527	42734503	977	*	11	2.32e-116	1.7e-60	1.18e-10	9.69e-58	0.313881	0.214906	SNORA69, C17orf104
519	chr22	42093980	42095960	1981	*	12	2.25e-112	2.49e-55	6.35e-11	1.03e-57	0.318832	0.102941	C22orf46, MEI1
520	chr20	589310	592164	2855	*	9	1.52e-116	6.54e-59	8.32e-11	1.04e-57	0.358157	0.200207	TCF15
521	chr2	193058203	193060877	2675	*	9	2.75e-125	2.48e-56	7.06e-14	1.07e-57	0.400606	0.225233	SNORA4, SNORD11, SNORD51, SNORA41, SCARNA6, SNORD39, SNORA75, SNORA48, TMEFF2, SNORA1, Vault
522	chr1	34641711	34643941	2231	*	15	1.55e-125	1.01e-56	1.03e-11	1.13e-57	0.3465	0.135195	snoU13, Y_RNA, SCARNA16, SCARNA21, U1, SCARNA17, SCARNA18, SCARNA24, C1orf94, SNORD112, SNORA62, SNORA63, SNORD46, SNORA2, SNORD81, U3, SNORA51, SNORA25, SCARNA20, SNORA67, U6, SNORA70, SNORA77, SNORA26, U8, SCARNA11, SNORA31, SNORA42, SNORA40, SNORD64, ACA64, snoU109, SNORD60
523	chr7	5342326	5343752	1427	*	10	1.09e-100	6.74e-60	3.86e-10	1.82e-57	-0.229018	-0.165913	SLC29A4
524	chr12	95941571	95943114	1544	*	9	2.87e-133	4.3e-55	3.26e-11	2.37e-57	0.411975	0.247598	SNORA9, USP44, snoMe28S-Am2634
525	chr18	7566656	7568829	2174	*	12	6.17e-137	3.05e-51	1.81e-12	2.52e-57	0.316497	0.154012	PTPRM
526	chr16	31579647	31581268	1622	*	12	2.6e-138	1.39e-53	1.27e-12	3.07e-57	0.317664	0.112078	YBX3P1
527	chr4	142053146	142055319	2174	*	15	1.22e-150	5.38e-53	1.48e-13	4.84e-57	0.405774	0.147155	RNF150, SNORD65
528	chr4	156587884	156589349	1466	*	14	1.14e-100	5.31e-60	4.98e-08	5.99e-57	0.228432	0.135277	GUCY1A3, SNORD65
529	chr15	48936208	48939483	3276	*	13	3.72e-95	5.54e-54	2e-11	6.14e-57	0.349704	0.150182	RP11-227D13.1, FBN1
530	chr11	125772925	125775128	2204	*	13	6.42e-180	4.28e-42	1.92e-12	6.7e-57	0.497536	0.161996	DDX25, PUS3, RP11-680F20.9
531	chr20	21376337	21378560	2224	*	13	7.41e-100	1.97e-53	1.34e-09	7.97e-57	0.350579	0.154784	RP11-227D2.3, NKX2-4
532	chr11	122852284	122853573	1290	*	10	7.93e-141	3.1e-52	1.32e-13	8e-57	0.361377	0.157326	BSX
533	chr19	15120922	15122224	1303	*	15	7.28e-133	6.75e-49	3.06e-10	1.07e-56	0.295056	0.148346	CCDC105, SLC1A6
534	chr1	58715499	58717632	2134	*	13	1.14e-105	1.02e-59	6.16e-09	1.27e-56	0.324958	0.160015	snoU13, Y_RNA, SCARNA16, U1, SCARNA18, SCARNA24, SNORD112, SNORA62, SNORA63, SNORD46, SNORA2, SNORD81, U3, SNORA51, SNORA25, SNORA58, SCARNA20, SNORA67, U6, SNORA70, SNORA77, SNORA26, U8, SCARNA11, DAB1, SNORA31, SNORA42, SNORA40, SNORD64, ACA64, SNORD78, snoU109, SNORD60, SNORD116
535	chr5	140767197	140769585	2389	*	16	9.66e-93	9.15e-57	5.17e-09	1.38e-56	0.263857	0.135342	PCDHGA1, PCDHGA2, PCDHGA3, PCDHGB1, PCDHGA4, PCDHGB2, PCDHGA5, PCDHGB3, PCDHGA6, PCDHGA7, PCDHGB4, SNORA68, SNORA57, 7SK, SNORD45, SNORD95
536	chr19	12624466	12625436	971	*	10	5.13e-125	1.21e-55	6.81e-11	1.75e-56	0.326632	0.141754	ZNF709
537	chr7	157345090	157348266	3177	*	16	4.69e-97	3.48e-42	3.88e-12	1.83e-56	-0.373952	-0.116708	PTPRN2
538	chr8	139507782	139510528	2747	*	12	4.56e-129	5.06e-49	2.15e-13	2.49e-56	0.390777	0.101829	FAM135B
539	chr15	83314985	83317632	2648	*	15	2.46e-133	3.28e-41	5.64e-14	2.53e-56	0.406682	0.173698	RP11-752G15.3, CPEB1
540	chr7	152131894	152134019	2126	*	10	1.46e-93	9.94e-46	1e-11	3.21e-56	0.199447	0.111245	FABP5P3, KMT2C
541	chr2	97192266	97193688	1423	*	9	2.99e-174	4.01e-45	2.32e-14	3.34e-56	0.408259	0.192407	SNORA73, SNORA64, SNORA12, SNORA74, SNORA19, snR65, 5S_rRNA, SNORA4, SNORD11, SNORA41, SCARNA6, SNORD39, SNORA75, ACA59, RP11-363D14.1, SNORA48, SNORD56, SNORA43, SNORA1, Vault
542	chr19	21646006	21646781	776	*	6	1.76e-193	5.74e-47	1.1e-16	3.75e-56	0.494073	0.322692	CTD-2561J22.3, CTD-2561J22.5
543	chr4	190938265	190940723	2459	*	12	1.58e-63	7.72e-59	8.23e-10	4.13e-56	0.294678	0.15921	RNA5SP175
544	chr3	44036453	44041103	4651	*	20	2.6e-55	4.51e-58	1.16e-07	4.57e-56	0.261843	0.134296	U7, RP4-555D20.3, SNORD77, SNORA33, SNORA81, SNORD5, RP4-555D20.4, SNORD38, SNORD63, Metazoa_SRP, SNORA18
545	chr2	145273297	145275441	2145	*	12	2.48e-123	3.19e-52	7.34e-13	4.86e-56	0.234697	0.121313	snR65, 5S_rRNA, SNORA4, SNORD11, SNORD51, SNORA41, SCARNA6, SNORD39, SNORA75, ACA59, ZEB2, SNORA48, SNORD56, SNORA43, SNORA1, Vault
546	chr9	132381661	132383362	1702	*	7	4.98e-241	6.03e-45	4.59e-18	5.06e-56	0.516954	0.239941	NTMT1, C9orf50
547	chr3	181441345	181445647	4303	*	25	2.38e-65	1.31e-52	7.94e-07	6.27e-56	0.259715	0.127507	SOX2-OT, SNORA81, SNORD66, SNORD2, U4
548	chr10	82115447	82117257	1811	*	13	1.16e-103	1.91e-58	2.85e-10	6.54e-56	0.310694	0.168308	DYDC2, SNORA17, DYDC1
549	chr19	12266489	12267796	1308	*	9	2.24e-119	7.9e-59	2.01e-12	7.05e-56	0.450212	0.249678	ZNF625-ZNF20, ZNF625
550	chr16	86527164	86532993	5830	*	17	2.93e-39	4.85e-55	2.34e-08	7.08e-56	0.229958	0.127024	FENDRR
551	chr16	14397074	14397892	819	*	8	4.03e-126	4.3e-58	2.06e-11	7.15e-56	0.303025	0.190747	RP11-65J21.3, MIR193B
552	chr7	155164294	155168238	3945	*	21	1.73e-67	2.88e-45	4.29e-09	8.3e-56	0.248499	0.1274	NA
553	chr1	208083913	208085043	1131	*	10	2.69e-151	8.31e-48	2.97e-12	8.59e-56	0.353665	0.133213	snoU13, Y_RNA, SNORD112, U3, SNORA51, SNORA25, SNORA70, SNORA26, SNORA72, U8, CD34, SNORD116
554	chr8	55366152	55367611	1460	*	7	2.57e-115	8.36e-57	2.07e-12	9.95e-56	0.354115	0.252514	SNORA7, SNORA32
555	chr1	78956268	78957682	1415	*	9	2.04e-144	2.13e-49	5.32e-12	1.16e-55	0.385809	0.210604	snoU13, Y_RNA, SCARNA16, U1, SCARNA18, SNORD112, SNORA63, SNORD46, PTGFR, SNORA2, SNORD81, U3, SNORA51, SNORA25, SNORA58, CKS1B, SCARNA20, SNORA67, U6, SNORA70, SNORA77, SNORA26, U8, SCARNA11, SNORA31, SNORA42, SNORA40, SNORD64, ACA64, SNORD78, snoU109, SNORD60, SNORD116
556	chr2	239139518	239141043	1526	*	18	1.28e-117	2.59e-47	2.1e-08	1.4e-55	0.330661	0.127645	AC096574.4, AC016757.3
557	chr5	178487123	178488100	978	*	14	1.1e-106	4.57e-56	1.14e-08	1.73e-55	0.336784	0.177905	ZNF354C, SNORD95
558	chr4	4228165	4229883	1719	*	9	3.26e-112	4.09e-57	1.13e-11	2.27e-55	0.28987	0.186052	SNORA3, OTOP1
559	chr12	128751042	128753795	2754	*	11	2.67e-71	2.63e-56	7.21e-09	2.8e-55	0.375619	0.250664	TMEM132C
560	chr1	36042433	36043352	920	*	7	1.57e-134	5.04e-57	1.42e-11	2.82e-55	0.455981	0.317229	snoU13, Y_RNA, SCARNA16, SCARNA21, U1, SCARNA17, SCARNA18, SCARNA24, SNORD112, SNORA62, TFAP2E, SNORA63, SNORD46, SNORA2, SNORD81, U3, SNORA51, SNORA25, SCARNA20, SNORA67, U6, SNORA70, SNORA77, SNORA26, U8, SCARNA11, RP4-728D4.2, SNORA31, SNORA42, SNORA40, SNORD64, ACA64, snoU109, SNORD60
561	chr12	108167448	108170183	2736	*	11	2.32e-165	7.2e-44	3.13e-14	3.56e-55	0.401812	0.112218	ASCL4, SNORA9
562	chr5	135265753	135266896	1144	*	11	1.99e-123	3.45e-53	2.05e-10	4.06e-55	0.294606	0.196679	FBXL21, SNORA27, SNORA68, SNORA57, 7SK, LECT2, SNORD45, SNORD95
563	chr3	63263308	63264919	1612	*	10	2.23e-129	4.57e-45	2.31e-10	7.71e-55	0.266057	0.193971	U7, SNORD77, SYNPR, SNORA33, SNORA81, SNORD66, SNORD2, SNORD5, SNORD38, SNORD63, Metazoa_SRP, SNORA18
564	chr8	140714489	140717629	3141	*	23	6.05e-89	6.08e-44	3.69e-08	8.04e-55	0.303892	0.116996	KCNK9
565	chr7	155258253	155261984	3732	*	17	8.63e-117	4.92e-39	3.45e-12	8.33e-55	0.370343	0.137571	NA
566	chr20	21492558	21498294	5737	*	23	6.08e-40	5.3e-50	1.94e-08	1.11e-54	0.306483	0.134611	NKX2-2-AS1, NKX2-2
567	chr1	67217673	67218505	833	*	13	4.32e-99	3.89e-58	1.59e-07	1.16e-54	0.301003	0.191551	snoU13, Y_RNA, SCARNA16, U1, SCARNA18, SCARNA24, SNORD112, SNORA62, SNORA63, SNORD46, TCTEX1D1, SNORA2, SNORD81, U3, SNORA51, SNORA25, SNORA58, CKS1B, SCARNA20, SNORA67, U6, SNORA70, SNORA77, SNORA26, U8, SCARNA11, SNORA31, SNORA42, SNORA40, SNORD64, ACA64, SNORD78, snoU109, SNORD60, SNORD116
568	chr6	26043546	26046579	3034	*	18	3.84e-59	2.74e-57	4.13e-06	1.31e-54	0.196636	0.119759	U91328.2, HIST1H3C, HIST1H2BB, SNORA20
569	chr19	52872916	52873624	709	*	10	4.21e-106	2.46e-58	2.56e-10	1.31e-54	0.307229	0.198686	ZNF880
570	chr3	2139690	2142391	2702	*	13	6.01e-91	8.72e-54	7.79e-09	1.44e-54	0.314697	0.152187	CNTN4
571	chr9	37025102	37027815	2714	*	9	1.21e-152	2.76e-47	1.67e-13	1.74e-54	0.41352	0.233878	SNORA30, PAX5
572	chr5	71014409	71016343	1935	*	11	8.38e-120	2.81e-55	1.56e-11	1.76e-54	0.372429	0.160082	CARTPT, snoZ6, SNORA27, SNORA68, RPS23P5, SNORA57, SNORA76, 7SK, SNORD45
573	chr10	124905105	124910550	5446	*	27	6.95e-48	5.57e-51	1.53e-07	1.91e-54	0.248908	0.101532	HMX2
574	chr5	140743927	140746162	2236	*	13	1.49e-93	5.34e-53	1.08e-10	1.96e-54	0.286528	0.116026	PCDHGA1, PCDHGA2, PCDHGA3, PCDHGB1, PCDHGA4, PCDHGB2, PCDHGA5, SNORA68, SNORA57, 7SK, SNORD45, SNORD95
575	chr15	35045695	35047411	1717	*	10	2.86e-113	3.82e-56	9.13e-11	2.82e-54	0.433516	0.220169	RP11-814P5.1, GJD2
576	chr2	45028225	45030384	2160	*	15	4.27e-78	1.01e-46	1.64e-09	3.89e-54	0.280486	0.140232	SNORA73, SNORA64, SNORD75, SNORA74, snR65, 5S_rRNA, SCARNA6, SNORD39, SNORD18, SNORA36, SNORA75, SNORA48, SNORD56, SNORA43, SNORA1, Vault
577	chr7	32109831	32111453	1623	*	14	1.16e-101	1.39e-51	3.05e-09	4.6e-54	0.306912	0.161587	SNORA15, PDE1C
578	chr2	210635618	210637094	1477	*	10	2.71e-120	6.22e-53	3.37e-12	4.84e-54	0.321829	0.214103	UNC80, SCARNA6, SNORD39, SNORA75, SNORA48
579	chr10	47082604	47083632	1029	*	10	4.06e-115	4.48e-50	2.05e-09	6.1e-54	0.280677	0.199447	NPY4R, SNORA71, LINC00842
580	chr12	63543292	63545956	2665	*	11	1.64e-133	1.19e-48	1e-12	7.49e-54	0.33101	0.168377	AVPR1A, snoMe28S-Am2634
581	chr8	89339080	89341103	2024	*	11	5.46e-117	1.42e-51	2.08e-12	9e-54	0.380086	0.207988	RP11-586K2.1, SNORA32, MMP16
582	chr3	187386810	187389127	2318	*	12	1.46e-137	2.94e-45	4.79e-13	1.14e-53	0.366295	0.134228	SST, U4
583	chr19	37825009	37826008	1000	*	9	1.2e-109	2.05e-56	1.19e-09	1.25e-53	0.295175	0.213178	HKR1
584	chr3	79815639	79817278	1640	*	10	2.36e-77	3.11e-54	1.48e-10	1.3e-53	0.321163	0.186045	U7, SNORD77, SNORA33, SNORA81, SNORD66, SNORD2, SNORD5, SNORD38, SNORD63, ROBO1, SNORA24, Metazoa_SRP, SNORA18
585	chr16	86611049	86613731	2683	*	10	1.7e-108	1.32e-52	9.99e-12	1.35e-53	0.377544	0.221626	FOXL1
586	chr1	119521928	119522855	928	*	6	2.66e-126	3.2e-56	7.95e-12	1.65e-53	0.388314	0.282362	snoU13, Y_RNA, SCARNA16, U1, SNORD112, SNORA63, SNORD46, SNORA2, SNORD81, U3, SNORA51, SNORA25, SNORA58, CKS1B, SCARNA20, SNORA67, U6, SNORA70, SNORA77, SNORA26, SNORA72, U8, SNORA31, SNORA42, SNORA40, TBX15, SNORD64, ACA64, SNORD78, snoU109, SNORD60, SNORD116
587	chr16	1305420	1308385	2966	*	13	8.28e-61	5.33e-55	5.78e-09	1.94e-53	-0.202254	-0.126036	TPSD1, RP11-616M22.5
588	chr14	38723500	38727014	3515	*	13	4.03e-135	6.06e-40	6.81e-14	1.98e-53	0.476591	0.123248	SNORA79, CLEC14A
589	chr2	144693693	144695257	1565	*	7	9.56e-133	5.04e-54	9.31e-14	2.05e-53	0.463815	0.263386	AC016910.1, snR65, 5S_rRNA, SNORA4, SNORD11, SNORD51, SNORA41, SCARNA6, SNORD39, SNORA75, ACA59, SNORA48, SNORD56, SNORA43, SNORA1, Vault
590	chr10	63212206	63213784	1579	*	13	1.86e-140	8.5e-40	1.84e-11	2.5e-53	0.400715	0.149533	RP11-809M12.1, SNORA71, TMEM26
591	chr12	114833043	114839007	5965	*	22	1.64e-78	8.15e-40	1.57e-09	2.66e-53	0.326232	0.120844	SNORA9, TBX5
592	chr20	44745522	44747351	1830	*	12	2.26e-101	2.75e-55	4.52e-09	2.83e-53	0.31059	0.189402	CD40
593	chr7	151106022	151108340	2319	*	12	6.77e-157	4.28e-44	2.7e-13	2.94e-53	0.40199	0.151793	WDR86-AS1, WDR86
594	chr19	11784246	11785337	1092	*	14	8.41e-98	7.33e-56	1.21e-07	3.03e-53	0.259465	0.184672	ZNF833P
595	chr19	46915351	46917255	1905	*	9	1.91e-113	1.28e-52	3.85e-13	3.46e-53	0.358206	0.202238	CCDC8
596	chr4	90756533	90759203	2671	*	18	1.81e-74	7.54e-57	4.73e-07	3.55e-53	0.294522	0.135906	SNORD74, SNORD50, RP11-67M1.1, SNORA11, SNCA, snoU2_19, SNORD65
597	chr2	38300586	38303844	3259	*	21	4.91e-176	6.23e-33	6.24e-15	3.67e-53	0.559374	0.1145	SNORA73, SNORA64, CYP1B1-AS1, SNORA74, snR65, 5S_rRNA, SCARNA6, SNORD39, SNORD18, SNORA36, CYP1B1, SNORA75, SNORA48, SNORD56, SNORA43, SNORA1, Vault
598	chr14	96341538	96344170	2633	*	8	1.17e-95	9.91e-56	3.45e-11	4.15e-53	0.314601	0.146332	LINC00617
599	chr5	76932016	76935080	3065	*	13	9.33e-62	6.07e-49	1.16e-10	4.92e-53	0.31224	0.15245	snoZ6, SNORA27, SNORA68, RPS23P5, SNORA57, 7SK, OTP, SNORD45
600	chr15	27016796	27021321	4526	*	12	7.14e-67	1.35e-49	1.46e-09	5.39e-53	0.313869	0.114989	GABRB3
601	chr14	24779400	24781937	2538	*	16	2.25e-81	2.8e-57	5.55e-07	5.52e-53	0.261128	0.123023	LTB4R2, LTB4R, SNORA79, CIDEB
602	chr1	200002343	200006247	3905	*	16	3.83e-92	8.62e-53	1.47e-09	5.89e-53	0.344423	0.181626	snoU13, Y_RNA, SNORD112, U3, SNORA51, SNORA25, SCARNA20, U6, NR5A2, SNORA70, SNORA77, SNORA26, SNORA72, U8, SNORD60, SNORD116
603	chr14	24801616	24805349	3734	*	18	2.37e-89	3.31e-48	6.88e-07	5.93e-53	0.323046	0.119858	SNORA79, ADCY4, RP11-934B9.3, RIPK3
604	chr5	151066268	151067848	1581	*	9	1e-89	5.06e-56	2.85e-09	8.57e-53	0.240938	0.102365	CTB-113P19.1, SNORA68, SNORA57, SNORD45, SPARC, SNORD95
605	chr19	53635532	53637178	1647	*	11	8.96e-114	3.17e-49	1.86e-12	8.77e-53	0.272829	0.165795	ZNF415, ZNF347
606	chr15	53086630	53088156	1527	*	10	3.79e-107	2.29e-54	1.45e-10	9.71e-53	0.354143	0.218676	NA
607	chr14	37123678	37129141	5464	*	27	2.05e-48	1.69e-41	6.65e-07	1.05e-52	0.291465	0.116257	PAX9, SNORA79, RP11-964E11.2
608	chr11	94133505	94135029	1525	*	13	7.88e-108	3.53e-52	1.05e-10	1.15e-52	0.25287	0.16141	GPR83
609	chr14	52535028	52536721	1694	*	14	7.99e-102	2.92e-52	1.23e-08	1.36e-52	0.352413	0.163312	SNORA79, NID2
610	chr10	102995719	102998762	3044	*	19	6.75e-92	2.23e-46	9e-09	1.38e-52	0.298777	0.113497	LBX1-AS1, SNORA17
611	chr2	95690169	95692727	2559	*	13	1.5e-120	9.44e-48	1.23e-10	1.39e-52	0.295698	0.152455	SNORA73, SNORA64, SNORA12, SNORA74, SNORA19, MAL, snR65, 5S_rRNA, SNORA4, SNORD11, SNORA41, SCARNA6, SNORD39, SNORA75, ACA59, AC103563.8, SNORA48, SNORD56, SNORA43, SNORA1, Vault
612	chr1	181286640	181287805	1166	*	8	4.57e-116	1.12e-54	3.64e-12	1.57e-52	0.333326	0.24755	snoU13, Y_RNA, SCARNA16, SNORD112, SNORA63, U3, SNORA51, SNORA25, SNORD59, SCARNA20, U6, SNORA70, SNORA77, SNORA26, SNORA72, U8, SNORA31, snoU109, SNORD60, SNORD116
613	chr12	54354162	54355528	1367	*	8	1.41e-127	7.07e-54	2.52e-12	1.61e-52	0.429179	0.283446	snoMe28S-Am2634
614	chr12	113916338	113917994	1657	*	11	5.21e-96	3.39e-53	3.27e-10	1.87e-52	0.334774	0.225463	RP11-82C23.2, SNORA9
615	chr6	151560831	151562634	1804	*	13	1.79e-82	3.11e-55	2.51e-08	2.66e-52	0.286419	0.156922	AKAP12, SNORD28, SNORA20
616	chr6	152957223	152959047	1825	*	18	8.22e-109	1.79e-46	4.37e-12	2.7e-52	0.372938	0.109592	SNORD28, SYNE1, SNORA20
617	chr16	22824489	22826243	1755	*	11	1.32e-107	7.01e-52	3.84e-12	2.78e-52	0.350718	0.188309	HS3ST2
618	chr5	83678235	83680968	2734	*	15	1.98e-98	3.87e-51	1.14e-09	2.89e-52	0.315633	0.136389	CTD-2269F5.1, snoZ6, SNORA27, SNORA68, SNORA57, 7SK, EDIL3, SNORD45
619	chr16	66637919	66638702	784	*	11	7.78e-133	3.47e-44	3.58e-11	3.06e-52	0.400063	0.184361	CMTM3, SNORD111, SNORD33
620	chr16	1040373	1041686	1314	*	10	2.38e-122	5.35e-51	6.53e-15	3.13e-52	-0.333693	-0.154647	RP11-161M6.3
621	chr6	161188022	161188822	801	*	8	1.15e-125	2.75e-52	5.46e-12	3.94e-52	0.298769	0.195501	NA
622	chr9	970297	973198	2902	*	11	3.26e-79	2.11e-48	2.92e-12	4.85e-52	0.378982	0.199498	NA
623	chr4	176922556	176923800	1245	*	9	4.96e-118	1.31e-52	4.68e-12	5.12e-52	0.375007	0.181135	GPM6A, SNORD65
624	chr13	107028903	107029443	541	*	5	6.42e-155	8.3e-54	2.75e-14	5.23e-52	-0.398365	-0.297037	SNORD36, LINC00460
625	chr2	220282165	220284395	2231	*	13	3.79e-78	6.7e-57	2.29e-07	6.19e-52	0.244095	0.177917	DES, SCARNA6, SNORD39, SNORA75, SNORA48
626	chr17	6616351	6617580	1230	*	11	2.15e-88	1.62e-55	1.25e-08	6.89e-52	0.349989	0.216497	SLC13A5
627	chr7	149744041	149746640	2600	*	8	1.23e-118	4.21e-43	1.37e-13	8.22e-52	0.297154	0.173116	RP11-545G3.1
628	chr1	12123262	12124114	853	*	9	1.5e-106	1.23e-54	6.44e-10	1.09e-51	0.255666	0.200274	snoU13, Y_RNA, SCARNA16, TNFRSF8, SCARNA21, SNORD112, SNORA62, SNORA2, U3, SNORA51, SCARNA20, SNORA67, SNORA70, SNORA77, SNORA26, U8, SCARNA11, SNORA31, SNORA42, SNORA40, snoU109, SNORD60
629	chr19	58238435	58239424	990	*	9	4.68e-127	1.15e-46	6.27e-11	1.23e-51	0.455102	0.211026	AC003006.7, ZNF671
630	chr2	119590523	119593949	3427	*	13	2.05e-77	1.52e-47	3.12e-12	1.29e-51	0.273813	0.157193	SNORA12, SNORA74, SNORA19, snR65, 5S_rRNA, SNORA4, SNORD11, SNORD51, SNORA41, SCARNA6, SNORD39, SNORA75, ACA59, RP11-19E11.1, SNORA48, SNORD56, SNORA43, SNORA1, Vault
631	chr5	170742118	170744407	2290	*	8	1.19e-86	1.51e-52	1.9e-11	1.29e-51	0.449157	0.25276	SNORA57, SNORD95
632	chr13	114812177	114815139	2963	*	17	9.52e-61	1.55e-52	1.75e-07	1.63e-51	-0.166928	-0.112592	SNORD36, RASA3
633	chr5	78985425	78986160	736	*	12	1.55e-92	1.41e-55	2.87e-07	1.65e-51	0.253499	0.186149	CMYA5, snoZ6, SNORA27, SNORA68, RPS23P5, SNORA57, 7SK, SNORD45
634	chr6	10414350	10417726	3377	*	26	7.53e-65	2.4e-44	2.93e-07	2.13e-51	0.268298	0.122195	TFAP2A-AS1, TFAP2A, SNORA20
635	chr6	28602566	28603779	1214	*	32	4.03e-82	1.33e-56	9.52e-06	2.23e-51	0.231806	0.117086	SNORA20
636	chr2	56149464	56152003	2540	*	14	5.47e-98	7.67e-47	2.35e-08	2.46e-51	0.230031	0.12889	SNORA73, SNORA64, SNORD75, SNORA12, SNORA74, snR65, 5S_rRNA, SNORA4, SNORD11, SNORA41, SCARNA6, SNORD39, SNORD18, SNORA36, SNORA75, EFEMP1, SNORA48, SNORD56, SNORA43, SNORA1, Vault
637	chr4	176986621	176987577	957	*	12	3.88e-100	6.9e-53	9.96e-09	2.64e-51	0.293789	0.16163	WDR17, SNORD65
638	chr14	97684259	97686001	1743	*	10	2.49e-103	9.07e-52	6.5e-11	3.12e-51	0.33256	0.185399	NA
639	chr19	39754498	39756569	2072	*	11	5.98e-126	1.77e-47	8.55e-13	3.67e-51	0.463479	0.150087	IFNL4P1
640	chr8	16884197	16885270	1074	*	7	1.27e-114	2.32e-53	3.54e-13	6.3e-51	0.411929	0.22986	MICU3, SNORA7
641	chr5	178770629	178773355	2727	*	14	8.23e-84	1.82e-46	6.79e-09	6.67e-51	0.32393	0.135557	ADAMTS2, SNORD95
642	chr8	143644107	143645857	1751	*	7	1.41e-106	9.93e-50	5.09e-12	7.22e-51	-0.236015	-0.151637	NA
643	chr2	207506480	207507528	1049	*	9	5.14e-128	3.08e-42	6.89e-12	9.09e-51	0.343216	0.205559	AC010731.4, SCARNA6, SNORD39, SNORA75, SNORA48
644	chr5	38257516	38259398	1883	*	17	6.36e-104	6.74e-45	2.02e-09	9.72e-51	0.269709	0.121664	EGFLAM, SNORA27, SNORA68, RPS23P5, SNORA57, SNORA76, 7SK, SNORD45
645	chr19	36822311	36822770	460	*	6	5.16e-119	2.81e-53	4.37e-11	1.1e-50	0.295409	0.229109	LINC00665
646	chr6	108495385	108497995	2611	*	14	6.58e-125	5.24e-37	1.87e-11	1.11e-50	0.359591	0.137168	SNORA38, SNORA8, NR2E1, SNORD28, SNORA20
647	chr2	89063944	89065605	1662	*	12	4.32e-114	1.75e-44	3.95e-12	1.41e-50	0.34181	0.122392	SNORA73, SNORA64, SNORA12, SNORA74, SNORA19, ANKRD36BP2, snR65, 5S_rRNA, SNORA4, SNORD11, SNORA41, SCARNA6, SNORD39, SNORD18, SNORA75, ACA59, SNORA48, SNORD56, SNORA43, SNORA1, Vault
648	chr5	82766951	82769097	2147	*	13	8.66e-74	7.24e-52	1.61e-08	1.44e-50	0.282361	0.151836	VCAN, snoZ6, SNORA27, SNORA68, SNORA57, 7SK, SNORD45
649	chr1	10730684	10734693	4010	*	17	3.85e-57	7.37e-56	5.8e-06	1.52e-50	0.222976	0.14101	snoU13, Y_RNA, SCARNA16, SCARNA21, SNORD112, SNORA62, SNORA2, U3, SNORA51, SCARNA20, SNORA67, SNORA70, SNORA77, SNORA26, U8, CASZ1, SCARNA11, SNORA31, SNORA42, SNORA40, snoU109, SNORD60
650	chr6	163834158	163836718	2561	*	13	6.46e-55	2.82e-53	3.32e-12	1.61e-50	0.38015	0.142245	QKI, CAHM
651	chr3	49938721	49941613	2893	*	15	1.99e-109	4.25e-40	9.56e-12	1.8e-50	-0.258479	-0.110235	U7, SNORD77, CTD-2330K9.2, CTD-2330K9.3, SNORA33, SNORA81, SNORD5, MST1R, SNORD38, SNORD63, Metazoa_SRP, SNORA18
652	chr8	116679763	116681258	1496	*	11	6.16e-193	1.88e-29	1.32e-15	1.87e-50	0.430194	0.142212	SNORA32, TRPS1
653	chr4	81186901	81188471	1571	*	10	3.18e-83	9.16e-53	3.33e-11	1.97e-50	0.336369	0.192522	SNORD74, SNORA3, SNORD50, FGF5, snoR442, SNORA11, SNORD42, snoU2_19, SNORD65
654	chr13	50706583	50708043	1461	*	11	1.21e-112	3.72e-39	2.52e-10	2.01e-50	0.286616	0.155782	SNORD36, DLEU1, SNORD37
655	chr1	207817630	207819196	1567	*	11	9.28e-120	1.6e-42	5.7e-11	2.49e-50	0.437636	0.183076	snoU13, Y_RNA, SNORD112, U3, SNORA51, SNORA25, SNORA70, CR1L, CD46P1, SNORA26, SNORA72, U8, SNORD116
656	chr14	100437554	100438957	1404	*	9	1.65e-90	2.19e-53	5.61e-09	2.63e-50	0.308815	0.214484	EVL
657	chr10	91294781	91296457	1677	*	14	1.86e-86	2.56e-49	1.23e-07	2.85e-50	0.281712	0.155031	SNORA17, SLC16A12
658	chr4	185939727	185942800	3074	*	23	2.13e-61	4.05e-49	1.07e-06	3.24e-50	0.229497	0.115935	HELT
659	chr11	7272653	7274234	1582	*	11	8.47e-90	6.03e-51	4.27e-09	3.46e-50	0.33041	0.212605	LSP1, SYT9
660	chr7	35225412	35226751	1340	*	8	1.07e-91	2.73e-51	1.07e-11	5.34e-50	0.307565	0.175498	SNORA15, DPY19L2P1
661	chr11	111782016	111784386	2371	*	13	4.17e-111	5.35e-42	4.85e-10	5.47e-50	0.290868	0.140025	HSPB2, HSPB2-C11orf52, CRYAB
662	chr16	56227690	56229180	1491	*	10	2.79e-96	3.77e-50	7.33e-09	6.68e-50	0.375164	0.206391	GNAO1, SNORD111, CTD-2050B12.2, SNORD33
663	chr14	85999731	86001111	1381	*	5	5.16e-128	6.08e-52	4.48e-14	6.89e-50	0.359769	0.26016	FLRT2
664	chr7	99774935	99775862	928	*	14	1.82e-141	4.05e-30	2.9e-11	7.52e-50	0.311786	0.112119	STAG3, GPC2
665	chr7	101005832	101007072	1241	*	12	4.91e-115	1.23e-43	2.05e-10	7.63e-50	0.417486	0.177612	COL26A1
666	chr20	41817011	41819125	2115	*	10	1.96e-110	1.15e-49	9.56e-13	1.05e-49	0.337437	0.210995	RP1-269M15.3, PTPRT
667	chr5	140792511	140794993	2483	*	15	3.08e-72	2.83e-48	6.51e-11	1.18e-49	0.218214	0.138029	PCDHGA1, PCDHGA2, PCDHGA3, PCDHGB1, PCDHGA4, PCDHGB2, PCDHGA5, PCDHGB3, PCDHGA6, PCDHGA7, PCDHGB4, PCDHGA8, PCDHGA9, PCDHGB6, PCDHGA10, SNORA68, SNORA57, 7SK, SNORD45, SNORD95
668	chr3	154145810	154146871	1062	*	7	3.17e-109	3.64e-52	3.23e-12	1.33e-49	0.286951	0.229961	SNORA81, SNORD66, SNORD2, GPR149, Metazoa_SRP, SNORA18, U4
669	chr12	54365966	54369514	3549	*	18	2.17e-90	6.34e-45	2.7e-08	1.43e-49	0.298293	0.16074	HOXC11, HOTAIR, snoMe28S-Am2634
670	chr10	105036611	105038444	1834	*	12	8.52e-94	4.51e-45	1.45e-10	1.68e-49	0.335577	0.18177	INA, SNORA17
671	chr13	46424943	46426263	1321	*	15	1.01e-123	2.9e-41	5.18e-11	1.71e-49	0.367395	0.142494	SNORD36, SIAH3, SNORD37
672	chr10	13932842	13934438	1597	*	11	5.68e-84	7.44e-52	2.51e-09	1.9e-49	0.300194	0.179003	FRMD4A
673	chr18	55106285	55109119	2835	*	11	8.31e-62	4.06e-52	4.6e-08	2.17e-49	0.273626	0.195172	ONECUT2
674	chr5	136833893	136835107	1215	*	10	4.48e-113	7.66e-46	9.01e-11	2.68e-49	0.421946	0.218658	SNORA27, SNORA68, SNORA57, 7SK, SPOCK1, SNORD45, SNORD95
675	chr13	36728869	36729247	379	*	6	2.06e-128	5.74e-49	1.06e-12	2.74e-49	0.451222	0.269431	SNORD36, SNORD37
676	chr17	77774880	77778467	3588	*	16	2.11e-64	2.32e-40	2.19e-11	2.87e-49	0.275463	0.103466	SNORA69, RP11-353N14.1, CBX8
677	chr19	46525566	46527546	1981	*	13	9.44e-105	1.21e-44	2.54e-10	3e-49	0.287409	0.133844	PGLYRP1
678	chr19	54040774	54042165	1392	*	12	9.55e-84	4.19e-52	9.4e-08	3.05e-49	0.195478	0.131529	ZNF331
679	chr5	131592959	131594335	1377	*	13	7.48e-88	3.12e-48	3.71e-08	3.07e-49	0.33334	0.162022	PDLIM4, SNORA27, SNORA68, SNORA57, 7SK, P4HA2, SNORD45, SNORD95
680	chr3	96532024	96534005	1982	*	13	7.3e-93	3.6e-49	4.04e-09	3.17e-49	0.308295	0.183289	U7, SNORD77, EPHA6, SNORA33, SNORA81, SNORD66, SNORD2, SNORD5, SNORD63, SNORA24, Metazoa_SRP, SNORA18
681	chr7	19145530	19148187	2658	*	12	5.55e-105	5.88e-40	3.13e-13	3.85e-49	0.361554	0.156821	TWIST1
682	chr8	93113829	93116100	2272	*	12	2.64e-100	3.91e-48	2.39e-12	4.07e-49	0.321029	0.147346	SNORA32, RUNX1T1
683	chr2	163695111	163696187	1077	*	8	3.09e-94	5.23e-52	4.43e-10	4.08e-49	0.305566	0.217522	SNORA4, SNORD11, SNORD51, SNORA41, SCARNA6, SNORD39, SNORA75, ACA59, SNORA48, KCNH7, SNORA43, SNORA1, Vault
684	chr11	122846437	122848983	2547	*	10	3.41e-78	6.36e-49	1.2e-10	4.14e-49	0.297462	0.162765	BSX
685	chr11	8615356	8616102	747	*	15	1.15e-94	3.9e-49	1.09e-07	4.48e-49	0.250744	0.144496	LSP1, STK33
686	chr12	62583974	62586892	2919	*	16	1.8e-135	3.79e-31	1.44e-14	5.3e-49	0.528475	0.106628	FAM19A2, snoMe28S-Am2634
687	chr14	60972853	60974525	1673	*	11	3.96e-141	1.26e-43	3.86e-13	6.06e-49	0.41249	0.182983	SNORA46, SNORA79, C14orf39
688	chr13	96296144	96297338	1195	*	13	2.4e-84	2.3e-49	4.06e-09	6.17e-49	0.242057	0.15005	SNORD36, DZIP1
689	chr21	19616551	19618088	1538	*	8	6.57e-123	3.5e-43	2.48e-12	6.2e-49	0.374094	0.188452	CHODL
690	chr8	65710790	65712412	1623	*	12	5.23e-99	1.54e-45	1.11e-10	7.02e-49	0.247725	0.141177	SNORA7, SNORA32, CYP7B1
691	chr6	31685392	31685575	184	*	7	1.39e-102	1.05e-51	1.05e-09	7.63e-49	-0.291769	-0.231302	SNORA38, LY6G6F, MEGT1, LY6G6D, SNORA20
692	chr20	44656559	44658941	2383	*	10	4.73e-81	1.13e-46	3.11e-09	9.86e-49	0.289312	0.158537	SLC12A5
693	chr3	68980320	68982098	1779	*	12	3.5e-78	2.95e-52	5e-07	1.03e-48	0.275466	0.199962	U7, SNORD77, SNORA33, SNORA81, SNORD66, SNORD2, SNORD5, SNORD38, SNORD63, FAM19A4, SNORA24, Metazoa_SRP, SNORA18
694	chr5	63801847	63802993	1147	*	10	1.13e-88	3.01e-52	1.44e-08	1.06e-48	0.283517	0.208354	RGS7BP, SNORA50, snoZ6, SNORA27, SNORA68, RPS23P5, SNORA57, SNORA76, 7SK, SNORD45
695	chr6	110677913	110680256	2344	*	9	3.72e-93	1.24e-49	2.89e-11	1.07e-48	0.323465	0.210784	SNORA38, SNORA8, SNORD28, METTL24, SNORA20
696	chr8	142238452	142241208	2757	*	13	2.95e-73	1.74e-46	1.1e-08	1.08e-48	-0.198323	-0.115483	SLC45A4
697	chr1	179711583	179713950	2368	*	19	1.17e-106	3.75e-40	9.85e-10	1.17e-48	0.373931	0.118146	snoU13, Y_RNA, SCARNA16, SNORD112, SNORA63, U3, SNORA51, SNORA25, SNORD59, SCARNA20, RP11-12M5.1, FAM163A, U6, SNORA70, SNORA77, SNORA26, SNORA72, U8, SNORA31, snoU109, SNORD60, SNORD116
698	chr2	74874383	74876010	1628	*	11	6.79e-118	7.8e-36	5.43e-10	1.33e-48	0.307352	0.15362	SNORA73, SNORA64, SNORD75, SNORA12, SNORA74, SNORA19, snR65, 5S_rRNA, SNORA4, SNORD11, SNORA41, SCARNA6, SNORD39, SNORD18, SNORA75, ACA59, M1AP, SNORA48, SNORD56, SNORA43, SNORA1, Vault
699	chr19	57862242	57863210	969	*	12	6.16e-96	3.55e-51	1.02e-09	1.35e-48	0.379883	0.163568	ZNF304, CTC-444N24.13
700	chr1	33219246	33220274	1029	*	7	6.29e-95	3.81e-51	7.48e-12	1.35e-48	0.394928	0.312187	snoU13, Y_RNA, SCARNA16, SCARNA21, U1, SCARNA17, SCARNA18, SCARNA24, KIAA1522, SNORD112, SNORA62, SNORA63, SNORD46, SNORA2, SNORD81, U3, SNORA51, SNORA25, SCARNA20, SNORA67, U6, SNORA70, SNORA77, SNORA26, U8, SCARNA11, SNORA31, SNORA42, SNORA40, SNORD64, ACA64, snoU109, SNORD60
701	chr15	97319911	97323132	3222	*	13	9.88e-47	1.39e-46	2.61e-09	1.43e-48	-0.203952	-0.110578	SPATA8-AS1
702	chr10	101087757	101090558	2802	*	13	1.45e-118	8.18e-41	2.05e-12	1.56e-48	0.393633	0.130607	CNNM1, SNORA17
703	chr8	97156081	97158052	1972	*	9	1.88e-100	8.88e-49	9.08e-11	1.59e-48	0.354333	0.153245	SNORA32, GDF6
704	chr2	240168283	240169280	998	*	8	2.69e-104	1.64e-50	4.34e-11	1.88e-48	-0.350418	-0.16908	HDAC4
705	chr5	155107529	155109505	1977	*	10	1.35e-92	4.33e-49	6.23e-11	1.93e-48	0.288373	0.181059	SNORA68, SNORA57, SNORD45, SNORD95
706	chr10	118890977	118894180	3204	*	15	2.28e-118	5.27e-43	2.35e-14	2.08e-48	0.360053	0.132806	VAX1
707	chr11	133938788	133940520	1733	*	7	6.98e-99	3.93e-50	2.21e-11	2.25e-48	0.286837	0.157577	JAM3
708	chr22	19136844	19138856	2013	*	12	2.67e-115	4.01e-40	1.44e-11	2.52e-48	0.427732	0.179949	GSC2
709	chr6	110796813	110798323	1511	*	9	9.58e-140	6.94e-42	9.75e-14	2.93e-48	0.440257	0.216768	SNORA38, SNORA8, SNORD28, SLC22A16, SNORA20
710	chr18	14747036	14748439	1404	*	13	1.64e-101	2.35e-39	8.61e-09	3.32e-48	0.292218	0.141332	ANKRD30B
711	chr3	134369339	134370662	1324	*	14	2.51e-115	8.22e-42	2.24e-11	3.55e-48	0.328672	0.150849	EPHB1, SNORA81, SNORD66, SNORD2, SNORD5, SNORD63, SNORD61, KY, Metazoa_SRP, SNORA18, U4
712	chr7	32337188	32339497	2310	*	9	6.4e-106	4.41e-45	1.95e-11	3.92e-48	0.336013	0.10691	SNORA15, PDE1C
713	chr10	93391963	93393509	1547	*	16	1e-87	1.69e-49	3.39e-07	4e-48	0.191318	0.116423	SNORA17, PPP1R3C
714	chr18	5542743	5545169	2427	*	14	3.45e-75	5.44e-49	5.99e-07	4.33e-48	0.257207	0.114465	EPB41L3
715	chr12	33590837	33593177	2341	*	11	7.49e-72	4.18e-47	1.95e-09	4.49e-48	0.23455	0.163882	SYT10, snoMe28S-Am2634
716	chr19	56158209	56160065	1857	*	12	8.41e-96	8.65e-49	3.38e-11	4.96e-48	0.290947	0.118741	CCDC106
717	chr8	13424080	13425120	1041	*	9	1.25e-95	1.22e-49	6.84e-10	6.26e-48	0.318263	0.134075	C8orf48, SNORA7, RP11-145O15.3
718	chr5	140772182	140775082	2901	*	14	3.87e-66	3.55e-49	1.26e-07	6.69e-48	0.203234	0.112459	PCDHGA1, PCDHGA2, PCDHGA3, PCDHGB1, PCDHGA4, PCDHGB2, PCDHGA5, PCDHGB3, PCDHGA6, PCDHGA7, PCDHGB4, PCDHGA8, SNORA68, SNORA57, 7SK, SNORD45, SNORD95
719	chr1	49242359	49243472	1114	*	9	1.1e-110	4.67e-44	1.17e-12	7.14e-48	0.326012	0.192568	snoU13, Y_RNA, SCARNA16, U1, SCARNA18, SCARNA24, SNORD112, SNORA62, SNORA63, SNORD46, SNORA2, SNORD81, U3, SNORA51, SNORA25, SCARNA20, SNORA67, U6, SNORA70, SNORA77, SNORA26, U8, SCARNA11, AGBL4, BEND5, SNORA31, SNORA42, SNORA40, SNORD64, ACA64, snoU109, SNORD60, SNORD116
720	chr19	22604979	22605789	811	*	6	3.97e-133	7.81e-42	5.35e-13	7.57e-48	0.311574	0.166868	AC011516.1, ZNF98
721	chr13	103052144	103055487	3344	*	14	9.19e-86	6.45e-40	7.41e-11	8.85e-48	0.273781	0.114072	SNORD36, FGF14, RP11-811P12.3
722	chr6	99271709	99273830	2122	*	14	1.06e-81	1.09e-45	8.47e-08	1.08e-47	0.233774	0.14178	SNORA38, SNORA8, SNORD28, SNORA20
723	chr2	131720787	131722957	2171	*	10	6.43e-102	4.66e-45	4.22e-11	1.1e-47	0.390916	0.193295	SNORA74, ARHGEF4, snR65, 5S_rRNA, SNORA4, SNORD11, SNORD51, SNORA41, SCARNA6, SNORD39, SNORA75, ACA59, SNORA48, SNORD56, SNORA43, SNORA1, Vault
724	chr2	209271164	209272057	894	*	10	2.54e-102	1.78e-45	3.03e-09	1.16e-47	0.321781	0.19151	PTH2R, SCARNA6, SNORD39, SNORA75, SNORA48
725	chr5	113390551	113392117	1567	*	10	2.3e-103	5.93e-45	8.5e-10	1.49e-47	0.287312	0.170417	RP11-371M22.1, snoZ6, SNORA27, SNORA68, SNORA57, 7SK, SNORD45, SNORD95
726	chr2	233350940	233353595	2656	*	12	5.71e-89	8.68e-35	5.32e-11	1.53e-47	0.351858	0.144887	SCARNA6, SNORD39, ECEL1
727	chr6	154359967	154361687	1721	*	9	1.43e-104	3.63e-43	4.91e-10	1.6e-47	0.357573	0.200575	OPRM1, SNORD28, SNORA20
728	chr3	192231892	192233698	1807	*	7	1.96e-92	5.94e-50	1.4e-10	1.62e-47	0.294665	0.226669	FGF12-AS2, FGF12, U4
729	chr4	5712676	5713546	871	*	9	9.49e-97	6.4e-50	4.18e-11	1.67e-47	0.383298	0.227096	EVC, SNORA3
730	chr8	31496353	31499052	2700	*	10	1.05e-84	1.34e-46	9.88e-10	1.68e-47	0.420667	0.186578	NRG1, SNORA7
731	chr1	165413323	165415805	2483	*	11	1.84e-72	4.89e-48	2.92e-08	1.82e-47	0.255151	0.143993	snoU13, Y_RNA, SCARNA16, SNORD112, SNORA63, U3, SNORA51, SNORA25, SNORD59, SCARNA20, SNORA67, U6, SNORA70, SNORA77, SNORA26, SNORA72, U8, SNORA31, SNORA40, RXRG, SNORD78, snoU109, SNORD60, SNORD116
732	chr12	8025394	8026515	1122	*	9	1.39e-96	3.25e-49	2.14e-10	1.84e-47	0.323901	0.174513	SLC2A14, snoMe28S-Am2634
733	chr3	137479436	137480853	1418	*	7	3.98e-115	1.26e-47	5.35e-14	1.89e-47	0.29187	0.226944	SNORA81, SNORD66, SNORD2, SNORD5, SNORD63, Metazoa_SRP, SNORA18, U4
734	chr6	96462814	96464908	2095	*	8	1.62e-102	9.68e-48	4.45e-11	2.02e-47	0.278956	0.211574	SNORA38, SNORA8, FUT9, SNORD28, SNORA20
735	chr16	68675706	68678998	3293	*	12	4.85e-98	9.22e-36	7.53e-10	2.09e-47	0.369812	0.157071	CDH3, SNORD111, SNORD33
736	chr15	33602758	33604133	1376	*	9	3.21e-85	5.16e-50	5.37e-09	2.11e-47	0.249765	0.202316	RYR3, RP11-489D6.2
737	chr18	35145353	35147826	2474	*	26	3.03e-78	3.14e-46	6.81e-08	2.14e-47	0.296446	0.108946	SNORD23, CELF4
738	chr1	242686709	242688681	1973	*	11	4.45e-67	1.17e-45	1.33e-10	2.24e-47	0.313225	0.174896	Y_RNA, SNORD112, SNORA25, PLD5
739	chr18	70209432	70212474	3043	*	13	1.11e-80	3.97e-42	9.74e-10	2.26e-47	0.33427	0.125547	CBLN2
740	chr11	123300849	123302579	1731	*	11	1.19e-79	2.96e-50	4.72e-09	2.4e-47	0.352087	0.155537	AP000783.1
741	chr9	124461008	124463457	2450	*	9	4.12e-99	1.16e-47	3.84e-12	2.46e-47	0.392022	0.22187	DAB2IP
742	chr2	114256392	114258120	1729	*	9	4.36e-113	1.16e-46	1.19e-12	2.6e-47	0.273735	0.107978	SNORA64, SNORA12, SNORA74, SNORA19, FOXD4L1, snR65, 5S_rRNA, SNORA4, SNORD11, SNORD51, SNORA41, SCARNA6, SNORD39, SNORA75, ACA59, SNORA48, SNORD56, SNORA43, SNORA1, Vault
743	chr14	37131555	37133714	2160	*	10	7.76e-88	1.92e-45	1.68e-08	2.94e-47	0.369124	0.244529	PAX9, SNORA79
744	chr16	3354207	3356081	1875	*	9	5.27e-92	5.16e-49	1.15e-11	3.26e-47	0.30604	0.168932	ZNF75A, TIGD7
745	chr10	111216426	111217221	796	*	7	7.09e-116	1.88e-46	1.43e-12	3.33e-47	0.429028	0.233109	SNORA17
746	chr5	87973439	87974547	1109	*	11	4.98e-86	1e-49	8.8e-08	3.86e-47	0.342257	0.224748	CTC-467M3.1, snoZ6, SNORA27, SNORA68, SNORA57, 7SK, LINC00461, SNORD45, SNORD95
747	chr18	44773985	44775576	1592	*	8	2.1e-66	8.23e-49	3.72e-10	4.06e-47	0.318286	0.211953	SNORD23, SKOR2
748	chr15	60285234	60288404	3171	*	15	2.79e-49	2.78e-48	5.66e-07	4.45e-47	0.231467	0.134755	NA
749	chr1	44872075	44874576	2502	*	11	2.74e-113	1.36e-38	4.58e-11	4.48e-47	0.39264	0.194829	snoU13, Y_RNA, SCARNA16, U1, SCARNA17, SCARNA18, SCARNA24, SNORD112, SNORA62, SNORA63, RNF220, SNORD46, SNORA2, SNORD81, U3, SNORA51, SNORA25, SCARNA20, SNORA67, U6, SNORA70, SNORA77, SNORA26, U8, SCARNA11, SNORA31, SNORA42, SNORA40, SNORD64, ACA64, snoU109, SNORD60, SNORD116
750	chr6	6002766	6007523	4758	*	22	4.98e-59	9.22e-45	7.49e-09	4.59e-47	0.221157	0.104855	NRN1, SNORA20
751	chr6	146348105	146350969	2865	*	14	1.52e-95	1.06e-42	2.9e-11	4.86e-47	0.411848	0.144432	GRM1, SNORD28, SNORA20
752	chr8	105478683	105479862	1180	*	12	4.57e-112	5.65e-35	1.18e-10	5.62e-47	0.367018	0.171507	SNORA32, DPYS
753	chr13	96204493	96206104	1612	*	13	4.27e-103	2.19e-37	2.89e-10	5.96e-47	0.390789	0.143201	SNORD36, CLDN10
754	chr19	23253218	23254381	1164	*	7	4.43e-95	1.41e-43	4.74e-11	6.96e-47	0.392819	0.253234	CTD-2291D10.3
755	chr11	22453679	22454661	983	*	7	8.37e-116	6.34e-46	1.06e-11	7.84e-47	0.281667	0.179741	LSP1
756	chr10	83633430	83637420	3991	*	15	5.13e-76	2.2e-34	1.07e-11	8.44e-47	0.330079	0.127924	NRG3, SNORA17
757	chr19	57018614	57019958	1345	*	9	2.32e-94	1.78e-47	5.42e-11	9.72e-47	0.34242	0.196857	ZNF471
758	chr1	236848682	236850361	1680	*	11	6.23e-85	1.23e-46	1.46e-09	1.19e-46	0.395722	0.139027	Y_RNA, SNORD112, SNORA25, ACTN2
759	chr3	85007732	85008991	1260	*	13	1.17e-102	2.02e-47	1.71e-10	1.21e-46	0.301306	0.147525	U7, SNORD77, CADM2, SNORA33, SNORA81, SNORD66, SNORD2, SNORD5, SNORD38, SNORD63, SNORA24, Metazoa_SRP, SNORA18
760	chr3	125075895	125077434	1540	*	6	8.86e-116	2.56e-45	6.95e-12	1.63e-46	0.459833	0.274339	SNORA33, SNORA81, SNORD66, SNORD2, SNORD5, SNORD63, SNORD61, ZNF148, SNORA24, Metazoa_SRP, SNORA18, U4
761	chr15	45670068	45671708	1641	*	18	3.39e-69	7.92e-51	6.61e-06	1.73e-46	0.233559	0.156904	GATM
762	chr15	28351607	28353178	1572	*	8	2.66e-123	1.26e-41	3.92e-13	1.93e-46	0.435392	0.216128	NA
763	chr5	140717961	140720705	2745	*	15	2.09e-86	6.35e-46	1.35e-09	1.97e-46	0.27313	0.108431	PCDHGA1, PCDHGA2, SNORA68, SNORA57, 7SK, SNORD45, SNORD95
764	chr18	56940022	56942066	2045	*	11	1.26e-84	2.5e-42	7.03e-11	2.32e-46	0.346429	0.182627	RAX
765	chr19	48945886	48947631	1746	*	6	1.88e-72	2.09e-48	1.07e-12	2.42e-46	0.439039	0.264629	GRIN2D
766	chr10	133999287	134001728	2442	*	16	7.88e-97	7.99e-34	4.82e-11	2.43e-46	0.304055	0.123337	DPYSL4, RP11-140A10.3
767	chr14	92787905	92790798	2894	*	14	2.94e-103	1.03e-40	1.17e-12	2.47e-46	0.48596	0.11996	SLC24A4
768	chr1	210110998	210112031	1034	*	7	2.84e-115	2.66e-46	3.49e-13	2.76e-46	0.36776	0.22393	snoU13, Y_RNA, SNORD112, U3, SNORA51, SNORA25, SNORA70, SYT14, SNORA26, SNORA72, U8, SNORD116
769	chr6	99289733	99293292	3560	*	20	1.49e-83	6.86e-23	1.17e-11	2.85e-46	0.392908	0.11728	SNORA38, SNORA8, SNORD28, SNORA20
770	chr20	21082272	21087165	4894	*	17	3.62e-56	4.1e-37	4.41e-09	3.27e-46	0.378293	0.127629	LINC00237
771	chr12	43944652	43946880	2229	*	9	5.99e-124	3.33e-30	4.44e-12	3.44e-46	0.364313	0.180256	ADAMTS20, snoMe28S-Am2634
772	chr1	147789480	147791203	1724	*	9	9e-101	2.82e-41	4.72e-11	3.62e-46	0.295347	0.132272	snoU13, Y_RNA, SCARNA16, SNORD112, SNORA63, SNORA2, U3, SNORA51, SNORA25, SNORA58, CKS1B, SCARNA20, SNORA67, U6, SNORA70, SNORA77, SNORA26, SNORA72, U8, SNORA31, SNORA42, SNORA40, RP11-495P10.4, SCARNA4, SNORD64, ACA64, SNORD78, snoU109, SNORD60, SNORD116
773	chr8	65285831	65287050	1220	*	9	3.81e-84	7.7e-48	4.39e-11	3.76e-46	0.303134	0.16152	SNORA7, LINC00966, SNORA32
774	chr4	151502935	151505467	2533	*	12	1.13e-45	1.27e-50	1.02e-06	3.94e-46	0.183752	0.146617	MAB21L2, LRBA, SNORD65
775	chr6	1624386	1625574	1189	*	9	5.38e-82	2.78e-49	3.62e-09	4.07e-46	0.306929	0.200299	GMDS
776	chr19	37328842	37329859	1018	*	13	1.88e-79	6.67e-50	7.32e-08	4.46e-46	0.212895	0.139388	ZNF790
777	chr6	27258460	27259237	778	*	9	1.49e-96	1.8e-44	2.16e-10	4.9e-46	0.279802	0.188065	POM121L2, SNORA20
778	chr14	29243173	29244185	1013	*	8	5.34e-107	9.91e-43	7.07e-12	5.58e-46	0.31747	0.205122	C14orf23, SNORA79
779	chr5	3605783	3607134	1352	*	8	1.34e-81	4.09e-49	3.86e-09	5.84e-46	0.353378	0.210061	NA
780	chr16	1092765	1096754	3990	*	11	5.2e-50	7.26e-42	1.26e-09	6.16e-46	-0.208828	-0.14135	NA
781	chr10	123922620	123924085	1466	*	14	1.49e-74	2.61e-48	1.14e-06	7.83e-46	0.271827	0.160749	TACC2
782	chr2	31805218	31806898	1681	*	11	4.99e-119	1.28e-34	1.76e-11	8.03e-46	0.512314	0.166738	SNORA73, SNORA64, SNORA74, snR65, SCARNA6, SNORD39, SNORD18, SNORA36, SRD5A2, SNORA75, SNORA48, SNORD56, SNORA43, SNORA1, Vault
783	chr5	49736085	49738016	1932	*	11	9.78e-178	9.88e-31	3.12e-15	8.87e-46	0.378352	0.129747	snoZ6, SNORA27, SNORA68, RPS23P5, SNORA57, EMB, SNORA76, 7SK, SNORD45
784	chr3	128719999	128721956	1958	*	10	1.14e-87	6.52e-46	4.42e-09	9.18e-46	0.364731	0.213816	EFCC1, SNORA33, SNORA81, SNORD66, SNORD2, SNORD5, SNORD63, SNORD61, KIAA1257, Metazoa_SRP, SNORA18, U4
785	chr13	109147160	109149171	2012	*	5	6.56e-120	9.41e-43	1.67e-15	1.12e-45	0.512948	0.26727	SNORD36
786	chr14	70315994	70317582	1589	*	10	1.69e-94	7.04e-46	4.99e-10	1.21e-45	-0.240048	-0.146598	SNORA46, SNORA79
787	chr17	43044484	43047971	3488	*	20	1.19e-59	1.25e-41	2.46e-07	1.28e-45	0.26014	0.110668	SNORA69, C1QL1
788	chr20	3218145	3219539	1395	*	10	8.37e-115	6.18e-39	2.22e-12	1.33e-45	0.345248	0.146859	SLC4A11
789	chr1	101003688	101005971	2284	*	10	5.42e-96	3.68e-43	1.29e-12	1.47e-45	0.414011	0.155893	snoU13, Y_RNA, SCARNA16, U1, SNORD112, SNORA63, SNORD46, SNORA2, SNORD81, U3, SNORA51, GPR88, SNORA25, SNORA58, CKS1B, SCARNA20, SNORA67, U6, SNORA70, SNORA77, SNORA26, SNORA72, U8, SCARNA11, SNORA31, SNORA42, SNORA40, SNORD64, ACA64, SNORD78, snoU109, SNORD60, SNORD116
790	chr8	86349742	86351195	1454	*	15	3.17e-77	1.19e-48	6.12e-06	1.97e-45	0.213453	0.149301	CA3, SNORA32
791	chr1	110609973	110613596	3624	*	15	5.03e-67	2.25e-43	5.89e-08	2.22e-45	0.340942	0.138149	snoU13, Y_RNA, SCARNA16, U1, SNORD112, SNORA63, SNORD46, SNORA2, SNORD81, U3, SNORA51, STRIP1, SNORA25, SNORA58, CKS1B, SCARNA20, SNORA67, U6, SNORA70, SNORA77, SNORA26, SNORA72, U8, SCARNA11, SNORA31, ALX3, SNORA42, SNORA40, SNORD64, ACA64, SNORD78, snoU109, SNORD60, SNORD116
792	chr20	23015624	23016753	1130	*	8	3.3e-131	1.1e-29	4.41e-12	2.3e-45	0.411199	0.215096	RP4-753D10.3, SSTR4
793	chr3	36420805	36422406	1602	*	10	1.46e-89	1.38e-42	1.96e-09	2.67e-45	0.3155	0.168828	U7, STAC, SNORD77, SNORA33, SNORA81, SNORD5, SNORD38, SNORD63, Metazoa_SRP, SNORA18
794	chr1	169396635	169397550	916	*	10	6.9e-93	1.82e-42	3.11e-08	3.15e-45	0.376599	0.257403	snoU13, Y_RNA, SCARNA16, SNORD112, SNORA63, U3, SNORA51, SNORA25, SNORD59, SCARNA20, SNORA67, U6, SNORA70, SNORA77, SNORA26, SNORA72, U8, SNORA31, CCDC181, SNORD78, snoU109, SNORD60, SNORD116
795	chr7	143579665	143580147	483	*	4	7.19e-131	5.95e-47	8.74e-15	3.57e-45	0.478196	0.434023	FAM115A
796	chr22	33453022	33454632	1611	*	12	1.69e-125	2.25e-39	1.08e-12	3.86e-45	0.401873	0.161476	SYN3
797	chr22	48970600	48973245	2646	*	10	2.34e-81	3.12e-43	7.35e-11	3.92e-45	0.349732	0.16457	FAM19A5
798	chr7	69062082	69065031	2950	*	11	3.58e-91	6.79e-39	1.69e-11	4.71e-45	0.441929	0.138579	AUTS2, RP5-942I16.1
799	chr6	28583655	28584464	810	*	19	4.03e-78	1.77e-45	1.94e-06	4.94e-45	0.196445	0.115034	SCAND3, SNORA20
800	chr11	1027257	1030697	3441	*	15	1.68e-55	5.47e-41	6.16e-08	5.61e-45	-0.25999	-0.113569	MUC6
801	chr13	112715454	112717707	2254	*	10	5.78e-85	2.38e-45	5.95e-10	5.71e-45	0.327378	0.18562	SNORD36
802	chr3	156007787	156009680	1894	*	9	4.59e-96	5.01e-38	1.42e-11	5.87e-45	0.321645	0.100022	KCNAB1, SNORA81, SNORD66, SNORD2, SNORA18, U4
803	chr17	48041301	48043063	1763	*	9	5.29e-88	3.76e-45	3.24e-10	5.89e-45	0.393226	0.208802	SNORA69
804	chr5	140613820	140616495	2676	*	11	1.79e-86	3.78e-39	2.4e-11	6.03e-45	0.347074	0.153174	PCDHB18, SNORA68, SNORA57, 7SK, SNORD45, SNORD95
805	chr4	111532410	111533951	1542	*	11	1.6e-103	3.01e-38	4.08e-10	6.04e-45	0.335385	0.165297	SNORA11, RP11-380D23.2, SNORD65
806	chr5	128300696	128302248	1553	*	13	2e-100	8.14e-41	5.55e-11	6.46e-45	0.410535	0.162784	SLC27A6, snoZ6, SNORA27, SNORA68, SNORA57, 7SK, SNORD45, SNORD95
807	chr10	94825257	94826319	1063	*	8	2.47e-94	1.11e-40	8.97e-10	6.83e-45	0.384045	0.226145	CYP26C1, SNORA17
808	chr19	838964	841082	2119	*	10	1.99e-76	1.11e-45	2.03e-08	7.94e-45	-0.213838	-0.147575	PRTN3
809	chr2	242926331	242928538	2208	*	10	3.6e-85	1.22e-38	2.26e-09	8.34e-45	-0.185771	-0.110743	AC131097.3
810	chr1	149672149	149673689	1541	*	6	9.5e-89	1.19e-46	6.44e-12	8.68e-45	0.181891	0.128258	snoU13, Y_RNA, SCARNA16, SNORD112, SNORA63, SNORA2, U3, SNORA51, SNORA25, RP11-353N4.4, SNORA58, CKS1B, SCARNA20, SNORA67, U6, SNORA70, SNORA77, SNORA26, SNORA72, U8, SNORA31, SNORA42, SNORA40, RP11-353N4.5, SCARNA4, SNORD64, ACA64, SNORD78, snoU109, SNORD60, SNORD116
811	chr14	63511872	63512760	889	*	6	1.1e-100	1.15e-46	2.86e-11	1e-44	0.355492	0.255492	SNORA46, SNORA79, KCNH5
812	chr19	44323775	44325008	1234	*	10	2.31e-76	3.17e-48	2.32e-07	1.35e-44	0.299492	0.184954	LYPD5
813	chr2	213400697	213403960	3264	*	16	3.89e-79	1.04e-30	9.63e-10	1.38e-44	0.286487	0.122404	SCARNA6, SNORD39, SNORA75, SNORA48, ERBB4
814	chr21	36040771	36043191	2421	*	17	1.28e-104	8.91e-38	8.09e-10	1.61e-44	0.347444	0.135052	CLIC6
815	chr1	46951291	46952054	764	*	7	1.17e-114	1.07e-43	1.38e-13	1.69e-44	0.413631	0.219209	snoU13, Y_RNA, SCARNA16, U1, SCARNA17, SCARNA18, SCARNA24, SNORD112, SNORA62, SNORA63, SNORD46, SNORA2, SNORD81, U3, SNORA51, SNORA25, SCARNA20, SNORA67, U6, SNORA70, SNORA77, SNORA26, U8, SCARNA11, SNORA31, SNORA42, SNORA40, SNORD64, ACA64, snoU109, SNORD60, SNORD116
816	chr1	231295786	231299396	3611	*	18	3.92e-60	4.36e-39	2.86e-08	1.77e-44	0.285187	0.109988	snoU13, Y_RNA, SNORD112, SNORA25, TRIM67, U8
817	chr6	12749352	12750392	1041	*	6	4.28e-105	3.64e-44	2.21e-12	2.01e-44	0.345749	0.200588	PHACTR1, SNORA20
818	chr19	48917104	48919401	2298	*	7	5.76e-102	2.7e-40	2.43e-13	2.08e-44	0.399587	0.234211	GRIN2D
819	chr1	236227521	236229809	2289	*	14	1.39e-66	1.77e-44	1.94e-07	2.45e-44	0.235691	0.137394	snoU13, Y_RNA, SNORD112, SNORA25, NID1
820	chr1	143913409	143913847	439	*	5	1.62e-114	5.95e-46	1.75e-13	2.48e-44	0.275932	0.179803	snoU13, Y_RNA, SCARNA16, SNORD112, SNORA63, SNORA2, U3, SNORA51, SNORA25, SRGAP2B, SNORA58, CKS1B, SCARNA20, SNORA67, U6, SNORA70, SNORA77, SNORA26, SNORA72, U8, SNORA31, SNORA42, SNORA40, SCARNA4, SNORD64, ACA64, SNORD78, snoU109, SNORD60, SNORD116
821	chr1	18956947	18960940	3994	*	19	7.04e-60	3.15e-39	6.46e-08	3.34e-44	0.296653	0.134499	snoU13, Y_RNA, SCARNA16, SCARNA21, U1, PAX7, SNORD112, SNORA62, SNORA63, SNORA2, SNORD81, U3, SNORA51, SCARNA20, SNORA67, U6, SNORA70, SNORA77, SNORA26, U8, SCARNA11, SNORA31, SNORA42, SNORA40, ACA64, snoU109, SNORD60
822	chr14	37051863	37053689	1827	*	12	3.64e-87	3.65e-41	1.21e-09	3.37e-44	0.269357	0.131768	SNORA79
823	chr1	165321741	165326345	4605	*	21	2.32e-67	4.11e-34	8.03e-10	3.52e-44	0.253424	0.102677	snoU13, Y_RNA, SCARNA16, SNORD112, SNORA63, U3, SNORA51, SNORA25, SNORD59, SCARNA20, SNORA67, U6, SNORA70, SNORA77, SNORA26, SNORA72, U8, SNORA31, SNORA40, LMX1A, SNORD78, snoU109, SNORD60, SNORD116
824	chr7	149916616	149918384	1769	*	6	3.92e-123	5.99e-41	2.81e-16	4.64e-44	0.496285	0.206968	NA
825	chr13	26042598	26043578	981	*	6	7.32e-108	8.57e-43	1.56e-13	4.76e-44	0.315266	0.227603	SNORD36, ATP8A2, SNORA16, SNORD37
826	chr2	45231226	45232888	1663	*	8	2.17e-114	7.84e-35	6.03e-12	4.81e-44	0.368205	0.232683	SNORA73, SNORA64, SNORD75, SNORA74, snR65, 5S_rRNA, SCARNA6, SNORD39, SNORD18, SNORA36, SIX2, SNORA75, SNORA48, SNORD56, SNORA43, SNORA1, Vault
827	chr16	55361547	55366021	4475	*	16	7.01e-50	6.78e-37	1.18e-09	5.03e-44	0.318117	0.130608	IRX6, SNORD111, RP11-26L20.3, SNORD33
828	chr6	30737007	30737455	449	*	6	3.48e-97	3.69e-46	1.18e-11	5.14e-44	-0.239595	-0.180061	HCG20, SNORA20
829	chr5	45695467	45696928	1462	*	10	6.99e-108	1.96e-38	5.89e-11	5.97e-44	0.291487	0.155989	snoZ6, SNORA27, SNORA68, RPS23P5, SNORA57, HCN1, SNORA76, 7SK, SNORD45
830	chr8	23566799	23567941	1143	*	8	2.07e-85	2.54e-46	1.21e-09	6.38e-44	0.302982	0.207702	RP11-175E9.1, SNORA7
831	chr9	133538248	133542125	3878	*	10	1.09e-39	2.36e-43	5.97e-10	7.08e-44	0.283854	0.165129	PRDM12
832	chr18	55018650	55021669	3020	*	10	6.38e-75	1.48e-40	5.93e-12	8.58e-44	0.315547	0.162967	ST8SIA3
833	chr7	155241685	155244149	2465	*	9	3.41e-71	2.34e-43	2.63e-11	8.9e-44	0.416194	0.18818	AC008060.8
834	chr3	147136463	147138293	1831	*	10	4.56e-118	2.32e-35	3.08e-11	9.16e-44	0.355025	0.181986	ZIC1, SNORA81, SNORD66, SNORD2, Metazoa_SRP, SNORA18, U4
835	chr5	1003069	1004779	1711	*	8	9.58e-89	4.87e-38	1.6e-09	9.33e-44	-0.295997	-0.170576	AC116351.2
836	chr7	54609671	54610928	1258	*	9	5.96e-108	2.46e-34	4.01e-10	9.69e-44	0.346805	0.184486	VSTM2A, SNORA22, SNORA15
837	chr19	12305553	12306497	945	*	7	2.78e-87	2.3e-46	9.01e-10	1.01e-43	0.413366	0.280776	CTD-2666L21.1
838	chr5	63985282	63987010	1729	*	10	2.88e-72	1.96e-45	2.76e-09	1.07e-43	0.36117	0.11164	FAM159B, SNORA50, snoZ6, SNORA27, SNORA68, RPS23P5, SNORA57, SNORA76, 7SK, SNORD45
839	chr10	50323127	50323832	706	*	8	3.32e-102	2.75e-42	3.05e-12	1.09e-43	0.309773	0.180129	SNORA71, VSTM4
840	chr6	26757706	26758750	1045	*	6	3.14e-102	9.56e-44	7.13e-12	1.18e-43	0.284641	0.193194	SNORA20
841	chr2	176963315	176965729	2415	*	15	1.48e-63	1.92e-45	3.42e-07	1.19e-43	0.245747	0.166407	HOXD12, SNORA4, SNORD11, SNORD51, SNORA41, SCARNA6, SNORD39, SNORA75, ACA59, SNORA48, SNORA43, SNORA1, Vault
842	chr1	149783778	149785211	1434	*	6	1.22e-97	3.34e-39	4.81e-13	1.2e-43	0.199953	0.113245	snoU13, Y_RNA, SCARNA16, SNORD112, SNORA63, SNORA2, U3, SNORA51, SNORA25, SNORA58, CKS1B, SCARNA20, SNORA67, U6, SNORA70, SNORA77, SNORA26, SNORA72, U8, SNORA31, SNORA42, SNORA40, HIST2H2BF, HIST2H3D, SCARNA4, SNORD64, ACA64, SNORD78, snoU109, SNORD60, SNORD116
843	chr20	61339804	61340885	1082	*	10	4.27e-96	1.71e-38	4.77e-12	1.66e-43	0.426482	0.200237	NTSR1
844	chr16	3233068	3234344	1277	*	6	1.74e-76	8.26e-46	2.3e-11	1.68e-43	0.314006	0.23156	AJ003147.8
845	chr17	33759484	33760527	1044	*	13	1.41e-88	2.8e-40	2.36e-08	1.69e-43	0.24303	0.14049	SNORA69, SLFN12
846	chr19	38182773	38183976	1204	*	12	1.03e-76	1.54e-44	3.64e-07	2.59e-43	0.293096	0.155833	ZFP30, ZNF781, CTD-2528L19.4
847	chr13	76444293	76445108	816	*	8	4.89e-83	7e-46	2.52e-08	2.61e-43	-0.222411	-0.161806	SNORD36
848	chr2	87015813	87018966	3154	*	13	1.93e-63	5.91e-34	1.74e-10	2.79e-43	0.296515	0.13831	SNORA73, SNORA64, SNORA12, SNORA74, SNORA19, snR65, 5S_rRNA, SNORA4, SNORD11, SNORA41, SCARNA6, SNORD39, SNORD18, SNORA75, ACA59, CD8A, SNORA48, SNORD56, SNORA43, SNORA1, Vault
849	chr12	114885161	114887095	1935	*	8	9.92e-79	1.78e-39	7.34e-12	2.81e-43	0.333478	0.19721	SNORA9
850	chr6	29274521	29275337	817	*	12	1.23e-90	3.19e-38	1.75e-09	2.83e-43	-0.195316	-0.105613	OR14J1, SNORA20
851	chr10	23216695	23217173	479	*	7	3.33e-102	2.96e-43	1.87e-12	3.07e-43	0.331238	0.238643	ARMC3
852	chr2	201450323	201451303	981	*	14	1e-71	2.95e-47	1.83e-06	3.41e-43	0.27352	0.16475	AOX1, SNORD11, SNORD51, SNORA41, SCARNA6, SNORD39, SNORA75, SNORA48, SNORA1, Vault
853	chr15	79723655	79725642	1988	*	12	1.31e-72	8.98e-43	4.93e-09	3.47e-43	0.27473	0.151477	KIAA1024
854	chr1	224803364	224806373	3010	*	15	3.83e-81	1.03e-36	2.1e-11	4.04e-43	0.287308	0.108024	snoU13, Y_RNA, SNORD112, SNORA51, SNORA25, CNIH3, U8, RP11-100E13.1
855	chr1	147718157	147719101	945	*	8	3.89e-89	4.5e-43	1.15e-10	4.42e-43	0.172227	0.100061	snoU13, Y_RNA, SCARNA16, SNORD112, SNORA63, SNORA2, U3, SNORA51, SNORA25, RP11-301M17.1, SNORA58, CKS1B, SCARNA20, SNORA67, U6, SNORA70, SNORA77, SNORA26, SNORA72, U8, SNORA31, SNORA42, SNORA40, SCARNA4, SNORD64, ACA64, SNORD78, snoU109, SNORD60, SNORD116
856	chr1	234039978	234042342	2365	*	8	4.07e-92	7.77e-38	9.34e-11	4.51e-43	0.37046	0.201969	snoU13, Y_RNA, SNORD112, SNORA25, SLC35F3, U8
857	chr11	2405835	2407699	1865	*	9	1.35e-85	2.51e-40	5.41e-09	4.88e-43	0.199603	0.106186	LSP1, CD81
858	chr15	89147446	89149849	2404	*	12	3.17e-88	3.34e-40	1.76e-09	6.55e-43	0.215463	0.134425	RP11-97O12.2
859	chr5	78364769	78366076	1308	*	8	1.05e-99	4.39e-38	4.29e-11	6.95e-43	0.300172	0.142492	BHMT2, snoZ6, SNORA27, SNORA68, RPS23P5, SNORA57, 7SK, DMGDH, SNORD45
860	chr18	31019946	31021065	1120	*	9	3.35e-98	8.51e-40	4.62e-10	9.19e-43	0.287047	0.171406	SNORD23, CCDC178
861	chr2	171676306	171680715	4410	*	15	7.17e-47	1.73e-39	9.44e-08	9.61e-43	0.302148	0.159415	GAD1, SNORA4, SNORD11, SNORD51, SNORA41, SCARNA6, SNORD39, SNORA75, ACA59, SNORA48, SNORA43, SNORA1, Vault
862	chr19	57182844	57183268	425	*	4	8.91e-114	1.28e-44	1.18e-12	9.68e-43	0.392044	0.30827	ZNF835
863	chr4	21949853	21951046	1194	*	10	3.15e-80	2.28e-43	5.02e-09	9.69e-43	0.311209	0.179635	RP11-17E2.2, SNORD74, SNORA3, snoR442, KCNIP4, snoU2_19
864	chr1	154474108	154475688	1581	*	11	1.94e-121	1.2e-35	5.26e-12	1.02e-42	0.38854	0.152339	snoU13, Y_RNA, SCARNA16, SNORD112, SNORA63, U3, SNORA51, SNORA25, SNORD59, TDRD10, CKS1B, SCARNA20, SNORA67, U6, SNORA70, SNORA77, SNORA26, SNORA72, U8, SNORA31, SNORA42, SNORA40, SHE, SCARNA4, SNORD64, ACA64, SNORD78, snoU109, SNORD60, SNORD116
865	chr5	77253378	77253990	613	*	6	7.34e-127	1.94e-42	5.56e-15	1.05e-42	0.407401	0.24868	snoZ6, SNORA27, SNORA68, RPS23P5, SNORA57, 7SK, SNORD45
866	chr1	26735245	26738130	2886	*	22	4.37e-45	8.52e-37	1.4e-06	1.07e-42	0.29307	0.103814	snoU13, Y_RNA, SCARNA16, SCARNA21, U1, SCARNA17, SCARNA18, LIN28A, SNORD112, SNORA62, SNORA63, SNORD46, SNORA2, SNORD81, U3, SNORA51, SCARNA20, SNORA67, U6, SNORA70, SNORA77, SNORA26, U8, SCARNA11, SNORA31, SNORA42, SNORA40, SNORD64, ACA64, snoU109, SNORD60
867	chr5	178003633	178004685	1053	*	5	9.22e-169	8.04e-38	3.98e-16	1.08e-42	0.452743	0.295345	COL23A1, SNORD95
868	chr14	74705733	74708313	2581	*	13	6.52e-62	4.01e-40	3.53e-07	1.16e-42	0.215619	0.147029	VSX2, SNORA46, SNORA79
869	chr1	248099757	248101009	1253	*	13	1.87e-79	1.97e-40	2.22e-08	1.33e-42	0.276015	0.108264	Y_RNA, OR2L13, RP11-438H8.8
870	chr14	24640947	24642317	1371	*	14	3.04e-77	7.77e-43	1.38e-06	1.68e-42	0.229359	0.139815	REC8, SNORA79
871	chr19	22193293	22193911	619	*	7	5.61e-86	6.96e-45	1.33e-10	1.8e-42	0.275734	0.177542	ZNF208
872	chr9	96714665	96717349	2685	*	12	2.47e-71	4.14e-43	5.09e-08	1.88e-42	0.289839	0.160462	BARX1
873	chr13	98604736	98606196	1461	*	8	9.42e-73	4.68e-45	9.2e-10	2.02e-42	-0.232557	-0.127221	SNORD36, RP11-383H17.4, IPO5
874	chr7	1792778	1793263	486	*	9	1.63e-80	3.06e-41	3.74e-08	2.21e-42	-0.198771	-0.154579	NA
875	chr4	379766	381448	1683	*	7	2.32e-105	3.11e-39	5.89e-12	2.39e-42	0.239892	0.147503	NA
876	chr11	65816027	65816985	959	*	9	2.18e-123	1.02e-34	9.38e-13	2.4e-42	0.448397	0.16355	GAL3ST3, SNORD43
877	chr12	52399713	52401523	1811	*	10	3.97e-120	5.82e-36	8.47e-12	2.4e-42	0.37453	0.146882	GRASP, snoMe28S-Am2634
878	chr14	61118751	61122911	4161	*	20	3.74e-46	2.43e-39	1.95e-09	2.77e-42	0.273373	0.104632	SNORA46, SNORA79, SIX1
879	chr13	25319768	25321731	1964	*	9	5.87e-122	6.12e-30	8.76e-13	3.39e-42	0.485778	0.188453	SNORD36, IRX1P1, SNORA16, SNORD37
880	chr1	148853922	148855760	1839	*	10	9.6e-73	9.45e-39	4.16e-08	3.53e-42	0.238243	0.114232	snoU13, Y_RNA, SCARNA16, SNORD112, SNORA63, SNORA2, U3, SNORA51, SNORA25, RP11-763B22.9, SNORA58, CKS1B, SCARNA20, SNORA67, U6, SNORA70, SNORA77, SNORA26, SNORA72, U8, SNORA31, SNORA42, SNORA40, RP11-763B22.7, SCARNA4, SNORD64, ACA64, SNORD78, snoU109, SNORD60, SNORD116
881	chr4	13541863	13546673	4811	*	21	1e-94	3.87e-32	2.67e-10	3.61e-42	0.381764	0.11367	SNORA3, NKX3-2
882	chr5	140260925	140264105	3181	*	14	1.17e-63	2.34e-44	2.42e-07	3.81e-42	0.213158	0.10683	PCDHA1, PCDHA2, PCDHA3, PCDHA4, PCDHA5, PCDHA6, PCDHA7, PCDHA8, PCDHA9, PCDHA10, PCDHA11, PCDHA12, PCDHA13, SNORA68, SNORA57, 7SK, SNORD45, SNORD95
883	chr13	25620833	25621735	903	*	7	7.98e-102	1.59e-37	3.54e-12	4.34e-42	0.332702	0.213938	SNORD36, SNORA16, SNORD37
884	chr17	13504008	13506284	2277	*	12	3.21e-77	8.93e-37	8.54e-10	4.52e-42	0.336328	0.166771	SNORA69, HS3ST3A1
885	chr5	180073137	180077359	4223	*	8	1.24e-94	9.14e-34	4.28e-13	4.73e-42	0.411172	0.101254	FLT4, SNORD95
886	chr6	117086040	117087594	1555	*	12	5.87e-83	4.56e-35	7.46e-08	6.3e-42	0.292899	0.158645	SNORA38, SNORA8, SNORD28, FAM162B, SNORA20
887	chr4	17782643	17783936	1294	*	12	4.88e-99	1.32e-35	1.27e-10	6.97e-42	0.366069	0.15606	SNORD74, SNORA3, snoR442, FAM184B
888	chr7	28448936	28451011	2076	*	12	1.13e-119	3.05e-26	1.67e-12	7.92e-42	0.327568	0.107282	CREB5, SNORA15
889	chr8	37822562	37824765	2204	*	13	3.07e-104	4.62e-27	2.71e-11	8.42e-42	0.330832	0.119567	SNORA7, ADRB3
890	chr15	37387304	37391207	3904	*	19	4.74e-77	1.93e-34	2.62e-09	1.06e-41	0.380866	0.119052	MEIS2
891	chr7	96625586	96628963	3378	*	14	9.02e-61	2.75e-41	2.81e-07	1.25e-41	0.24072	0.132927	DLX6-AS1
892	chr11	20229517	20230448	932	*	7	1.9e-77	8.94e-44	1.13e-09	1.32e-41	0.297987	0.211755	LSP1
893	chr9	101469203	101472149	2947	*	12	1.72e-49	8.13e-40	4.3e-09	1.51e-41	0.322634	0.162303	GABBR2
894	chr7	4872537	4876909	4373	*	14	5.69e-47	8.39e-35	3.65e-07	1.6e-41	-0.187994	-0.102088	RADIL
895	chr2	121223534	121224648	1115	*	9	2.73e-75	3.3e-42	1.17e-09	1.78e-41	-0.252844	-0.163674	SNORA12, SNORA74, snR65, 5S_rRNA, SNORA4, SNORD11, SNORD51, SNORA41, SCARNA6, SNORD39, SNORA75, ACA59, LINC01101, SNORA48, SNORD56, SNORA43, SNORA1, Vault
896	chr18	67067261	67068730	1470	*	7	4.1e-95	1.3e-36	1.57e-12	2.08e-41	0.339031	0.208648	DOK6
897	chr5	140739522	140742017	2496	*	12	2.46e-51	3.18e-39	1.89e-07	2.15e-41	0.234915	0.125446	PCDHGA1, PCDHGA2, PCDHGA3, PCDHGB1, PCDHGA4, PCDHGB2, SNORA68, SNORA57, 7SK, SNORD45, SNORD95
898	chr7	50343131	50344724	1594	*	10	9.31e-68	7.5e-44	3.04e-08	2.48e-41	0.268122	0.145808	IKZF1, SNORA22, SNORA15
899	chr1	77747374	77748728	1355	*	13	1.43e-69	8.9e-43	6.64e-09	2.55e-41	0.226926	0.141717	snoU13, Y_RNA, SCARNA16, U1, SCARNA18, SNORD112, SNORA63, SNORD46, AK5, SNORA2, SNORD81, U3, SNORA51, SNORA25, SNORA58, CKS1B, SCARNA20, SNORA67, U6, SNORA70, SNORA77, SNORA26, U8, SCARNA11, SNORA31, SNORA42, SNORA40, SNORD64, ACA64, SNORD78, snoU109, SNORD60, SNORD116
900	chr2	176945899	176950596	4698	*	23	3.86e-52	4.43e-40	3.87e-06	3.24e-41	0.245986	0.112013	SNORA4, SNORD11, SNORD51, SNORA41, SCARNA6, SNORD39, SNORA75, ACA59, SNORA48, EVX2, SNORA43, SNORA1, Vault
901	chr7	155255122	155255791	670	*	5	1.16e-114	1.06e-39	8.21e-13	3.25e-41	0.346922	0.240167	EN2
902	chr10	131756727	131759467	2741	*	13	1.01e-76	5.66e-38	1.78e-08	3.48e-41	0.251671	0.1152	EBF3
903	chr19	38041450	38042472	1023	*	8	4.27e-104	2.38e-29	2.94e-11	3.72e-41	0.372677	0.17332	ZNF571-AS1, ZNF540
904	chr20	43882990	43883746	757	*	6	8.85e-104	2.53e-41	5.65e-13	3.82e-41	-0.335781	-0.188399	SLPI
905	chr10	104535020	104536695	1676	*	13	7.57e-71	7.09e-44	4.72e-07	3.85e-41	0.209268	0.124963	WBP1L, SNORA17
906	chr13	79181021	79182916	1896	*	10	1.2e-84	1.11e-36	5.53e-10	3.97e-41	0.336284	0.155092	SNORD36, RNF219-AS1
907	chr5	19988018	19989519	1502	*	13	3.05e-81	2.67e-34	2.14e-09	4.19e-41	0.330346	0.129099	SNORA27, SNORA68, RPS23P5, CDH18, 7SK, SNORD45
908	chr4	81106287	81107185	899	*	10	1.39e-70	6e-44	1.41e-07	4.35e-41	0.157852	0.112105	SNORD74, SNORA3, SNORD50, PRDM8, snoR442, SNORA11, RP11-377G16.2, SNORD42, snoU2_19, SNORD65
909	chr16	12994998	12997592	2595	*	18	1.2e-50	2.4e-42	3.31e-07	4.36e-41	0.29251	0.177532	SHISA9
910	chr3	28616404	28618700	2297	*	8	9.87e-100	4.99e-33	2.85e-11	4.49e-41	0.317873	0.183781	U7, LINC00693, SNORA81, SNORD5, SNORD38, SNORD63, Metazoa_SRP
911	chr7	6702706	6704194	1489	*	7	1.3e-89	7.12e-41	1.02e-11	4.66e-41	0.367017	0.213632	AC073343.13
912	chr4	122301573	122302680	1108	*	13	2.47e-92	1.6e-37	1.54e-09	4.83e-41	0.369354	0.165097	QRFPR, SNORD65
913	chr16	85654157	85656678	2522	*	8	1.11e-43	6.46e-44	2.32e-08	4.87e-41	-0.176083	-0.118752	GSE1
914	chr4	174429263	174432425	3163	*	16	5.7e-111	1.33e-30	6.53e-12	5.22e-41	0.381191	0.105945	SNORD65
915	chr5	140207460	140209956	2497	*	12	4.21e-66	9.33e-42	1.74e-07	5.36e-41	0.202903	0.107499	PCDHA1, PCDHA2, PCDHA3, PCDHA4, PCDHA5, PCDHA6, SNORA68, SNORA57, 7SK, SNORD45, SNORD95
916	chr13	28549574	28551730	2157	*	9	1.69e-63	1.28e-42	5.86e-08	5.95e-41	0.326346	0.217271	SNORD36, SNORA16, SNORD37
917	chr6	169285077	169287939	2863	*	9	9.58e-65	7.35e-42	3.15e-10	5.96e-41	-0.230432	-0.140105	NA
918	chr7	99155673	99157059	1387	*	15	2.53e-63	6.18e-43	2.96e-06	6.15e-41	0.183065	0.101812	ZNF655, GS1-259H13.10, FAM200A
919	chr3	64253534	64254112	579	*	7	1.18e-96	3.52e-37	5.02e-12	6.88e-41	0.245137	0.167816	U7, SNORD77, SNORA33, SNORA81, SNORD66, SNORD2, SNORD5, SNORD38, SNORD63, PRICKLE2, Metazoa_SRP, SNORA18
920	chr16	891260	895307	4048	*	17	6.57e-51	2.28e-35	7.23e-08	6.88e-41	-0.23708	-0.100288	NA
921	chr19	37464066	37464633	568	*	4	9.19e-115	3.61e-42	3.35e-14	7.15e-41	0.392013	0.346284	ZNF568
922	chr3	33259920	33261204	1285	*	9	1.27e-84	2.76e-37	3.79e-09	7.38e-41	0.308479	0.14131	U7, SNORA81, SNORD5, SUSD5, SNORD38, SNORD63, Metazoa_SRP, SNORA18
923	chr6	50690590	50692762	2173	*	10	6.07e-46	2.47e-38	5.95e-10	8.36e-41	0.312472	0.18845	SNORA38, SNORA8, SCARNA15, TFAP2D, SNORA20
924	chr18	44336399	44338147	1749	*	8	2.49e-56	5.18e-40	2.26e-09	8.94e-41	0.292913	0.208307	RP11-742D12.2, SNORD23, ST8SIA5
925	chr12	25054873	25056243	1371	*	11	2.97e-129	5.97e-32	7.32e-14	9.34e-41	0.504499	0.165174	AC026310.1, BCAT1, snoMe28S-Am2634
926	chr1	150253842	150255241	1400	*	11	1.92e-68	5.44e-44	5.63e-07	9.56e-41	0.216449	0.150092	snoU13, Y_RNA, SCARNA16, SNORD112, SNORA63, U3, SNORA51, SNORA25, C1orf51, SNORA58, CKS1B, SCARNA20, SNORA67, U6, SNORA70, SNORA77, SNORA26, SNORA72, U8, SNORA31, SNORA42, SNORA40, SCARNA4, SNORD64, ACA64, SNORD78, snoU109, SNORD60, SNORD116
927	chr19	30715001	30718424	3424	*	13	4.32e-70	1.56e-39	3.15e-09	9.8e-41	0.268093	0.103319	AC005597.1
928	chr6	50786369	50788414	2046	*	8	4.77e-120	1.05e-34	4.99e-14	1.06e-40	0.433466	0.16712	SNORA38, SNORA8, SCARNA15, TFAP2B, SNORA20
929	chr14	60952097	60952945	849	*	8	2.87e-78	2.74e-41	2.33e-09	1.12e-40	0.350504	0.224054	SNORA46, SNORA79, C14orf39
930	chr6	161100017	161100672	656	*	6	1.4e-86	1.12e-42	4.25e-10	1.17e-40	0.30496	0.237271	NA
931	chr16	55357253	55360333	3081	*	11	3.78e-73	1.86e-39	7.26e-11	1.61e-40	0.34415	0.149571	IRX6, SNORD111, RP11-26L20.3, SNORD33
932	chr7	962492	967038	4547	*	15	1.95e-31	1.4e-42	2.79e-08	1.63e-40	-0.204849	-0.107943	ADAP1, COX19
933	chr2	206549667	206551987	2321	*	8	6.42e-100	9.61e-35	1.02e-11	1.8e-40	0.395062	0.169186	NRP2, SNORD51, SNORA41, SCARNA6, SNORD39, SNORA75, SNORA48, Vault
934	chr13	103046499	103047760	1262	*	8	3.19e-74	2.72e-43	3e-09	1.93e-40	0.316054	0.146938	SNORD36, FGF14-AS2, FGF14, FGF14-IT1
935	chr16	610895	613632	2738	*	10	3.43e-62	2.65e-38	2.45e-09	2.43e-40	-0.196326	-0.126615	C16orf11
936	chr8	26721736	26724001	2266	*	10	1.24e-63	4.88e-42	4.41e-09	2.43e-40	0.288805	0.186717	SNORA7, ADRA1A
937	chr10	135042885	135045023	2139	*	10	1.61e-68	1.03e-40	1.67e-10	2.44e-40	0.319764	0.180495	UTF1
938	chr2	95663959	95664359	401	*	5	6.34e-96	8.25e-42	2.54e-12	2.66e-40	0.309353	0.271484	SNORA73, SNORA64, SNORA12, SNORA74, SNORA19, snR65, 5S_rRNA, SNORA4, SNORD11, SNORA41, SCARNA6, SNORD39, SNORA75, ACA59, SNORA48, SNORD56, SNORA43, SNORA1, Vault
939	chr16	15595576	15596423	848	*	9	1.57e-85	3e-38	1.6e-09	3.48e-40	-0.235817	-0.144201	hsa-mir-3180-3, RP11-1021N1.1, C16orf45
940	chr2	71016724	71018354	1631	*	9	2.54e-126	8.45e-26	9.07e-14	3.53e-40	0.403726	0.160185	SNORA73, SNORA64, SNORD75, SNORA12, SNORA74, SNORA19, snR65, 5S_rRNA, SNORA4, SNORD11, SNORA41, SCARNA6, SNORD39, SNORD18, SNORA36, SNORA75, ACA59, FIGLA, SNORA48, SNORD56, SNORA43, SNORA1, Vault
941	chr7	30720901	30722433	1533	*	12	5.1e-75	3.02e-34	9.04e-10	3.81e-40	0.31326	0.150714	SNORA15, CRHR2
942	chr2	219030006	219032885	2880	*	10	6.34e-67	3.13e-27	9.18e-12	4.09e-40	-0.221854	-0.100793	SCARNA6, SNORD39, SNORA75, SNORA48, CXCR1
943	chr4	156297616	156298427	812	*	11	6.47e-91	6.39e-31	4.3e-09	4.32e-40	0.283324	0.140977	AC097467.2, MAP9, SNORD65
944	chr15	89919993	89922989	2997	*	19	2.12e-109	2.98e-22	4.22e-13	4.47e-40	0.439255	0.106816	LINC00925
945	chr6	39759941	39761595	1655	*	11	6.16e-64	8.44e-42	4.74e-09	4.91e-40	0.246958	0.112313	SNORA38, DAAM2, SNORA8, SNORA20
946	chr5	11903145	11904912	1768	*	14	1.5e-60	1.38e-37	3.02e-09	5.61e-40	0.251998	0.12535	CTNND2
947	chr5	140305713	140307640	1928	*	12	8.26e-63	1.16e-40	1.85e-07	7.54e-40	0.308712	0.205797	PCDHA1, PCDHA2, PCDHA3, PCDHA4, PCDHA5, PCDHA6, PCDHA7, PCDHA8, PCDHA9, PCDHA10, PCDHA11, PCDHA12, PCDHA13, PCDHAC1, SNORA68, SNORA57, 7SK, SNORD45, SNORD95
948	chr19	46974275	46975180	906	*	10	5.7e-84	4.51e-34	2.14e-09	7.91e-40	0.243965	0.136903	PNMAL1
949	chr11	132812607	132814660	2054	*	10	1.24e-97	6.06e-30	3.17e-11	8.03e-40	0.387764	0.144839	OPCML
950	chr6	105400884	105401673	790	*	8	9.6e-95	2.43e-38	6.87e-11	8.43e-40	0.357635	0.208713	SNORA38, SNORA8, SNORD28, SNORA20
951	chr19	18117919	18119847	1929	*	10	1.03e-77	2.1e-38	7.04e-08	9.67e-40	0.293787	0.172321	ARRDC2
952	chr11	31838674	31841980	3307	*	18	8.46e-52	7.61e-30	1.29e-09	1.04e-39	0.316313	0.119709	RCN1, PAX6
953	chr3	173114468	173116161	1694	*	13	2.55e-80	5.45e-34	3.67e-08	1.04e-39	0.260999	0.132978	NLGN1, SNORA81, SNORD66, SNORD2, SNORA18, U4
954	chr3	141516232	141516705	474	*	6	1.41e-81	5.58e-42	5.54e-10	1.09e-39	0.335306	0.244194	GRK7, SNORA81, SNORD66, SNORD2, SNORD5, Metazoa_SRP, SNORA18, U4
955	chr17	33775295	33776683	1389	*	13	1.71e-62	6.68e-43	6.2e-08	1.18e-39	0.204989	0.105904	SNORA69, SLFN13
956	chr5	38556223	38557634	1412	*	9	1.13e-78	2.02e-37	2.19e-13	1.32e-39	0.283764	0.141943	LIFR-AS1, SNORA27, SNORA68, RPS23P5, LIFR, MIR3650, SNORA57, SNORA76, 7SK, SNORD45
957	chr2	238864535	238865252	718	*	5	7.62e-110	1.57e-38	4.55e-14	1.32e-39	0.386358	0.263108	NA
958	chr19	36736272	36736872	601	*	4	2.06e-98	2.33e-41	1.24e-12	1.36e-39	0.445539	0.351829	ZNF565
959	chr4	113441608	113442804	1197	*	8	1.7e-65	9.76e-42	8.93e-10	1.8e-39	0.211787	0.17983	RP11-402J6.1, SNORA11, SNORD65
960	chr1	115880072	115881544	1473	*	12	5.44e-79	6.55e-34	6.04e-09	1.88e-39	0.288541	0.133293	snoU13, Y_RNA, SCARNA16, U1, SNORD112, SNORA63, SNORD46, SNORA2, SNORD81, U3, SNORA51, SNORA25, RP4-663N10.1, SNORA58, CKS1B, SCARNA20, SNORA67, U6, SNORA70, SNORA77, SNORA26, SNORA72, U8, SCARNA11, SNORA31, NGF, SNORA42, SNORA40, SNORD64, ACA64, SNORD78, snoU109, SNORD60, SNORD116
961	chr3	128204047	128206457	2411	*	7	2.41e-85	1.01e-37	7.35e-11	2.15e-39	0.306283	0.184995	SNORA33, SNORA81, SNORD66, SNORD2, SNORD5, SNORD63, SNORD61, GATA2, SNORA24, Metazoa_SRP, SNORA18, U4
962	chr19	19371900	19374710	2811	*	13	5.74e-59	1.65e-34	1.52e-08	2.18e-39	0.28701	0.102524	HAPLN4, AC138430.4
963	chr19	57617602	57618436	835	*	4	2.69e-97	4.13e-41	9.56e-13	2.21e-39	0.351576	0.307225	NA
964	chr4	188916496	188918931	2436	*	17	4.09e-59	6.99e-41	3.77e-06	2.24e-39	0.276841	0.143697	ZFP42
965	chr1	50513166	50514460	1295	*	10	4.86e-70	6.46e-41	2.99e-07	2.38e-39	0.325935	0.174458	snoU13, Y_RNA, SCARNA16, U1, SCARNA18, SCARNA24, SNORD112, SNORA62, SNORA63, SNORD46, ELAVL4, SNORA2, SNORD81, U3, SNORA51, SNORA25, SCARNA20, SNORA67, U6, SNORA70, SNORA77, SNORA26, U8, SCARNA11, SNORA31, SNORA42, SNORA40, SNORD64, ACA64, snoU109, SNORD60, SNORD116
966	chr6	28510281	28511790	1510	*	16	2.41e-53	4.26e-34	7.97e-07	2.57e-39	0.240202	0.103557	SNORA20
967	chr7	84815088	84816454	1367	*	9	1.27e-66	1.38e-41	5.63e-10	2.6e-39	0.233527	0.162638	SEMA3D
968	chr1	47009527	47010105	579	*	4	2.41e-127	1.55e-39	2.46e-16	2.82e-39	0.378394	0.287551	snoU13, Y_RNA, SCARNA16, U1, SCARNA17, SCARNA18, SCARNA24, SNORD112, SNORA62, SNORA63, SNORD46, MKNK1-AS1, SNORA2, SNORD81, U3, SNORA51, SNORA25, SCARNA20, SNORA67, U6, SNORA70, SNORA77, SNORA26, U8, SCARNA11, SNORA31, SNORA42, SNORA40, SNORD64, ACA64, snoU109, SNORD60, SNORD116
969	chr1	110692900	110694747	1848	*	9	3.62e-100	6.94e-36	5.8e-13	2.82e-39	0.374385	0.145583	snoU13, Y_RNA, SCARNA16, U1, SNORD112, SNORA63, SNORD46, SNORA2, SNORD81, U3, SNORA51, SLC6A17, SNORA25, SNORA58, CKS1B, SCARNA20, SNORA67, U6, SNORA70, SNORA77, SNORA26, SNORA72, U8, SCARNA11, SNORA31, SNORA42, SNORA40, SNORD64, ACA64, SNORD78, snoU109, SNORD60, SNORD116
970	chr21	32929871	32932267	2397	*	12	1.41e-54	1.72e-41	5.47e-08	3.04e-39	0.302684	0.158316	AP000251.3, TIAM1
971	chr9	974533	978258	3726	*	14	7.86e-42	6.39e-39	2.85e-08	3.21e-39	0.1891	0.108887	DMRT3
972	chr3	159755869	159757071	1203	*	7	5.17e-85	1.03e-39	4.64e-12	3.7e-39	0.2183	0.146691	SNORA81, SNORD66, SNORD2, IL12A-AS1, SNORA18, U4
973	chr15	95870054	95870990	937	*	9	1.32e-86	2.56e-33	1.25e-09	3.73e-39	0.273902	0.138079	CTD-2536I1.1
974	chr6	39290159	39290877	719	*	8	2.14e-72	2.89e-41	2.56e-09	3.83e-39	-0.213424	-0.129069	SNORA38, SNORA8, KCNK16, SNORA20
975	chr12	132847641	132849424	1784	*	9	1.45e-71	2.28e-40	3.58e-12	3.84e-39	-0.269676	-0.140828	GALNT9
976	chr13	113763758	113765634	1877	*	6	1.39e-98	2.45e-37	8.28e-13	4.1e-39	0.499339	0.226241	SNORD36, F7
977	chr10	123355268	123357284	2017	*	11	8.53e-76	1.46e-35	4.21e-09	4.35e-39	0.232775	0.112754	FGFR2
978	chr5	72593606	72597715	4110	*	22	6.07e-58	2.03e-29	3e-08	4.46e-39	0.256547	0.105907	snoZ6, SNORA27, SNORA68, RPS23P5, SNORA57, SNORA76, 7SK, SNORD45
979	chr3	9593701	9595395	1695	*	7	2.33e-74	7.6e-37	1.2e-11	5.33e-39	0.326243	0.199282	LHFPL4, SNORD38
980	chr6	125283245	125284659	1415	*	12	1.62e-60	4.59e-43	7.81e-06	5.62e-39	0.244259	0.173053	SNORA8, RNF217, SNORD28, RP11-510H23.1, SNORA20
981	chr11	45376874	45377324	451	*	5	1.46e-89	3.67e-40	5.25e-12	5.97e-39	0.305405	0.240945	RP11-430H10.1, SNORD43
982	chr10	102898409	102900262	1854	*	8	2.31e-61	8.51e-40	3.56e-09	6.01e-39	0.284438	0.199886	SNORA17, RP11-31L23.3
983	chr18	59000498	59001726	1229	*	8	3.82e-76	1.55e-40	1.39e-09	6.5e-39	0.287112	0.187155	CDH20
984	chr14	102247610	102248253	644	*	5	1.65e-85	6.52e-41	8.11e-12	6.53e-39	0.372523	0.327092	PPP2R5C
985	chr1	120905163	120906506	1344	*	6	3.12e-88	1.6e-33	2.88e-11	6.54e-39	0.216957	0.13107	snoU13, Y_RNA, SCARNA16, U1, SNORD112, SNORA63, SNORD46, SNORA2, SNORD81, U3, SNORA51, SNORA25, HIST2H2BA, SNORA58, CKS1B, SCARNA20, SNORA67, U6, SNORA70, SNORA77, SNORA26, SNORA72, U8, SNORA31, SNORA42, SNORA40, SNORD64, ACA64, SNORD78, snoU109, SNORD60, SNORD116
986	chr2	106681280	106682640	1361	*	8	9.35e-93	1.58e-35	8.86e-12	7.1e-39	0.355768	0.185767	SNORA73, SNORA64, SNORA12, SNORA74, SNORA19, C2orf40, snR65, 5S_rRNA, SNORA4, SNORD11, SNORD51, SNORA41, SCARNA6, SNORD39, SNORA75, ACA59, SNORA48, SNORD56, SNORA43, SNORA1, Vault
987	chr1	226924257	226925751	1495	*	9	1.04e-76	2.49e-36	2.98e-09	9.34e-39	0.25125	0.136797	snoU13, Y_RNA, SNORD112, SNORA51, SNORA25, U8, ITPKB
988	chr6	29942505	29944431	1927	*	20	5.57e-85	1.39e-26	2.46e-06	9.76e-39	0.264382	0.111402	HCG9, SNORA20
989	chr20	62794798	62796417	1620	*	12	4.88e-88	4.49e-30	1.15e-09	1.1e-38	-0.262433	-0.108231	MYT1
990	chr6	166421077	166422741	1665	*	8	1.76e-83	1.47e-37	3.79e-10	1.21e-38	0.241126	0.151124	NA
991	chr2	66808261	66810570	2310	*	12	3.04e-95	1.91e-31	2.24e-12	1.24e-38	0.248194	0.109308	SNORA73, SNORA64, SNORD75, SNORA12, SNORA74, AC007392.3, SNORA19, snR65, 5S_rRNA, SNORA4, SNORD11, SNORA41, SCARNA6, SNORD39, SNORD18, SNORA36, SNORA75, ACA59, SNORA48, SNORD56, SNORA43, SNORA1, Vault
992	chr5	146888445	146889701	1257	*	10	1.21e-78	2.56e-37	1.75e-08	1.28e-38	0.336577	0.171022	SNORA68, SNORA57, SNORD45, DPYSL3, SNORD95
993	chr1	13909161	13910796	1636	*	16	2.75e-80	4.51e-30	1.39e-08	1.37e-38	0.272816	0.113794	snoU13, Y_RNA, SCARNA16, PDPN, SCARNA21, SNORD112, SNORA62, SNORA2, U3, SNORA51, SCARNA20, SNORA67, U6, SNORA70, SNORA77, SNORA26, U8, SCARNA11, SNORA31, SNORA42, SNORA40, ACA64, snoU109, SNORD60
994	chr10	108923111	108924867	1757	*	8	7.64e-72	6.17e-38	3.68e-10	1.54e-38	0.337922	0.203644	SNORA17, SORCS1
995	chr12	106978920	106980546	1627	*	9	2.41e-75	8.91e-35	3.46e-10	1.62e-38	0.253438	0.173938	RFX4, SNORA9, RP11-144F15.1
996	chr12	127211262	127212528	1267	*	6	4.2e-66	1.96e-37	8.28e-13	1.78e-38	0.323249	0.220162	LINC00943
997	chr6	28058789	28059208	420	*	8	1.42e-68	1.63e-41	1.78e-07	1.8e-38	0.161117	0.124064	ZSCAN12P1, SNORA20
998	chr8	70946891	70947440	550	*	5	2.14e-101	1.63e-37	6.51e-14	1.99e-38	0.404147	0.266083	SNORA7, SNORA32
999	chr6	137363996	137366545	2550	*	13	2.6e-48	6.83e-36	1.16e-09	2.42e-38	-0.191066	-0.106914	SNORD28, IL20RA, SNORA20
1000	chr19	35981224	35982399	1176	*	9	8.52e-72	7.5e-35	1.53e-09	2.66e-38	-0.230424	-0.131077	KRTDAP
1001	chr6	99295470	99296305	836	*	5	1.64e-85	3.54e-40	6.35e-12	2.67e-38	0.343208	0.237039	SNORA38, SNORA8, SNORD28, SNORA20
1002	chr13	29105493	29107295	1803	*	8	4.68e-86	2.6e-33	3.52e-10	2.94e-38	0.442574	0.20295	SNORD36, SNORA16, SNORD37
1003	chr7	155174129	155175340	1212	*	8	9.7e-81	2.81e-36	6.53e-11	3.06e-38	0.300468	0.181868	AC008060.7
1004	chr5	50264156	50266228	2073	*	12	7.95e-86	1.27e-32	1.61e-09	3.42e-38	0.28328	0.144865	CTD-2089N3.3, snoZ6, SNORA27, SNORA68, RPS23P5, SNORA57, CTD-2089N3.2, SNORA76, 7SK, SNORD45
1005	chr11	2233182	2235450	2269	*	10	1.18e-40	1.04e-38	6.63e-09	3.43e-38	-0.268187	-0.166259	LSP1
1006	chr13	53774359	53776396	2038	*	8	2.57e-91	5.81e-32	8.99e-12	3.82e-38	0.370421	0.175804	SNORD36, PCDH8P1, SNORD37
1007	chr17	78152051	78152466	416	*	6	1.81e-77	7.07e-40	1.95e-10	3.87e-38	-0.221656	-0.169858	SNORA69, CARD14
1008	chr12	50353951	50356869	2919	*	8	1.5e-75	1.15e-36	3.75e-10	4.07e-38	0.442756	0.165012	AQP5, RP11-469H8.6, snoMe28S-Am2634
1009	chr20	45179157	45180444	1288	*	8	4.57e-68	5.55e-40	9.48e-09	4.43e-38	-0.220727	-0.122403	OCSTAMP
1010	chr6	108490895	108492769	1875	*	10	2.44e-76	1.41e-37	6.8e-10	5.12e-38	0.263462	0.145563	SNORA38, SNORA8, NR2E1, SNORD28, SNORA20
1011	chr16	214776	216757	1982	*	13	1.34e-62	3.46e-37	7.74e-07	6.56e-38	0.26527	0.1352	HBM, HBZP1
1012	chr4	44448469	44451077	2609	*	14	2.33e-97	9.83e-27	3.88e-11	8.95e-38	0.434302	0.11902	SNORD74, AC131951.1, SNORA3, snoR442, SNORA11, KCTD8, SNORD42, snoU2_19, SNORD65
1013	chr11	70672365	70673256	892	*	10	5.36e-66	2.09e-40	1.03e-06	9.47e-38	0.180726	0.147973	SHANK2, SNORD43
1014	chr10	26726877	26728036	1160	*	11	3.99e-74	2.19e-35	2.98e-08	9.87e-38	0.275092	0.134653	APBB1IP, SNORD115
1015	chr2	108602361	108603466	1106	*	9	1.09e-65	1.45e-39	3.12e-08	1.01e-37	0.235209	0.111257	SNORA64, SNORA12, SNORA74, SNORA19, SLC5A7, snR65, 5S_rRNA, SNORA4, SNORD11, SNORD51, SNORA41, SCARNA6, SNORD39, SNORA75, ACA59, SNORA48, SNORD56, SNORA43, SNORA1, Vault
1016	chr5	1931251	1932098	848	*	6	5.37e-116	2.14e-31	4.54e-15	1.08e-37	0.419861	0.211232	NA
1017	chr15	65115218	65117607	2390	*	6	3.67e-142	4.68e-26	8.67e-15	1.13e-37	0.452569	0.191541	PIF1
1018	chr19	44905343	44906522	1180	*	9	2.98e-69	4.5e-39	6.11e-10	1.19e-37	0.178491	0.10371	CTC-512J12.6, ZNF285, CTC-512J12.4
1019	chr19	1003348	1005641	2294	*	8	2.36e-61	4.91e-39	1.07e-10	1.42e-37	-0.244031	-0.139756	GRIN3B
1020	chr9	122131497	122132261	765	*	6	1.31e-70	8.84e-40	3.78e-09	1.43e-37	0.317288	0.253843	BRINP1
1021	chr11	503807	504937	1131	*	7	1.82e-89	5.6e-34	4.66e-12	1.5e-37	0.324701	0.220784	RNH1
1022	chr8	15396825	15398333	1509	*	10	1.78e-79	1.21e-35	7.15e-10	1.58e-37	0.33487	0.140206	TUSC3, SNORA7
1023	chr3	179168156	179169602	1447	*	10	1.33e-103	6.47e-35	1.31e-12	1.59e-37	0.319944	0.13542	SNORA81, SNORD66, SNORD2, GNB4, U4
1024	chr16	30832346	30833381	1036	*	6	2.54e-80	5.17e-37	4.01e-11	1.66e-37	-0.219345	-0.174826	RP11-2C24.5
1025	chr20	59827195	59829060	1866	*	6	3.58e-61	2.54e-38	7.15e-10	1.72e-37	0.388541	0.267013	CDH4
1026	chr10	42862978	42863594	617	*	8	5.49e-73	5.53e-39	1.15e-08	1.77e-37	0.253186	0.191249	SNORA71, RP11-313J2.1
1027	chr5	2738626	2740132	1507	*	7	7.48e-67	1.37e-39	3.97e-09	2.12e-37	0.368422	0.25125	NA
1028	chr14	36985711	36988217	2507	*	8	1.36e-85	2.28e-35	5.86e-13	2.24e-37	0.387805	0.203224	SNORA79, RP11-896J10.3, NKX2-1
1029	chr10	11783794	11785161	1368	*	11	1.98e-83	2.49e-23	1.47e-09	2.37e-37	0.23918	0.123544	ECHDC3
1030	chr4	93224895	93227270	2376	*	12	4.28e-52	1.64e-38	1.94e-08	2.51e-37	0.325808	0.159679	SNORD74, SNORD50, GRID2, SNORA11, RP11-9B6.1, snoU2_19, SNORD65
1031	chr2	176980837	176982342	1506	*	12	1.84e-51	4.6e-41	3.54e-06	3.03e-37	0.229516	0.157557	HOXD10, SNORA4, SNORD11, SNORD51, SNORA41, SCARNA6, SNORD39, SNORA75, ACA59, SNORA48, SNORA43, SNORA1, Vault
1032	chr9	95569618	95572254	2637	*	11	1.55e-53	2.02e-35	8.24e-10	3.13e-37	0.235197	0.103902	ANKRD19P
1033	chr12	82152364	82153464	1101	*	13	1.07e-58	8.13e-34	3.36e-08	3.26e-37	0.264125	0.114989	SNORA9, PPFIA2, snoMe28S-Am2634
1034	chr15	60294517	60297747	3231	*	15	5.57e-51	1.73e-32	4.63e-08	3.28e-37	0.273224	0.129867	FOXB1
1035	chr6	29429346	29431410	2065	*	9	1.36e-63	2.45e-34	6.23e-10	3.39e-37	-0.227285	-0.11917	OR2H1, SNORA20
1036	chr18	13611370	13611824	455	*	7	1.46e-66	4.31e-40	1.36e-07	3.41e-37	0.198975	0.149514	LDLRAD4
1037	chr3	133117420	133118940	1521	*	5	4.54e-58	7.44e-39	1.84e-12	3.83e-37	-0.306344	-0.189952	BFSP2, SNORA33, SNORA81, SNORD66, SNORD2, SNORD5, SNORD63, SNORD61, Metazoa_SRP, SNORA18, U4
1038	chr19	53661662	53662958	1297	*	11	1.6e-61	8e-35	3.64e-07	4.05e-37	0.232532	0.131225	ZNF347, ZNF665
1039	chr1	229541873	229544326	2454	*	7	3.04e-75	5.94e-36	1.32e-09	4.06e-37	0.317127	0.180487	snoU13, Y_RNA, SNORD112, SNORA25, U8
1040	chr20	56724999	56726185	1187	*	12	3.09e-66	2.6e-35	1.27e-08	4.23e-37	-0.24063	-0.116722	C20orf85
1041	chr17	80832328	80834228	1901	*	9	3.16e-55	9.08e-38	1.57e-08	4.32e-37	-0.218552	-0.140666	SNORA69, TBCD
1042	chr6	28956226	28956989	764	*	19	1.82e-59	1.6e-40	4.09e-06	4.44e-37	0.224578	0.148436	HCG16, SNORA20
1043	chr7	152621979	152623304	1326	*	10	6.34e-67	1.93e-36	8.61e-08	4.67e-37	0.284668	0.191917	NA
1044	chr20	58179244	58181392	2149	*	12	2.47e-66	6.79e-37	9.01e-09	5.62e-37	0.351257	0.130754	PHACTR3
1045	chr7	3340459	3342048	1590	*	9	2.14e-76	7.44e-38	3.67e-11	5.76e-37	0.297025	0.144009	SDK1, AC073316.1
1046	chr2	27529325	27531535	2211	*	18	4.75e-54	3.1e-39	4.47e-05	5.77e-37	0.188603	0.124394	SNORA73, TRIM54, SNORA64, SNORA74, snR65, SCARNA6, SNORD39, SNORD18, UCN, SNORA75, SNORA48, SNORD56, SNORA43, SNORA1, Vault
1047	chr10	103534501	103536348	1848	*	10	2.94e-126	9.4e-30	4.84e-15	5.95e-37	0.482273	0.146617	SNORA17, FGF8
1048	chr22	29875578	29877285	1708	*	10	2.16e-69	1.19e-32	1.22e-09	6.11e-37	0.273417	0.142201	NEFH
1049	chr18	53446528	53447841	1314	*	7	7.11e-79	8.93e-37	5.16e-10	6.44e-37	0.255973	0.187487	RP11-397A16.1, RP11-397A16.2
1050	chr12	99287129	99289499	2371	*	10	5.06e-112	3.27e-30	5.69e-14	6.56e-37	0.30933	0.112652	SNORA9, ANKS1B
1051	chr3	36805370	36806938	1569	*	6	8.56e-100	2.03e-35	6.49e-14	6.63e-37	0.466184	0.177133	U7, SNORD77, SNORA33, SNORA81, SNORD5, SNORD38, SNORD63, Metazoa_SRP, SNORA18
1052	chr20	31780882	31781697	816	*	6	1.06e-79	5.87e-37	1.89e-10	6.88e-37	-0.242411	-0.196896	BPIFA4P
1053	chr1	206137054	206138190	1137	*	6	1.36e-69	5.65e-39	1.18e-09	7.64e-37	0.152763	0.12629	snoU13, Y_RNA, SNORD112, U3, SNORA51, SNORA25, SNORA70, FAM72A, SNORA26, SNORA72, U8, RP11-312O7.2, SNORD60, SNORD116
1054	chr15	34786594	34787920	1327	*	4	1.99e-74	2.98e-38	1.27e-12	7.83e-37	0.369261	0.252591	RP11-1H8.3, GOLGA8A
1055	chr11	18812665	18814418	1754	*	7	2.76e-66	2.5e-38	4.13e-10	8.13e-37	0.40069	0.228298	LSP1, snoMBII-202, PTPN5
1056	chr1	233248709	233249267	559	*	3	4.74e-110	4.48e-38	1.02e-14	8.29e-37	-0.235554	-0.188791	snoU13, Y_RNA, SNORD112, SNORA25, U8, PCNXL2
1057	chr12	85671811	85674694	2884	*	16	6.16e-65	2.31e-34	2.08e-09	1.09e-36	0.28683	0.121452	ALX1, SNORA9, snoMe28S-Am2634
1058	chr20	44639266	44642114	2849	*	9	1.93e-64	3.95e-36	6.28e-10	1.27e-36	0.331891	0.151587	MMP9
1059	chr1	246952048	246953273	1226	*	9	1.74e-85	3.59e-30	2.41e-10	1.33e-36	0.372669	0.138733	Y_RNA, SNORD112, SNORA25, RP11-439E19.3, KIF28P
1060	chr7	38468944	38470121	1178	*	6	5.03e-69	3.5e-34	1.4e-11	1.35e-36	-0.262317	-0.162956	SNORA15, AMPH
1061	chr22	17090136	17091297	1162	*	6	6.28e-96	1.38e-30	2.19e-12	1.42e-36	0.254894	0.142858	TPTEP1
1062	chr2	105470794	105473969	3176	*	14	1.95e-79	1.22e-29	1.2e-09	1.55e-36	0.281268	0.125287	SNORA73, SNORA64, SNORA12, SNORA74, SNORA19, RP11-13J10.1, POU3F3, snR65, 5S_rRNA, SNORA4, SNORD11, SNORD51, SNORA41, SCARNA6, SNORD39, SNORA75, ACA59, SNORA48, SNORD56, SNORA43, SNORA1, Vault
1063	chr14	94423192	94425114	1923	*	9	2.92e-61	4.33e-38	6.63e-08	1.71e-36	0.166275	0.106281	ASB2
1064	chr7	1733132	1734325	1194	*	9	3.06e-57	7.84e-38	2.4e-09	1.72e-36	-0.220785	-0.148546	ELFN1, AC074389.6
1065	chr2	70994863	70996014	1152	*	12	3.13e-65	4.85e-37	4.99e-08	1.73e-36	0.223372	0.115851	SNORA73, SNORA64, SNORD75, SNORA12, SNORA74, SNORA19, snR65, 5S_rRNA, SNORA4, SNORD11, SNORA41, SCARNA6, SNORD39, SNORD18, SNORA36, SNORA75, ACA59, ADD2, SNORA48, SNORD56, SNORA43, SNORA1, Vault
1066	chr20	62808983	62810206	1224	*	5	1.41e-90	1.93e-30	5.51e-12	1.93e-36	-0.248745	-0.12035	MYT1
1067	chr19	54925703	54928185	2483	*	13	1.7e-73	1.7e-29	1.7e-09	2.18e-36	0.374722	0.145691	TTYH1
1068	chr19	22805801	22807010	1210	*	6	2.2e-77	1.57e-37	1.18e-10	2.28e-36	0.30274	0.177761	AC011516.2
1069	chr22	51016501	51017723	1223	*	14	1.5e-79	5.59e-31	5.18e-08	2.3e-36	0.267465	0.121657	CPT1B, CHKB-CPT1B, CHKB
1070	chr16	86320281	86321899	1619	*	7	2.03e-97	6.35e-30	2.8e-13	2.65e-36	0.417395	0.142254	RP11-514D23.1
1071	chr18	56886915	56887785	871	*	12	1.07e-71	4.89e-33	7.66e-08	2.73e-36	0.221774	0.13602	GRP
1072	chr7	56241697	56243524	1828	*	8	1.65e-60	6.4e-36	1.6e-10	2.75e-36	0.28243	0.117018	SNORA22, SNORA15, RP4-725G10.4
1073	chr8	65498340	65500144	1805	*	11	1.38e-53	1.29e-30	7.35e-09	2.82e-36	0.210292	0.123364	SNORA7, SNORA32
1074	chr4	2431872	2432313	442	*	3	9.2e-109	1.48e-37	4.6e-14	2.88e-36	-0.277553	-0.233858	RP11-503N18.1
1075	chr19	12831659	12833063	1405	*	5	2.42e-99	7.14e-32	1.06e-12	2.99e-36	0.338617	0.216728	TNPO2
1076	chr5	174158984	174160335	1352	*	6	1.14e-62	1.08e-38	8.91e-09	3.32e-36	0.414842	0.27585	SNORD95
1077	chr21	28215972	28219387	3416	*	10	3.13e-32	4.28e-39	1.05e-06	3.43e-36	0.226027	0.157695	ADAMTS1
1078	chr1	916058	918696	2639	*	13	2.24e-54	6.53e-35	6.1e-08	3.58e-36	-0.172341	-0.105867	Y_RNA, C1orf170
1079	chr14	38066873	38069639	2767	*	16	1.97e-46	6.13e-40	2.52e-05	3.65e-36	0.295428	0.144808	TTC6, SNORA79, FOXA1
1080	chr4	57521657	57523826	2170	*	12	1.49e-69	8.91e-34	3.98e-08	3.66e-36	0.309253	0.116088	SNORD74, SNORA3, snoR442, SNORA11, HOPX, SNORD42, snoU2_19, SNORD65
1081	chr5	54515640	54516879	1240	*	8	1.68e-60	1.91e-38	1.39e-07	3.8e-36	0.351656	0.211962	snoZ6, SNORA27, SNORA68, RPS23P5, SNORA57, MCIDAS, SNORA76, 7SK, SNORD45
1082	chr9	19788257	19789383	1127	*	5	4.22e-70	3.85e-38	7.46e-10	4.39e-36	0.359278	0.285143	SNORD27
1083	chr22	48883578	48886654	3077	*	10	1.56e-72	1.82e-30	1.24e-09	5.58e-36	0.370508	0.125642	FAM19A5
1084	chr3	190037695	190040974	3280	*	10	1.9e-69	1.54e-29	5.78e-12	5.59e-36	-0.330518	-0.108859	CLDN16, CLDN1, U4
1085	chr10	16561202	16564552	3351	*	14	5.84e-78	5.39e-26	4.65e-11	5.79e-36	0.418263	0.110059	C1QL3
1086	chr13	39260633	39262298	1666	*	15	3.86e-93	4.39e-26	9.32e-11	5.94e-36	0.276689	0.110599	SNORD36, FREM2, SNORD37
1087	chr7	150884003	150885654	1652	*	12	4.81e-56	6.6e-38	3.26e-08	5.96e-36	-0.189588	-0.1106	ASB10
1088	chr19	1465962	1468466	2505	*	13	1.14e-101	2.04e-26	4.28e-12	6.05e-36	0.400403	0.154532	APC2, C19orf25
1089	chr7	27291346	27292614	1269	*	8	5.34e-86	6.43e-29	3.82e-11	6.16e-36	0.353639	0.184768	SNORA15
1090	chr5	957511	960204	2694	*	10	6.95e-45	3.94e-33	1.02e-08	6.42e-36	-0.259856	-0.126508	NA
1091	chr1	66256911	66259084	2174	*	13	5.77e-58	1.08e-31	2.23e-07	6.7e-36	0.290917	0.119278	snoU13, Y_RNA, SCARNA16, U1, SCARNA18, SCARNA24, SNORD112, SNORA62, SNORA63, SNORD46, PDE4B, SNORA2, SNORD81, U3, SNORA51, SNORA25, SNORA58, CKS1B, SCARNA20, SNORA67, U6, SNORA70, SNORA77, SNORA26, U8, SCARNA11, SNORA31, SNORA42, SNORA40, SNORD64, ACA64, SNORD78, snoU109, SNORD60, SNORD116
1092	chr2	128458240	128458845	606	*	7	5.66e-85	9.23e-32	3.25e-10	7.04e-36	-0.239648	-0.129564	SNORA12, SNORA74, snosnR60_Z15, SFT2D3, snR65, 5S_rRNA, SNORA4, SNORD11, SNORD51, SNORA41, SCARNA6, SNORD39, SNORA75, ACA59, WDR33, SNORA48, SNORD56, SNORA43, SNORA1, Vault
1093	chr14	61108227	61110002	1776	*	7	1.55e-59	5.08e-38	5.29e-08	7.43e-36	0.280187	0.204263	RP11-1042B17.5, SNORA46, SNORA79
1094	chr19	30865486	30867158	1673	*	7	3.59e-66	1.28e-37	3.81e-08	7.98e-36	0.318689	0.183868	ZNF536
1095	chr19	38885050	38886789	1740	*	9	1.15e-71	2.33e-33	4.58e-09	8.06e-36	0.304373	0.149542	SPRED3
1096	chr12	127940086	127941600	1515	*	5	3.53e-89	1.21e-30	5.35e-12	8.26e-36	0.361257	0.253489	NA
1097	chr4	56659770	56660460	691	*	7	5.92e-83	1.41e-33	4.89e-11	9.64e-36	0.3486	0.178454	SNORD74, SNORA3, snoR442, SNORA11, SNORD42, snoU2_19, SNORD65
1098	chr10	70320532	70322442	1911	*	9	2.4e-67	7.98e-36	2.73e-08	1e-35	0.200705	0.123658	TET1, SNORA71
1099	chr8	73162532	73164024	1493	*	6	9.96e-75	3.2e-36	7.98e-11	1.1e-35	0.330123	0.207125	SNORA7, SNORA32, RP11-656G20.1
1100	chr19	36449875	36451844	1970	*	8	2.64e-74	3.16e-35	4.54e-11	1.1e-35	0.279838	0.121081	AF038458.3, AF038458.5
1101	chr7	56296570	56297714	1145	*	7	2.19e-84	5.5e-34	9.19e-12	1.15e-35	0.33221	0.139139	SNORA22, SNORA15, CCNJP1
1102	chr12	114881676	114883396	1721	*	9	3.71e-65	7.91e-35	2.14e-09	1.16e-35	0.264022	0.153718	SNORA9
1103	chr17	5019056	5019989	934	*	8	1.28e-80	4.1e-34	1.28e-10	1.17e-35	0.382301	0.194793	USP6, ZNF232
1104	chr3	130235850	130236522	673	*	5	2.08e-78	3.54e-37	1.03e-11	1.2e-35	0.323192	0.258871	SNORA33, SNORA81, SNORD66, SNORD2, SNORD5, SNORD63, SNORD61, Metazoa_SRP, SNORA18, U4
1105	chr14	27065974	27068135	2162	*	9	2.13e-44	5.15e-37	1.44e-09	1.24e-35	0.29655	0.161131	NOVA1-AS1, SNORA79, NOVA1
1106	chr11	122850140	122851122	983	*	6	1.53e-88	7.21e-35	7.54e-12	1.3e-35	0.261073	0.168159	BSX
1107	chr3	13678918	13679636	719	*	7	1.83e-68	4.96e-37	9.05e-09	1.56e-35	-0.203819	-0.156619	FBLN2, SNORD38
1108	chr19	15090017	15091723	1707	*	6	1.41e-75	1.53e-33	7.73e-12	1.64e-35	0.409618	0.17	SLC1A6
1109	chr3	147098395	147098585	191	*	4	1.71e-90	1.71e-36	4.86e-14	1.67e-35	0.436054	0.311932	SNORA81, SNORD66, SNORD2, Metazoa_SRP, SNORA18, U4
1110	chr20	47934568	47935683	1116	*	5	1.88e-100	1.48e-28	1.46e-14	1.87e-35	0.324229	0.219459	NA
1111	chr4	778827	780856	2030	*	9	1.6e-85	6.42e-33	7.68e-12	1.91e-35	0.415309	0.1723	CPLX1
1112	chr2	234847247	234848156	910	*	6	2.23e-94	1.08e-26	5.51e-12	1.94e-35	0.440568	0.196692	TRPM8, SNORD39
1113	chr11	32008659	32009163	505	*	5	1.98e-105	7.91e-29	2.51e-14	1.97e-35	0.37882	0.247764	RCN1
1114	chr15	32638319	32639549	1231	*	5	1e-105	7.98e-33	2.07e-13	1.97e-35	0.331959	0.218825	NA
1115	chr21	33956498	33958437	1940	*	9	7.53e-59	2.32e-35	2.97e-09	2.12e-35	-0.19325	-0.111407	TCP10L, AP000275.65
1116	chr20	49345183	49347371	2189	*	7	6.69e-62	5.86e-31	2.83e-12	2.2e-35	-0.313052	-0.178527	NA
1117	chr3	169539775	169540504	730	*	4	1.28e-83	7.57e-37	1.77e-12	2.37e-35	-0.253793	-0.187664	LRRIQ4, SNORA81, SNORD66, SNORD2, SNORA18, U4
1118	chr11	91956670	91957992	1323	*	6	1.63e-84	9.83e-31	2.72e-12	2.44e-35	0.318278	0.22035	NA
1119	chr20	50720331	50723227	2897	*	9	7.35e-72	2.49e-31	1.24e-10	2.46e-35	0.366105	0.171421	ZFP64
1120	chr7	99573278	99574466	1189	*	5	2.99e-64	9.14e-37	4.04e-10	2.67e-35	-0.239535	-0.19181	AZGP1
1121	chr5	140762229	140764748	2520	*	11	8.18e-43	1.07e-35	8.08e-08	2.8e-35	0.27614	0.139079	PCDHGA1, PCDHGA2, PCDHGA3, PCDHGB1, PCDHGA4, PCDHGB2, PCDHGA5, PCDHGB3, PCDHGA6, PCDHGA7, SNORA68, SNORA57, 7SK, SNORD45, SNORD95
1122	chr5	95158433	95159639	1207	*	5	5.35e-97	3.31e-31	3.73e-13	3.09e-35	-0.2703	-0.14721	RHOBTB3, snoZ6, SNORA27, SNORA68, SNORA57, 7SK, GLRX, SNORD45, SNORD95
1123	chr7	8473457	8476521	3065	*	12	4.13e-78	1.08e-27	7.55e-11	3.19e-35	0.299553	0.118775	NXPH1
1124	chr5	76923737	76924907	1171	*	5	1.38e-89	7.47e-35	7.78e-13	3.38e-35	0.336802	0.242563	snoZ6, SNORA27, SNORA68, RPS23P5, SNORA57, 7SK, OTP, SNORD45
1125	chr6	10389490	10391237	1748	*	8	2.22e-72	5.57e-32	3.98e-09	3.88e-35	0.292448	0.174313	SNORA20
1126	chr6	78175955	78177259	1305	*	10	2.34e-81	4.92e-28	9.8e-09	4.63e-35	0.329092	0.143162	SNORA38, SNORA8, SCARNA15, SNORD28, SNORA20
1127	chr8	80522324	80524467	2144	*	10	4.71e-92	7.71e-29	3.88e-12	4.69e-35	0.338122	0.105095	STMN2, SNORA32
1128	chr19	48983508	48984318	811	*	5	9.09e-82	4.55e-36	7.86e-13	4.75e-35	0.402301	0.230326	CYTH2, CTC-273B12.8
1129	chr6	105584149	105585762	1614	*	10	4.48e-53	1.46e-35	8.99e-08	4.81e-35	0.238559	0.138572	SNORA38, SNORA8, BVES-AS1, SNORD28, BVES, SNORA20
1130	chr19	37742481	37742956	476	*	5	1.01e-79	1.44e-35	1.13e-10	4.97e-35	0.290193	0.227076	AC012309.5
1131	chr4	205522	207357	1836	*	10	1.86e-64	3.11e-34	3.63e-08	5.44e-35	0.232439	0.118714	ZNF876P
1132	chr1	75138964	75140187	1224	*	9	4.81e-74	1.14e-31	2.18e-09	5.46e-35	0.312659	0.178858	snoU13, Y_RNA, SCARNA16, U1, SCARNA18, SNORD112, SNORA63, SNORD46, SNORA2, SNORD81, U3, SNORA51, SNORA25, SNORA58, CKS1B, SCARNA20, SNORA67, U6, SNORA70, SNORA77, SNORA26, U8, SCARNA11, SNORA31, C1orf173, SNORA42, SNORA40, SNORD64, ACA64, SNORD78, snoU109, SNORD60, SNORD116
1133	chr2	220173100	220174933	1834	*	10	1.24e-70	1.23e-30	3e-08	5.9e-35	0.319229	0.111302	SCARNA6, SNORD39, SNORA75, SNORA48, PTPRN
1134	chr1	153112816	153115333	2518	*	6	1.07e-39	5.43e-37	2.66e-09	6.03e-35	-0.215181	-0.137996	snoU13, Y_RNA, SCARNA16, SNORD112, SNORA63, U3, SNORA51, SNORA25, SNORA58, CKS1B, SCARNA20, SNORA67, U6, SNORA70, SNORA77, SNORA26, SNORA72, U8, SNORA31, SNORA42, SNORA40, SPRR2B, SPRR2C, SCARNA4, SNORD64, ACA64, SNORD78, snoU109, SNORD60, SNORD116
1135	chr6	170198971	170201785	2815	*	8	6.15e-56	5.61e-35	1.49e-11	6.36e-35	-0.218835	-0.12302	LINC00574
1136	chr17	4688569	4689765	1197	*	9	7.67e-61	7.55e-37	3.68e-07	6.39e-35	0.212317	0.168112	VMO1
1137	chr16	1583810	1584516	707	*	8	2.9e-60	1.38e-37	1.88e-07	6.47e-35	0.180014	0.142509	TMEM204, IFT140
1138	chr11	92702373	92703536	1164	*	11	4.3e-73	7.17e-32	1.96e-09	7.07e-35	0.258893	0.130053	MTNR1B
1139	chr3	32858280	32861150	2871	*	14	4.03e-55	5.52e-34	2.46e-07	7.89e-35	0.269791	0.125746	U7, TRIM71, SNORA81, SNORD5, SNORD38, SNORD63, Metazoa_SRP, SNORA18
1140	chr15	84115433	84116935	1503	*	12	1.29e-64	5.47e-33	1.71e-07	8.57e-35	0.304308	0.154045	SH3GL3
1141	chr7	149112142	149112961	820	*	6	8.79e-120	1.83e-26	2.26e-14	1.06e-34	0.365166	0.187413	NA
1142	chr7	98245716	98247758	2043	*	8	5.04e-45	9.65e-35	3.37e-08	1.15e-34	0.346991	0.225381	NPTX2
1143	chr3	139257713	139259742	2030	*	18	2.05e-56	8.69e-37	2.32e-05	1.23e-34	0.237014	0.125926	RP11-319G6.1, SNORA81, SNORD66, SNORD2, SNORD5, RBP1, Metazoa_SRP, SNORA18, U4
1144	chr5	38845028	38846973	1946	*	11	6.03e-95	1.61e-23	5.1e-11	1.39e-34	0.314715	0.133069	OSMR, SNORA27, SNORA68, RPS23P5, CTD-2127H9.1, SNORA57, SNORA76, 7SK, SNORD45
1145	chr11	16631866	16633647	1782	*	11	1.91e-79	2.52e-32	2.76e-10	1.73e-34	0.292521	0.104363	LSP1, snoMBII-202, SOX6
1146	chr9	129884026	129885730	1705	*	6	1.44e-56	1.96e-36	2.16e-09	1.97e-34	0.259171	0.201212	RALGPS1, ANGPTL2
1147	chr6	110299151	110301479	2329	*	14	5.47e-72	1.64e-24	1.87e-08	2.31e-34	0.339634	0.129441	SNORA38, SNORA8, GPR6, SNORD28, SNORA20
1148	chr17	58216297	58217571	1275	*	8	8.33e-70	3.2e-33	1.09e-09	2.32e-34	0.404142	0.192472	SNORA69, CTD-2319I12.5
1149	chr4	1407052	1409174	2123	*	8	1.14e-73	3.79e-33	1.35e-10	2.36e-34	0.405024	0.203698	NA
1150	chr8	10586135	10588486	2352	*	15	7.18e-60	7.78e-34	1.13e-07	2.44e-34	0.219983	0.106445	CTD-2135J3.3, SNORA7, SOX7
1151	chr3	46506104	46506864	761	*	11	1.39e-58	9.99e-35	4.86e-06	2.57e-34	0.208725	0.154928	U7, SNORD77, SNORA33, SNORA81, SNORD5, LTF, SNORD38, SNORD63, Metazoa_SRP, SNORA18
1152	chr6	100916959	100917871	913	*	6	9.33e-74	8.53e-34	2.73e-10	2.7e-34	0.287061	0.218383	SNORA38, SNORA8, SNORD28, SNORA20
1153	chr8	104511776	104513704	1929	*	9	1.02e-60	5.67e-33	2.22e-10	2.71e-34	0.292774	0.172635	RIMS2, SNORA32, RP11-1C8.4
1154	chr14	60981173	60982832	1660	*	8	7.6e-73	3.06e-33	2.27e-11	3.01e-34	0.277379	0.154926	RP11-1042B17.3, SNORA46, SNORA79, C14orf39
1155	chr20	56272305	56274096	1792	*	6	2.99e-44	1.24e-36	1.46e-08	3.05e-34	-0.263853	-0.187012	PMEPA1
1156	chr6	41006345	41007692	1348	*	7	2.08e-62	3.4e-34	4.76e-09	3.24e-34	-0.265105	-0.181697	SNORA38, SNORA8, UNC5CL, OARD1, SNORA20
1157	chr10	102890296	102892787	2492	*	15	1.17e-42	4.41e-34	3.99e-07	3.25e-34	0.253332	0.128775	TLX1, SNORA17, TLX1NB
1158	chr1	177139876	177140680	805	*	8	1.3e-69	4.06e-31	2.52e-09	3.28e-34	0.257968	0.16528	snoU13, Y_RNA, SCARNA16, SNORD112, SNORA63, U3, SNORA51, SNORA25, SNORD59, SCARNA20, BRINP2, SNORA67, U6, SNORA70, SNORA77, SNORA26, SNORA72, U8, SNORA31, snoU109, SNORD60, SNORD116
1159	chr17	33814163	33815523	1361	*	10	7.53e-70	3.99e-32	2.36e-11	3.34e-34	0.311566	0.133082	SNORA69, SLFN12L
1160	chr18	5196397	5197468	1072	*	9	8.44e-60	3.16e-36	1.97e-07	3.65e-34	0.261925	0.187372	C18orf42
1161	chr14	61103667	61104967	1301	*	7	3.18e-79	1.34e-33	3.03e-10	3.66e-34	0.309842	0.169637	SNORA46, SNORA79
1162	chr10	50886878	50887934	1057	*	15	3.38e-57	2.77e-32	6.89e-06	3.75e-34	0.198186	0.111224	CHAT, C10orf53, SNORA71
1163	chr19	23385934	23387133	1200	*	6	3.89e-79	2.12e-29	2.43e-10	4.1e-34	0.240997	0.162133	RP11-15H20.2
1164	chr21	32253206	32255112	1907	*	6	1.05e-59	1.45e-34	2.28e-10	4.17e-34	-0.203324	-0.141811	KRTAP11-1
1165	chr10	101874554	101875138	585	*	7	3.93e-74	1.02e-33	4.89e-11	4.3e-34	0.296538	0.161238	SNORA17, TPM4P1
1166	chr2	241458886	241460664	1779	*	9	1.32e-74	1.76e-30	3.25e-09	4.51e-34	0.305351	0.153179	ANKMY1
1167	chr4	55097420	55099511	2092	*	8	2.75e-71	1.9e-31	2.06e-10	4.62e-34	0.327957	0.167832	SNORD74, FIP1L1, PDGFRA, SNORA3, snoR442, SNORA11, SNORD42, snoU2_19, SNORD65
1168	chr7	158045980	158047359	1380	*	8	1.01e-59	8.1e-35	6.35e-09	4.65e-34	-0.167451	-0.121627	PTPRN2
1169	chr12	106974225	106976843	2619	*	17	8.99e-71	1.64e-27	1.52e-10	4.7e-34	0.256206	0.108481	RFX4, SNORA9, RP11-144F15.1
1170	chr6	28778091	28778676	586	*	8	1.89e-60	6.38e-36	3.21e-07	5.01e-34	0.264191	0.16425	SNORA20
1171	chr6	27463112	27463667	556	*	5	2.32e-68	6.36e-36	2.22e-09	5.13e-34	0.355908	0.290609	SNORA20
1172	chr16	89151047	89152692	1646	*	11	2.57e-55	3.95e-32	4.01e-08	5.22e-34	-0.174393	-0.100738	NA
1173	chr6	80656586	80657555	970	*	13	3.94e-71	3.87e-34	3.68e-09	5.24e-34	0.255525	0.109028	SNORA38, SNORA8, SCARNA15, SNORD28, ELOVL4, SNORA20
1174	chr10	23484025	23484867	843	*	4	4.93e-76	3.71e-35	2.52e-12	5.27e-34	0.275776	0.23886	NA
1175	chr11	2170412	2172168	1757	*	11	4.7e-51	1.04e-34	3.4e-07	6.35e-34	-0.167085	-0.107148	LSP1, IGF2, INS-IGF2
1176	chr5	157001092	157002817	1726	*	9	9.79e-101	1.25e-23	1.58e-13	6.66e-34	0.248326	0.103752	SNORA68, SNORA57, SNORD45, ADAM19, SNORD95
1177	chr20	44686038	44687730	1693	*	5	7.65e-50	9.5e-36	1.14e-09	6.76e-34	0.308179	0.243498	SLC12A5
1178	chr2	118592992	118594649	1658	*	7	3.35e-102	4.03e-26	4.94e-13	7.21e-34	0.401053	0.151733	SNORA12, SNORA74, SNORA19, AC009404.2, snR65, 5S_rRNA, SNORA4, SNORD11, SNORD51, SNORA41, SCARNA6, SNORD39, SNORA75, ACA59, SNORA48, SNORD56, SNORA43, SNORA1, Vault
1179	chr13	65532273	65533500	1228	*	8	1.56e-75	1.1e-28	1.65e-11	7.62e-34	-0.24198	-0.106279	SNORD36, LGMNP1, SNORD37
1180	chr15	42185659	42187649	1991	*	8	5.08e-54	6.5e-36	3.39e-08	8.47e-34	-0.206831	-0.129593	RP11-23P13.6, SPTBN5
1181	chr5	176543790	176544683	894	*	6	5.16e-74	4.85e-33	1.68e-10	8.63e-34	0.337187	0.181367	SNORD95
1182	chr9	101705792	101706936	1145	*	6	3.05e-72	2.46e-34	4.48e-11	1.07e-33	0.238788	0.176568	COL15A1, RP11-92C4.6
1183	chr3	150237138	150238463	1326	*	6	4.71e-65	1.61e-34	2.37e-09	1.13e-33	-0.274317	-0.177998	SNORA81, SNORD66, SNORD2, Metazoa_SRP, SNORA18, U4
1184	chr3	154796701	154798079	1379	*	16	2.22e-67	4e-33	1.86e-09	1.15e-33	0.27754	0.112109	MME, SNORA81, SNORD66, SNORD2, Metazoa_SRP, SNORA18, U4
1185	chr7	149389444	149389941	498	*	5	4.46e-86	1.79e-29	2.16e-11	1.19e-33	0.368904	0.228504	NA
1186	chr17	39092846	39095141	2296	*	7	1.63e-35	7.73e-36	1.41e-08	1.19e-33	-0.23408	-0.158186	SNORA69, AC004231.2, KRT23
1187	chr22	44257997	44258712	716	*	7	4.05e-65	4.73e-35	2.61e-09	1.32e-33	0.322784	0.194023	SULT4A1
1188	chr6	27512849	27513548	700	*	8	4.68e-61	2.29e-35	1.39e-07	1.33e-33	0.314106	0.174133	SNORA20
1189	chr4	155410477	155412677	2201	*	8	1.75e-111	1.27e-21	8.39e-14	1.38e-33	0.428815	0.128771	DCHS2, SNORD65
1190	chr1	150953680	150954826	1147	*	5	2.06e-66	5.65e-35	2.03e-11	1.53e-33	-0.197973	-0.166394	snoU13, Y_RNA, SCARNA16, SNORD112, SNORA63, U3, SNORA51, SNORA25, ANXA9, SNORA58, CKS1B, SCARNA20, SNORA67, U6, SNORA70, SNORA77, SNORA26, SNORA72, U8, SNORA31, SNORA42, SNORA40, SCARNA4, SNORD64, ACA64, SNORD78, snoU109, SNORD60, SNORD116
1191	chr19	18539756	18540330	575	*	5	7.51e-68	2.01e-35	6.78e-10	1.56e-33	0.339287	0.292949	SSBP4
1192	chr19	36523056	36524454	1399	*	7	4.17e-77	3.68e-31	2.29e-11	1.59e-33	0.3633	0.16608	AC002116.7, CLIP3
1193	chr6	19692011	19692418	408	*	5	1.25e-72	1.82e-34	3.47e-11	1.64e-33	0.320989	0.200386	RP1-167F1.2, RP3-471C18.2, SNORA20
1194	chr10	125851132	125853893	2762	*	13	4.39e-33	4.56e-36	4.27e-08	2.02e-33	0.167015	0.100815	CHST15
1195	chr20	5294595	5297429	2835	*	7	7.97e-51	3.24e-30	1.91e-09	2.11e-33	0.318625	0.131741	PROKR2
1196	chr4	177713244	177714456	1213	*	5	1.43e-57	9.91e-35	4.39e-11	2.16e-33	0.288364	0.217368	VEGFC, SNORD65
1197	chr13	114770074	114771098	1025	*	6	6.71e-63	1.87e-35	9.55e-09	2.16e-33	-0.236399	-0.183016	SNORD36, RASA3
1198	chr8	57025662	57027352	1691	*	7	7.11e-74	6.75e-29	2.16e-10	2.2e-33	0.363722	0.165404	SNORA7, SNORA32, MOS
1199	chr11	27015808	27017005	1198	*	6	8.3e-76	1.62e-31	1.29e-10	2.21e-33	0.325556	0.151285	FIBIN
1200	chr6	55039232	55039622	391	*	5	2.42e-79	1.04e-30	4.06e-11	2.24e-33	0.328041	0.227302	SNORA38, SNORA8, SCARNA15, HCRTR2, SNORA20
1201	chr1	153174654	153177577	2924	*	9	5.9e-38	1.19e-32	1.63e-08	2.29e-33	-0.218554	-0.124123	snoU13, Y_RNA, SCARNA16, SNORD112, SNORA63, U3, SNORA51, SNORA25, LELP1, SNORA58, CKS1B, SCARNA20, SNORA67, U6, SNORA70, SNORA77, SNORA26, SNORA72, U8, SNORA31, SNORA42, SNORA40, SCARNA4, SNORD64, ACA64, SNORD78, snoU109, SNORD60, SNORD116
1202	chr17	8868541	8869961	1421	*	13	3.65e-60	2.7e-28	1.81e-07	2.29e-33	0.264265	0.111154	SNORA69, CTB-41I6.1, PIK3R5
1203	chr3	13974286	13975903	1618	*	6	9.56e-71	3.23e-32	7.73e-11	2.45e-33	0.382177	0.149075	FGD5P1, SNORD38
1204	chr18	44777736	44778236	501	*	5	9.41e-75	2.59e-34	1.13e-11	2.62e-33	0.351066	0.254573	SNORD23
1205	chr8	56013556	56015785	2230	*	9	5.86e-48	1.39e-34	1.45e-07	2.79e-33	0.320669	0.180838	SNORA7, XKR4, SNORA32
1206	chr20	21488198	21490665	2468	*	7	5.44e-44	3.26e-34	2.91e-09	2.8e-33	0.233796	0.172757	NA
1207	chr2	223159250	223160569	1320	*	9	1.81e-52	8.86e-36	1.06e-06	2.87e-33	0.243225	0.158676	SCARNA6, SNORD39, SNORA75, SNORA48, PAX3
1208	chr1	248018816	248021163	2348	*	14	1.53e-40	3.26e-31	4.87e-09	2.99e-33	0.251194	0.111986	Y_RNA, TRIM58
1209	chr9	13278512	13279482	971	*	4	1.6e-74	1.69e-34	8.78e-12	3.05e-33	0.291323	0.236319	SNORD27, MPDZ, RP11-272P10.2
1210	chr18	72916012	72917943	1932	*	8	3e-64	9.74e-32	2.74e-09	3.45e-33	0.242216	0.13434	ZADH2
1211	chr2	20869434	20871401	1968	*	10	1.02e-56	2.91e-32	1.28e-07	3.62e-33	0.25355	0.138246	SNORA73, GDF7, SNORA64, SNORA74, snR65, SNORD18, SNORA75, SNORA48, SNORD56, SNORA43, SNORA1
1212	chr12	70082885	70084088	1204	*	7	1.16e-64	7.84e-33	3.79e-08	3.62e-33	-0.218381	-0.128729	BEST3, snoMe28S-Am2634
1213	chr6	28733419	28733950	532	*	6	1.73e-62	4.15e-35	1.6e-08	3.83e-33	0.269115	0.187628	SNORA20
1214	chr6	146755301	146756333	1033	*	5	1.25e-69	1.4e-34	3.5e-12	3.95e-33	0.270276	0.17227	GRM1, SNORD28, SNORA20
1215	chr12	130526797	130527212	416	*	8	8.68e-59	9.24e-35	8.33e-08	4.07e-33	0.286828	0.204816	RP11-474D1.4, RP11-474D1.3
1216	chr15	29033879	29034950	1072	*	9	1.4e-59	1.14e-32	3.23e-07	4.8e-33	0.171806	0.106744	RP11-578F21.10, AC055876.1, RP11-578F21.12
1217	chr2	114048264	114049041	778	*	6	7.35e-72	3.6e-29	7.87e-10	5.12e-33	0.282794	0.17967	SNORA64, SNORA12, SNORA74, SNORA19, snR65, 5S_rRNA, SNORA4, SNORD11, SNORD51, SNORA41, SCARNA6, SNORD39, SNORA75, ACA59, SNORA48, SNORD56, SNORA43, SNORA1, Vault
1218	chr14	58331189	58333164	1976	*	6	7.04e-64	4.55e-33	1.03e-09	5.22e-33	0.35869	0.178065	SNORA79, SLC35F4
1219	chr17	5000803	5001281	479	*	4	2.86e-75	2.84e-34	4.69e-12	6.85e-33	0.372727	0.313412	NA
1220	chr20	35971659	35973318	1660	*	9	1.85e-56	1.16e-31	2.05e-06	7.43e-33	-0.191534	-0.129113	SRC
1221	chr7	98466963	98468167	1205	*	7	6.25e-87	5.06e-31	1.5e-13	7.8e-33	0.278907	0.171148	TMEM130
1222	chr20	4802684	4804718	2035	*	11	4.04e-56	6.57e-31	4.73e-08	7.91e-33	0.264545	0.104271	RASSF2
1223	chr6	117584596	117587155	2560	*	13	2.47e-61	3.02e-28	5.53e-11	8.27e-33	0.32213	0.124652	SNORA38, SNORA8, VGLL2, SNORD28, SNORA20
1224	chr6	11043368	11045370	2003	*	10	1.61e-57	5.67e-30	1.23e-08	8.55e-33	0.302407	0.132352	ELOVL2-AS1, ELOVL2, SNORA20
1225	chr7	117854304	117854765	462	*	4	1.22e-70	1.86e-34	9.96e-11	8.73e-33	0.368983	0.255792	ANKRD7
1226	chr10	104169610	104170718	1109	*	6	2.12e-70	1.16e-27	6.05e-10	8.74e-33	0.274743	0.166273	SNORA17, PSD
1227	chr1	86621354	86623101	1748	*	10	3.88e-47	7.67e-35	8.47e-07	8.76e-33	0.235559	0.119616	snoU13, Y_RNA, SCARNA16, U1, SNORD112, SNORA63, SNORD46, SNORA2, SNORD81, U3, SNORA51, SNORA25, SNORA58, CKS1B, SCARNA20, SNORA67, U6, SNORA70, SNORA77, SNORA26, U8, SCARNA11, SNORA31, COL24A1, SNORA42, SNORA40, SNORD64, ACA64, SNORD78, snoU109, SNORD60, SNORD116
1228	chr16	20084851	20085358	508	*	5	1.22e-74	1.15e-33	5.29e-13	8.92e-33	0.321113	0.218196	GPR139
1229	chr4	85416865	85418816	1952	*	11	9.36e-46	1.38e-35	1.93e-06	9.33e-33	0.230793	0.158297	SNORD74, SNORD50, SNORA11, NKX6-1, snoU2_19, SNORD65
1230	chr22	19016820	19017967	1148	*	5	4.64e-92	1.53e-29	6.92e-14	9.36e-33	0.468893	0.223529	DGCR5
1231	chr17	41363502	41364121	620	*	9	6.86e-55	7.46e-36	5.08e-06	9.4e-33	0.224213	0.164104	SNORA69, NBR1, TMEM106A
1232	chr8	42234614	42235916	1303	*	8	7.74e-55	3.88e-35	7.92e-07	1e-32	-0.179263	-0.111951	SNORA7, DKK4
1233	chr10	134900363	134903046	2684	*	13	8.86e-73	1.31e-28	5.68e-10	1.05e-32	0.378676	0.121962	GPR123
1234	chr11	63766546	63768794	2249	*	9	9.91e-76	4.96e-26	3.02e-10	1.06e-32	0.424481	0.202752	OTUB1, MACROD1, SNORD43
1235	chr21	38377938	38379570	1633	*	7	1.69e-135	7.62e-18	9.15e-16	1.07e-32	0.415982	0.154041	RIPPLY3
1236	chr17	74944775	74945219	445	*	5	1.43e-63	1.59e-34	2.52e-09	1.1e-32	-0.215026	-0.172696	SNORA69, MGAT5B
1237	chr10	50975940	50977288	1349	*	6	2.85e-91	3.15e-26	3.01e-12	1.12e-32	0.306813	0.121275	SNORA71
1238	chr8	114444356	114446439	2084	*	11	5e-67	4.75e-26	9.92e-10	1.16e-32	0.332272	0.137224	SNORA32, CSMD3
1239	chr14	37135384	37136283	900	*	7	8.19e-81	1.74e-27	1.23e-10	1.33e-32	0.339999	0.191949	PAX9, SNORA79
1240	chr3	48698519	48700027	1509	*	7	2.37e-77	6.44e-32	3.55e-11	1.41e-32	0.281676	0.162873	U7, SNORD77, SNORA33, SNORA81, SNORD5, CELSR3, SNORD38, SNORD63, Metazoa_SRP, SNORA18
1241	chr12	54320564	54322092	1529	*	6	3.79e-81	3.01e-28	2.53e-12	1.44e-32	0.438801	0.213039	snoMe28S-Am2634
1242	chr1	197887649	197890812	3164	*	14	1.51e-46	4.4e-27	4.71e-09	1.45e-32	0.255365	0.110833	snoU13, Y_RNA, SNORD112, U3, SNORA51, SNORA25, SCARNA20, U6, LHX9, SNORA70, SNORA77, SNORA26, SNORA72, U8, SNORD60, SNORD116
1243	chr10	1508989	1511277	2289	*	11	5.37e-38	3.11e-30	1.33e-08	1.61e-32	-0.182162	-0.108676	ADARB2
1244	chr12	132663428	132663883	456	*	8	5.4e-61	1.15e-33	8.1e-10	1.68e-32	-0.190734	-0.132817	NA
1245	chr2	73518221	73520379	2159	*	8	1.02e-72	8.84e-29	9.95e-11	1.69e-32	0.233188	0.141352	SNORA73, SNORA64, SNORD75, SNORA12, SNORA74, SNORA19, snR65, 5S_rRNA, SNORA4, SNORD11, SNORA41, SCARNA6, SNORD39, SNORD18, SNORA36, SNORA75, ACA59, EGR4, SNORA48, SNORD56, SNORA43, SNORA1, Vault
1246	chr3	5137549	5138170	622	*	5	2.07e-85	1.97e-29	7.24e-13	1.7e-32	0.32112	0.19741	SNORD38
1247	chr10	99789577	99791663	2087	*	12	2.16e-82	1.21e-26	1.11e-11	2.04e-32	0.434953	0.116874	SNORA17, CRTAC1
1248	chr6	168078772	168079818	1047	*	7	4.81e-63	1.54e-33	1.43e-08	2.2e-32	0.284315	0.205814	RP11-351J23.2
1249	chr17	76849030	76850277	1248	*	7	1.11e-51	1.71e-33	2.48e-09	2.34e-32	-0.175621	-0.127579	SNORA69, TIMP2
1250	chr14	70653719	70656068	2350	*	13	9.84e-45	1.96e-28	6.4e-09	2.34e-32	0.316809	0.119394	RP11-486O13.2, SNORA46, SNORA79, SLC8A3
1251	chr14	37049091	37050691	1601	*	6	4.58e-51	2.17e-31	8.74e-13	2.38e-32	0.246035	0.146541	SNORA79, NKX2-8
1252	chr11	115529573	115531299	1727	*	11	2.3e-71	5.2e-26	6.15e-09	2.45e-32	0.273398	0.115755	AP000797.3
1253	chr2	95522774	95524174	1401	*	7	8.84e-60	8.98e-32	5.42e-10	2.47e-32	0.232911	0.10437	SNORA73, SNORA64, SNORA12, SNORA74, SNORA19, snR65, 5S_rRNA, SNORA4, SNORD11, SNORA41, SCARNA6, SNORD39, SNORA75, ACA59, ANKRD20A8P, SNORA48, SNORD56, SNORA43, SNORA1, Vault
1254	chr19	36909326	36910144	819	*	6	3.6e-70	7.34e-30	8.62e-10	2.48e-32	0.320256	0.225844	ZFP82
1255	chr4	7193885	7196466	2582	*	9	1.36e-60	2.25e-30	1e-09	2.92e-32	0.275915	0.115746	SORCS2, SNORA3
1256	chr9	133534961	133537030	2070	*	6	2.88e-62	5.43e-33	2.76e-10	3.04e-32	0.353958	0.235263	NA
1257	chr7	41741428	41744327	2900	*	8	4.68e-37	2.63e-34	2.96e-08	3.05e-32	-0.186349	-0.134238	INHBA-AS1, SNORA22, SNORA15, AC005027.3, INHBA
1258	chr6	137808930	137811110	2181	*	7	8.24e-60	7.84e-29	1.46e-09	3.47e-32	0.240452	0.161088	SNORD28, SNORA20
1259	chr16	1922149	1922577	429	*	8	5.43e-75	5.22e-28	8.79e-12	3.69e-32	0.353771	0.135029	MEIOB
1260	chr19	22018538	22019094	557	*	9	2.92e-52	2.75e-35	4.48e-06	3.96e-32	0.241499	0.134231	ZNF43
1261	chr20	31595346	31595739	394	*	5	1.79e-65	9.29e-34	1.42e-09	4.01e-32	-0.275518	-0.221296	BPIFB2
1262	chr17	39780836	39782091	1256	*	6	5.07e-49	1.42e-33	9.68e-10	4.08e-32	-0.186251	-0.131686	SNORA69, KRT17, JUP
1263	chr17	74868220	74869001	782	*	6	4.35e-66	2.53e-33	3.24e-10	5.31e-32	-0.230493	-0.161324	SNORA69, MGAT5B
1264	chr11	1365011	1365753	743	*	8	3.43e-58	4.2e-33	8.72e-08	5.39e-32	-0.181046	-0.128061	NA
1265	chr2	130970868	130971343	476	*	5	2.91e-67	2.55e-32	6.36e-10	5.84e-32	0.298888	0.174827	SNORA12, SNORA74, snosnR60_Z15, snR65, 5S_rRNA, SNORA4, SNORD11, SNORD51, SNORA41, SCARNA6, SNORD39, SNORA75, ACA59, RHOQP3, SNORA48, SNORD56, SNORA43, SNORA1, Vault
1266	chr19	54465583	54466724	1142	*	7	7.28e-57	8.5e-33	1.1e-08	6.58e-32	0.404194	0.19618	CACNG8
1267	chr16	88151184	88153548	2365	*	8	7.4e-67	7.36e-27	4.92e-09	7.32e-32	-0.251085	-0.107051	NA
1268	chr21	47009146	47010818	1673	*	6	3.89e-57	6.58e-30	2.74e-09	7.68e-32	0.32469	0.135904	NA
1269	chr2	130737216	130738053	838	*	5	4.76e-80	3.46e-31	3.36e-13	7.86e-32	0.245059	0.172246	SNORA12, SNORA74, snosnR60_Z15, RAB6C, snR65, 5S_rRNA, SNORA4, SNORD11, SNORD51, SNORA41, SCARNA6, SNORD39, SNORA75, ACA59, RAB6C-AS1, SNORA48, SNORD56, SNORA43, SNORA1, Vault
1270	chr4	1049609	1052717	3109	*	14	6.27e-25	6.11e-35	2.69e-05	8.22e-32	-0.138155	-0.100832	RNF212
1271	chr16	56224504	56226350	1847	*	13	2.02e-55	9.31e-28	5.58e-09	8.43e-32	0.317332	0.111184	GNAO1, SNORD111, RP11-461O7.1, SNORD33
1272	chr5	134366162	134367394	1233	*	7	1.26e-54	5.75e-34	3.46e-08	8.79e-32	0.241644	0.204262	SNORA27, SNORA68, SNORA57, 7SK, PITX1, SNORD45, SNORD95
1273	chr7	4832112	4832535	424	*	5	1.15e-62	7.84e-34	1.86e-08	9.08e-32	0.243195	0.218066	AP5Z1
1274	chr10	124901456	124903224	1769	*	9	9.49e-63	7.69e-32	1.78e-10	1.05e-31	0.25703	0.139146	NA
1275	chr19	52900469	52901639	1171	*	12	6.28e-52	4.18e-34	2.41e-05	1.13e-31	0.235873	0.141147	ZNF528, CTD-3018O17.3
1276	chr2	228735722	228737243	1522	*	12	1.23e-54	5.93e-29	2.89e-06	1.13e-31	0.319589	0.148107	DAW1, SCARNA6, SNORD39, SNORA75
1277	chr16	28073818	28075295	1478	*	12	6.38e-70	1.62e-23	1.34e-10	1.21e-31	0.314086	0.144787	GSG1L
1278	chr7	810958	811786	829	*	5	1.19e-61	2.66e-33	1.44e-09	1.29e-31	0.335214	0.189079	HEATR2
1279	chr19	15580310	15580721	412	*	5	1.78e-71	2.05e-31	1.09e-11	1.3e-31	0.388206	0.245504	PGLYRP2
1280	chr19	54480951	54481859	909	*	5	8.22e-100	3.14e-24	1.25e-12	1.45e-31	0.377527	0.196623	CACNG8
1281	chr11	70507825	70508659	835	*	11	1.15e-51	9.5e-34	2.12e-05	1.47e-31	0.185157	0.140147	SHANK2, SNORD43
1282	chr9	100614879	100615357	479	*	5	1.2e-65	1.04e-32	8.56e-11	1.74e-31	0.412926	0.24737	NA
1283	chr11	120530355	120531034	680	*	7	3.36e-64	2.74e-30	4.9e-09	1.82e-31	-0.226122	-0.137919	GRIK4
1284	chr14	99711752	99714031	2280	*	7	8.41e-66	2.54e-30	1.2e-10	1.93e-31	0.380678	0.177872	BCL11B
1285	chr19	826554	828170	1617	*	9	5.42e-54	6.92e-30	4.86e-08	2.1e-31	-0.200718	-0.127852	AZU1
1286	chr8	57069688	57070217	530	*	4	5.9e-89	2.22e-29	3.22e-14	2.14e-31	0.406789	0.278666	SNORA7, SNORA32
1287	chr5	150283885	150284600	716	*	8	5.27e-54	1.25e-33	4.93e-07	2.58e-31	0.214264	0.151382	SNORA68, SNORA57, SNORD45, ZNF300, SNORD95
1288	chr2	172972681	172974217	1537	*	7	7.99e-58	1.52e-31	2.57e-10	2.78e-31	0.381877	0.208416	AC104801.1, SNORA4, SNORD11, SNORD51, SNORA41, SCARNA6, SNORD39, SNORA75, ACA59, SNORA48, SNORA43, SNORA1, Vault
1289	chr15	89902526	89903704	1179	*	6	4.6e-78	3.9e-27	8.14e-12	2.97e-31	0.296631	0.159415	NA
1290	chr13	111521981	111522985	1005	*	9	2.18e-59	2.66e-32	1.77e-08	3.3e-31	-0.18883	-0.133073	SNORD36, LINC00346
1291	chr6	26239995	26240939	945	*	9	4.56e-61	9.5e-30	6.71e-08	3.43e-31	0.257346	0.171014	HIST1H4F, SNORA20
1292	chr11	194441	195572	1132	*	6	3.46e-42	5.98e-33	3.62e-08	3.52e-31	-0.152234	-0.126389	SCGB1C1, BET1L
1293	chr3	128202176	128202797	622	*	4	2.77e-68	1.22e-32	2.53e-11	3.7e-31	0.352995	0.235993	SNORA33, SNORA81, SNORD66, SNORD2, SNORD5, SNORD63, SNORD61, GATA2, SNORA24, Metazoa_SRP, SNORA18, U4
1294	chr10	110671609	110672231	623	*	4	4.18e-70	2.1e-32	6.83e-12	3.76e-31	0.321481	0.236596	SNORA17
1295	chr11	59633874	59634276	403	*	4	6.28e-69	2.14e-32	1.54e-11	4.23e-31	-0.274942	-0.198912	TCN1, SNORD43
1296	chr7	63504673	63506261	1589	*	9	2.29e-46	8.67e-30	4.39e-08	4.6e-31	0.249378	0.110306	SNORA22, SNORA15, ZNF727, RP11-3N2.13
1297	chr1	146543992	146544645	654	*	5	3.01e-61	1.97e-32	2.71e-09	5.14e-31	0.307823	0.207525	snoU13, Y_RNA, SCARNA16, SNORD112, SNORA63, SNORA2, U3, SNORA51, SNORA25, SNORA58, CKS1B, SCARNA20, SNORA67, U6, SNORA70, SNORA77, SNORA26, SNORA72, U8, SNORA31, SNORA42, SNORA40, NBPF13P, SCARNA4, SNORD64, ACA64, SNORD78, snoU109, SNORD60, SNORD116
1298	chr2	242794854	242795282	429	*	6	1.76e-62	6.35e-30	2.04e-09	5.21e-31	-0.135312	-0.106607	PDCD1
1299	chr8	144964817	144965915	1099	*	8	2.14e-69	8.83e-27	4.97e-11	5.36e-31	-0.24351	-0.12084	NA
1300	chr14	88792913	88793741	829	*	10	1.98e-53	1.12e-30	1.21e-08	5.55e-31	0.289369	0.114884	KCNK10
1301	chr2	115419537	115420260	724	*	7	1.01e-63	2.97e-30	8.54e-10	5.64e-31	0.265972	0.166129	SNORA12, SNORA74, SNORA19, DPP10, snR65, 5S_rRNA, SNORA4, SNORD11, SNORD51, SNORA41, SCARNA6, SNORD39, SNORA75, ACA59, SNORA48, SNORD56, SNORA43, SNORA1, Vault
1302	chr14	103739856	103740597	742	*	6	1.08e-74	3.33e-27	1.93e-11	5.9e-31	0.346196	0.208067	NA
1303	chr7	1286149	1288010	1862	*	10	3.63e-77	1.46e-26	4.52e-11	6.13e-31	0.327496	0.115086	NA
1304	chr8	104152244	104153767	1524	*	12	3.22e-60	7.15e-28	1.53e-08	6.59e-31	0.267732	0.115044	BAALC, SNORA32, C8orf56
1305	chr5	176755199	176755805	607	*	5	1.22e-76	1.53e-30	1.61e-12	7.29e-31	-0.262994	-0.152592	SNORD95
1306	chr6	73934576	73935676	1101	*	6	1.01e-71	2.85e-26	5.08e-11	7.77e-31	-0.256792	-0.15243	SNORA38, SNORA8, SCARNA15, SNORD28, RP11-257K9.8, KHDC1L, SNORA20
1307	chr7	157475548	157478510	2963	*	8	3.77e-45	1.25e-29	3.2e-11	7.81e-31	0.379817	0.198493	PTPRN2
1308	chr19	22715077	22715697	621	*	5	1.59e-58	8.56e-33	1.95e-08	7.91e-31	0.230775	0.16961	CTC-457E21.2, ZNF98
1309	chr6	50674399	50675674	1276	*	6	1.64e-42	1.45e-31	5.24e-10	8.36e-31	0.283599	0.196354	SNORA38, SNORA8, SCARNA15, SNORA20
1310	chr2	120280763	120282327	1565	*	11	2.87e-66	3.28e-24	7.82e-08	9.27e-31	0.292859	0.135341	SNORA12, SNORA74, SNORA19, snR65, 5S_rRNA, SNORA4, SNORD11, SNORD51, SNORA41, SCARNA6, SNORD39, SNORA75, ACA59, SCTR, SNORA48, SNORD56, SNORA43, SNORA1, Vault
1311	chr19	53811704	53812098	395	*	4	5.79e-67	4.37e-32	2.34e-11	9.29e-31	0.294176	0.240267	FAM90A28P
1312	chr10	22540646	22542726	2081	*	10	5.21e-62	3.05e-28	3.18e-09	1.26e-30	0.320243	0.116468	NA
1313	chr1	17215477	17216201	725	*	5	3.22e-73	1.36e-24	4.1e-11	1.28e-30	0.180668	0.108736	snoU13, Y_RNA, SCARNA16, SCARNA21, CROCC, U1, RP11-108M9.5, SNORD112, SNORA62, SNORA63, SNORA2, U3, SNORA51, SCARNA20, SNORA67, U6, SNORA70, SNORA77, SNORA26, U8, SCARNA11, RP11-108M9.4, SNORA31, SNORA42, SNORA40, ACA64, snoU109, SNORD60
1314	chr8	144240945	144242448	1504	*	11	2.56e-53	6.51e-30	2.12e-09	1.35e-30	0.342229	0.120308	LY6H
1315	chr5	140782297	140783647	1351	*	6	3.15e-58	5.36e-32	2.08e-10	1.37e-30	0.219945	0.131983	PCDHGA1, PCDHGA2, PCDHGA3, PCDHGB1, PCDHGA4, PCDHGB2, PCDHGA5, PCDHGB3, PCDHGA6, PCDHGA7, PCDHGB4, PCDHGA8, PCDHGA9, SNORA68, SNORA57, 7SK, SNORD45, SNORD95
1316	chr6	435746	436969	1224	*	7	3.76e-77	8.3e-27	2.43e-11	1.39e-30	-0.253784	-0.111579	NA
1317	chr15	80634135	80636017	1883	*	5	1.93e-65	6.8e-29	5.26e-12	1.62e-30	-0.234411	-0.134049	LINC00927
1318	chr8	41753348	41755409	2062	*	9	1.36e-77	2.79e-27	1.17e-11	1.63e-30	0.348737	0.158164	SNORA7, ANK1
1319	chr11	69588848	69590580	1733	*	11	4.9e-79	5.3e-25	1.12e-10	1.77e-30	0.316051	0.13842	FGF4, SNORD43
1320	chr17	20755268	20756214	947	*	5	1.41e-77	1.96e-26	4.92e-13	1.84e-30	0.264142	0.140531	SNORA69, CCDC144NL
1321	chr8	4851597	4853437	1841	*	8	7.1e-61	1.58e-28	2.15e-09	1.88e-30	0.275123	0.101603	SNORA7, CSMD1
1322	chr12	119417806	119419786	1981	*	13	1.39e-52	1.79e-26	2.42e-06	1.99e-30	0.229888	0.12987	SRRM4, SNORA9
1323	chr12	122015908	122018177	2270	*	7	5.48e-116	1.29e-19	1.51e-14	2.06e-30	0.323697	0.114115	SNORA9, KDM2B
1324	chr5	140749735	140750160	426	*	5	9.42e-59	3.86e-32	1e-09	2.2e-30	0.2526	0.225096	PCDHGA1, PCDHGA2, PCDHGA3, PCDHGB1, PCDHGA4, PCDHGB2, PCDHGA5, PCDHGB3, SNORA68, SNORA57, 7SK, SNORD45, SNORD95
1325	chr6	28753834	28754198	365	*	5	3.03e-76	2.75e-29	6.54e-14	2.29e-30	0.32579	0.193941	SNORA20
1326	chr4	113430989	113432911	1923	*	9	6.02e-64	3.22e-25	5.84e-09	2.36e-30	0.311012	0.131244	SNORA11, SNORD65
1327	chr8	101117949	101118899	951	*	10	3.05e-75	5.86e-21	5.12e-09	2.39e-30	0.321204	0.121247	SNORA32, RGS22
1328	chr7	158819193	158820591	1399	*	7	1.27e-49	3.83e-31	2.94e-08	2.44e-30	-0.205629	-0.142474	LINC00689
1329	chr6	100904689	100906895	2207	*	10	2.27e-39	6.07e-32	1.5e-07	2.95e-30	0.25032	0.151992	SNORA38, SNORA8, SNORD28, SIM1, SNORA20
1330	chr20	62737547	62739073	1527	*	10	1.54e-40	3.04e-31	2.08e-06	2.95e-30	-0.182683	-0.114185	NPBWR2
1331	chr19	11303830	11307090	3261	*	8	6.56e-32	9.25e-33	5.51e-07	3.4e-30	0.197842	0.133327	KANK2
1332	chr21	31654005	31655822	1818	*	5	3.82e-61	4.54e-31	2.63e-11	3.46e-30	-0.224578	-0.149355	KRTAP24-1
1333	chr16	1243544	1246033	2490	*	10	7.06e-51	3.76e-27	2.75e-09	3.55e-30	-0.226043	-0.102776	CACNA1H
1334	chr13	111972854	111973089	236	*	7	1.96e-59	3.15e-28	3.47e-08	3.67e-30	-0.26839	-0.156433	SNORD36, TEX29
1335	chr20	42875135	42876091	957	*	10	2.09e-54	2.74e-28	2.81e-06	3.7e-30	0.258671	0.159567	GDAP1L1
1336	chr13	78549582	78551078	1497	*	7	4.82e-57	3.9e-28	8.98e-09	3.71e-30	-0.233852	-0.133105	SNORD36, RNF219-AS1
1337	chr2	74668072	74669516	1445	*	10	2.84e-49	8.8e-32	1.43e-06	3.74e-30	-0.161103	-0.100076	SNORA73, SNORA64, SNORD75, SNORA12, SNORA74, SNORA19, snR65, 5S_rRNA, SNORA4, SNORD11, SNORA41, SCARNA6, SNORD39, SNORD18, SNORA75, ACA59, RTKN, SNORA48, SNORD56, SNORA43, SNORA1, Vault
1338	chr3	21792248	21793557	1310	*	9	2.3e-68	5.53e-25	1.18e-08	3.79e-30	0.292833	0.148471	U7, SNORA81, ZNF385D, SNORD38
1339	chr16	25702614	25705355	2742	*	11	1.03e-48	3.48e-28	3.23e-08	3.99e-30	0.30621	0.153384	HS3ST4
1340	chr14	62583388	62584278	891	*	10	1.86e-52	1.05e-29	7.03e-07	4.21e-30	0.208501	0.127859	RP11-355I22.6, LINC00643, SNORA46, SNORA79, RP11-355I22.2
1341	chr7	906040	908060	2021	*	9	2.07e-36	3.93e-32	3.59e-06	4.5e-30	0.21194	0.129303	SUN1
1342	chr10	81154142	81154192	51	*	4	1.09e-61	1.1e-31	4.54e-10	4.54e-30	-0.223075	-0.194902	RP11-342M3.5, SNORA17, ZCCHC24
1343	chr19	53561386	53561973	588	*	4	2.85e-71	1.6e-30	9.12e-12	4.57e-30	0.354606	0.212383	NA
1344	chr16	86370962	86371833	872	*	7	6.19e-58	8.62e-30	7.51e-09	4.8e-30	-0.234599	-0.120909	LINC00917
1345	chr19	58125438	58126053	616	*	11	6.23e-80	2.99e-26	1.96e-11	4.81e-30	0.352477	0.112354	ZNF134
1346	chr5	38445220	38446192	973	*	9	2.96e-63	1.38e-28	1.91e-09	5.2e-30	-0.192067	-0.108924	EGFLAM, SNORA27, SNORA68, RPS23P5, SNORA57, SNORA76, 7SK, SNORD45
1347	chr19	49527339	49527947	609	*	5	7.6e-56	1.04e-31	1.55e-09	5.3e-30	-0.133162	-0.111636	CGB, CTB-60B18.6
1348	chr8	56851846	56852290	445	*	4	2.17e-61	1.35e-31	9.9e-10	5.64e-30	0.341278	0.267158	SNORA7, LYN, SNORA32
1349	chr3	184301211	184302124	914	*	6	2.62e-64	3.11e-26	9.37e-10	5.66e-30	0.347357	0.236404	SNORA81, EIF2B5, SNORD2, U4
1350	chr13	110431691	110435424	3734	*	9	5.21e-33	5.67e-31	1.87e-07	5.79e-30	-0.214492	-0.143825	SNORD36, IRS2
1351	chr2	219245556	219247055	1500	*	7	7.75e-59	1.03e-27	4.04e-09	6.24e-30	-0.205237	-0.120229	SLC11A1, SCARNA6, SNORD39, SNORA75, SNORA48
1352	chr7	96621323	96622709	1387	*	5	2.65e-42	1.02e-30	2.67e-10	6.27e-30	0.268248	0.192065	DLX6-AS1
1353	chr2	175628739	175629917	1179	*	7	1.18e-73	6.87e-23	6.03e-11	6.39e-30	-0.22787	-0.109849	AC018890.6, SNORA4, SNORD11, SNORD51, SNORA41, SCARNA6, SNORD39, SNORA75, ACA59, SNORA48, CHRNA1, SNORA43, SNORA1, Vault
1354	chr6	33080054	33082165	2112	*	6	2.38e-64	6.53e-29	1.34e-10	6.45e-30	-0.222344	-0.142779	SNORA38, HLA-DPB2, SNORA20
1355	chr4	10462849	10463749	901	*	7	2.57e-60	2.98e-27	3.35e-08	6.54e-30	0.264956	0.172711	SNORA3
1356	chr4	13529102	13531213	2112	*	15	2.22e-33	3.28e-26	5.77e-07	6.85e-30	0.355276	0.123464	SNORA3
1357	chr19	52222198	52223620	1423	*	6	1.35e-63	4.02e-29	1.69e-10	7.12e-30	0.33121	0.15456	HAS1
1358	chr8	24813003	24815194	2192	*	9	7.24e-56	5.8e-27	4.95e-09	7.19e-30	0.303896	0.168909	CTD-2168K21.2, SNORA7, NEFL
1359	chr7	140771419	140774714	3296	*	14	8.77e-30	4.07e-32	1.9e-05	7.49e-30	0.183875	0.113857	TMEM178B
1360	chr5	140213783	140215201	1419	*	9	3.07e-57	3.65e-30	7.61e-08	8.01e-30	0.182512	0.12993	PCDHA1, PCDHA2, PCDHA3, PCDHA4, PCDHA5, PCDHA6, PCDHA7, SNORA68, SNORA57, 7SK, SNORD45, SNORD95
1361	chr11	47359017	47360291	1275	*	9	6.3e-106	4.48e-17	2.28e-13	8.47e-30	-0.367826	-0.116679	MYBPC3, SNORD43
1362	chr19	18979364	18981378	2015	*	7	2.64e-44	1.9e-31	6.55e-08	8.66e-30	0.211847	0.140306	GDF1, CERS1
1363	chr7	4850075	4850345	271	*	4	9.19e-70	1.05e-30	5e-13	9.16e-30	-0.265614	-0.208608	RADIL
1364	chr20	23806999	23807778	780	*	5	1.38e-57	2.7e-31	2.83e-09	9.25e-30	-0.194419	-0.148417	CST2
1365	chr12	75600407	75601928	1522	*	5	9.16e-61	1.58e-29	1.4e-09	1.03e-29	0.343707	0.218251	SNORA9, KCNC2, snoMe28S-Am2634
1366	chr12	113013048	113013707	660	*	6	1.73e-63	2.56e-29	8.08e-12	1.06e-29	0.29299	0.159865	RPH3A, SNORA9
1367	chr1	149146229	149148312	2084	*	7	1.26e-49	3.66e-27	2.08e-11	1.12e-29	0.382689	0.140469	snoU13, Y_RNA, SCARNA16, SNORD112, SNORA63, SNORA2, U3, SNORA51, SNORA25, SNORA58, CKS1B, SCARNA20, SNORA67, U6, SNORA70, SNORA77, SNORA26, SNORA72, U8, SNORA31, SNORA42, SNORA40, RNU1-114P, SCARNA4, SNORD64, ACA64, SNORD78, snoU109, SNORD60, SNORD116
1368	chr17	37321201	37322730	1530	*	9	8.11e-93	1.7e-22	2.99e-12	1.14e-29	0.429611	0.111362	SNORA69, ARL5C
1369	chr6	36237982	36238410	429	*	8	2.22e-52	2.53e-31	3.22e-07	1.3e-29	-0.170633	-0.115796	SNORA38, PNPLA1, SNORA20
1370	chr11	19366443	19368277	1835	*	10	1.47e-55	3.04e-24	1.12e-10	1.34e-29	0.273639	0.101077	LSP1
1371	chr18	31739202	31740096	895	*	5	6.89e-71	5.07e-28	2.21e-11	1.46e-29	0.307164	0.174212	SNORD23, NOL4
1372	chr3	40657083	40657497	415	*	6	1.04e-56	1.03e-29	8.43e-09	1.65e-29	0.192064	0.121828	U7, SNORD77, SNORA33, SNORA81, SNORD5, SNORD38, SNORD63, Metazoa_SRP, SNORA18
1373	chr19	13112283	13113893	1611	*	8	1.07e-41	9.42e-32	1.47e-06	1.7e-29	0.147152	0.119927	NFIX
1374	chr1	13839662	13840612	951	*	6	6.66e-128	1.72e-17	5.44e-17	1.71e-29	0.463649	0.179035	snoU13, Y_RNA, SCARNA16, RP4-597A16.2, SCARNA21, SNORD112, SNORA62, SNORA2, U3, SNORA51, SCARNA20, SNORA67, U6, SNORA70, SNORA77, SNORA26, U8, LRRC38, SCARNA11, SNORA31, SNORA42, SNORA40, ACA64, snoU109, SNORD60
1375	chr7	142918234	142920096	1863	*	5	5.77e-43	1.23e-30	6.42e-10	1.78e-29	-0.226119	-0.151448	TAS2R40, AC073342.1
1376	chr12	65218069	65220294	2226	*	12	6.01e-43	2.56e-30	8.17e-07	1.86e-29	0.210804	0.121724	TBC1D30, snoMe28S-Am2634
1377	chr17	70112050	70114623	2574	*	9	3.25e-44	7.36e-31	3.37e-07	1.86e-29	0.285804	0.155672	SNORA69, SOX9-AS1
1378	chr14	33401638	33404466	2829	*	12	8.64e-38	9.86e-29	7.57e-07	1.89e-29	0.235661	0.105976	NPAS3, SNORA79
1379	chr5	180099956	180101281	1326	*	5	1.2e-74	1.31e-28	7.11e-14	1.98e-29	0.342186	0.148066	SNORD95
1380	chr6	10425553	10426657	1105	*	9	2.94e-52	2.53e-30	9.12e-08	2.01e-29	0.278714	0.150818	RP1-290I10.3, SNORA20
1381	chr1	157670220	157672074	1855	*	7	8.7e-36	1.98e-29	3.13e-09	2.06e-29	-0.231461	-0.127374	snoU13, Y_RNA, SCARNA16, SNORD112, SNORA63, U3, SNORA51, SNORA25, SNORD59, SCARNA20, SNORA67, U6, SNORA70, SNORA77, SNORA26, SNORA72, U8, SNORA31, SNORA40, FCRL3, SNORD64, ACA64, SNORD78, snoU109, SNORD60, SNORD116
1382	chr12	65514473	65516002	1530	*	9	1.44e-66	4.67e-23	8.27e-11	2.26e-29	0.359099	0.191847	WIF1, snoMe28S-Am2634
1383	chr1	111813307	111814208	902	*	7	5.24e-54	4.09e-28	3.63e-07	2.29e-29	0.308547	0.174461	snoU13, Y_RNA, SCARNA16, U1, SNORD112, SNORA63, SNORD46, SNORA2, SNORD81, U3, SNORA51, SNORA25, SNORA58, CKS1B, SCARNA20, SNORA67, U6, SNORA70, SNORA77, SNORA26, SNORA72, U8, SCARNA11, SNORA31, SNORA42, SNORA40, SNORD64, ACA64, SNORD78, snoU109, SNORD60, SNORD116
1384	chr20	31618209	31619647	1439	*	6	5.59e-49	6.76e-28	2.78e-10	2.31e-29	-0.268782	-0.17419	BPIFB6
1385	chr11	45742200	45743771	1572	*	7	4.24e-57	1e-27	1.06e-09	2.41e-29	-0.230248	-0.116072	SNORD43
1386	chr13	113029350	113030783	1434	*	5	8.25e-56	4.5e-29	4.3e-11	2.43e-29	-0.251299	-0.160622	SNORD36, SPACA7
1387	chr7	127880619	127881440	822	*	8	3.72e-58	6.53e-28	6.7e-09	2.49e-29	0.277786	0.15769	LEP
1388	chr5	5033311	5034397	1087	*	8	4.5e-73	1.3e-22	3.83e-12	2.57e-29	-0.253704	-0.110518	CTD-2247C11.1
1389	chr20	31803710	31805182	1473	*	4	6.55e-55	3e-30	2.5e-11	2.61e-29	-0.265447	-0.221224	BPIFA3, RP11-49G10.3
1390	chr2	176936091	176937704	1614	*	9	1e-52	2.61e-28	8.31e-08	2.66e-29	0.306454	0.173177	SNORA4, SNORD11, SNORD51, SNORA41, SCARNA6, SNORD39, SNORA75, ACA59, SNORA48, SNORA43, SNORA1, Vault
1391	chr2	71131201	71134936	3736	*	15	4.53e-33	2.19e-30	6.41e-06	2.78e-29	0.226702	0.101975	SNORA73, SNORA64, SNORD75, SNORA12, SNORA74, VAX2, SNORA19, snR65, 5S_rRNA, SNORA4, SNORD11, SNORA41, SCARNA6, SNORD39, SNORD18, SNORA36, SNORA75, ACA59, SNORA48, SNORD56, SNORA43, SNORA1, Vault
1392	chr8	11838532	11839844	1313	*	6	2.11e-61	1.79e-26	4.48e-10	2.82e-29	-0.230405	-0.121008	DEFB135, SNORA7
1393	chr13	112547341	112548306	966	*	8	9.69e-51	7.5e-31	5.96e-08	2.84e-29	0.233276	0.102159	SNORD36
1394	chr16	77822083	77823616	1534	*	11	4.38e-71	2.86e-22	2.97e-09	3.06e-29	0.248582	0.108972	VAT1L
1395	chr7	120967900	120969666	1767	*	11	1.74e-52	9.22e-26	1.72e-06	3.16e-29	0.264852	0.119597	WNT16
1396	chr20	29978114	29978353	240	*	3	2.54e-71	2.42e-30	1.75e-12	3.23e-29	-0.248523	-0.228333	DEFB119
1397	chr10	94833548	94835624	2077	*	12	4.59e-84	1.1e-21	1.46e-12	3.47e-29	0.458743	0.11069	CYP26A1, SNORA17
1398	chr11	55889658	55890274	617	*	4	8.95e-57	1.14e-30	6.92e-10	3.48e-29	-0.18218	-0.15472	OR8H3, SNORD43
1399	chr19	4566400	4566677	278	*	5	1.98e-68	1.5e-28	5.57e-12	3.53e-29	-0.223695	-0.117818	NA
1400	chr11	121986961	121987203	243	*	6	1.28e-54	1.6e-30	4.77e-09	3.66e-29	-0.240422	-0.124406	RP11-166D19.1
1401	chr20	57407747	57409309	1563	*	5	2.9e-55	1.21e-29	1.8e-11	3.74e-29	-0.217544	-0.141513	GNAS-AS1, RP4-806M20.3
1402	chr6	155537102	155538155	1054	*	9	1.67e-53	1.82e-28	2.19e-07	3.82e-29	-0.157715	-0.101692	TIAM2, SNORD28, SNORA20
1403	chr6	1594034	1596254	2221	*	11	3.48e-50	8.44e-27	1.24e-07	3.82e-29	-0.328131	-0.115406	NA
1404	chr1	152730027	152731590	1564	*	7	6.22e-44	5.73e-31	7.38e-09	3.9e-29	-0.249309	-0.162742	snoU13, Y_RNA, SCARNA16, SNORD112, SNORA63, U3, SNORA51, SNORA25, KPRP, SNORA58, CKS1B, SCARNA20, SNORA67, U6, SNORA70, SNORA77, SNORA26, SNORA72, U8, SNORA31, SNORA42, SNORA40, SCARNA4, SNORD64, ACA64, SNORD78, snoU109, SNORD60, SNORD116
1405	chr6	118240294	118241568	1275	*	5	5.7e-48	1.66e-30	2.18e-09	3.92e-29	0.301024	0.148706	SNORA38, SNORA8, SLC35F1, SNORD28, SNORA20
1406	chr21	46128908	46129620	713	*	4	4.64e-60	1.69e-30	4.27e-11	3.97e-29	0.328062	0.285773	TSPEAR
1407	chr1	1565541	1567257	1717	*	9	6.57e-57	4.38e-29	8.94e-08	4.03e-29	0.325598	0.196914	MIB2, snoU13, Y_RNA
1408	chr4	165876955	165878742	1788	*	10	6.21e-42	2.04e-31	2.84e-07	4.14e-29	0.217129	0.112412	RP11-366M4.8, FAM218A, TRIM61, SNORD65
1409	chr11	30605411	30606165	755	*	6	1.1e-59	1.56e-29	3.55e-09	4.48e-29	0.331667	0.192093	RP5-1024C24.1, MPPED2
1410	chr11	24518149	24518894	746	*	12	6.43e-47	1.99e-30	4.66e-06	4.51e-29	0.219155	0.145067	LSP1, LUZP2
1411	chr7	63497623	63498798	1176	*	9	2.43e-55	1.72e-25	1.43e-07	5.02e-29	0.179276	0.101026	SNORA22, SNORA15
1412	chr17	80345221	80346912	1692	*	7	1.29e-35	8.79e-31	3.17e-07	5.04e-29	-0.17029	-0.114303	SNORA69
1413	chr13	26586288	26587011	724	*	6	4.58e-75	7.67e-27	3.92e-12	5.25e-29	0.341508	0.167994	SNORD36, ATP8A2, SNORA16, SNORD37
1414	chr5	169063563	169064897	1335	*	8	1.88e-51	6.72e-29	1.13e-07	6.06e-29	0.290048	0.152371	DOCK2, SNORA57, SNORD95
1415	chr1	149137508	149138451	944	*	5	2.4e-65	2.77e-28	2.77e-11	6.3e-29	0.293731	0.149356	snoU13, Y_RNA, SCARNA16, SNORD112, SNORA63, SNORA2, U3, SNORA51, SNORA25, SNORA58, CKS1B, SCARNA20, SNORA67, U6, SNORA70, SNORA77, SNORA26, SNORA72, U8, SNORA31, SNORA42, SNORA40, SCARNA4, SNORD64, ACA64, SNORD78, snoU109, SNORD60, SNORD116
1416	chr10	102419209	102419617	409	*	5	2.11e-53	1.47e-30	1.52e-08	6.35e-29	0.319098	0.2499	SNORA17
1417	chr7	150651937	150653195	1259	*	9	1.23e-44	2.37e-31	4.56e-08	6.41e-29	0.265583	0.157902	KCNH2
1418	chr6	136914796	136915367	572	*	3	3.15e-70	5.39e-30	2.01e-12	6.6e-29	-0.408917	-0.293771	SNORD28, MAP3K5, SNORA20
1419	chr2	1926366	1927209	844	*	7	7.33e-56	2.94e-27	1.02e-07	8.31e-29	-0.192437	-0.11506	MYT1L, SNORA48
1420	chr6	28367070	28367898	829	*	10	1.53e-48	4.15e-30	2.02e-06	9.79e-29	0.225639	0.124251	ZSCAN12, SNORA20
1421	chr8	142528415	142528956	542	*	3	2.6e-78	1.88e-29	1.78e-14	9.9e-29	0.423732	0.304985	AC138647.1
1422	chr10	115860280	115860959	680	*	7	2.02e-79	4.04e-19	4.85e-11	1.04e-28	-0.26405	-0.116243	NA
1423	chr20	30027638	30028893	1256	*	9	1.18e-53	7.31e-25	7.27e-09	1.07e-28	-0.21516	-0.120854	DEFB123
1424	chr6	166259938	166261046	1109	*	9	5.21e-46	2.62e-31	2.54e-07	1.08e-28	-0.137769	-0.119172	PDE10A
1425	chr8	144367072	144369512	2441	*	7	7.14e-44	2.14e-28	2.37e-09	1.09e-28	-0.219712	-0.112764	NA
1426	chr11	121970285	121972185	1901	*	12	1.56e-65	3.32e-19	1.37e-08	1.09e-28	0.242439	0.100632	RP11-166D19.1, MIR125B1
1427	chr19	9608637	9610147	1511	*	8	1.93e-57	2.1e-27	2.79e-10	1.17e-28	0.242808	0.119519	CTC-543D15.3, ZNF560
1428	chr21	44494722	44496158	1437	*	9	5.31e-66	5.42e-23	5.26e-11	1.18e-28	0.292608	0.1278	CBS
1429	chr12	108237150	108238461	1312	*	6	6.99e-62	3.35e-29	3.27e-11	1.19e-28	0.413584	0.20016	SNORA9, RP11-554D14.6
1430	chr7	64029999	64030969	971	*	4	1.44e-60	1.29e-29	7.19e-11	1.19e-28	0.307009	0.218785	SNORA22, SNORA15, RP11-561N12.5
1431	chr11	66187533	66189297	1765	*	8	1.37e-73	3e-25	1.74e-13	1.24e-28	0.373982	0.122775	NPAS4, SNORD43
1432	chr2	129226666	129228396	1731	*	4	3.77e-62	1.1e-28	1.24e-12	1.27e-28	-0.274337	-0.186958	SNORA12, SNORA74, snosnR60_Z15, snR65, 5S_rRNA, SNORA4, SNORD11, SNORD51, SNORA41, SCARNA6, SNORD39, SNORA75, ACA59, SNORA48, SNORD56, SNORA43, SNORA1, Vault
1433	chr1	228074497	228075749	1253	*	7	1.33e-64	2.01e-23	1.17e-09	1.47e-28	0.316708	0.15758	snoU13, Y_RNA, SNORD112, SNORA51, SNORA25, U8
1434	chr20	43725966	43727646	1681	*	7	9.47e-66	1.33e-21	2.8e-10	1.48e-28	0.387327	0.165679	KCNS1
1435	chr17	73582961	73585270	2310	*	13	7.93e-40	3.02e-29	1.29e-06	1.49e-28	0.238373	0.127184	SNORA69, MYO15B
1436	chr12	119212248	119212319	72	*	3	7.13e-67	9.74e-30	1.46e-11	1.49e-28	0.367562	0.297494	SNORA9, RP11-357K6.1
1437	chr19	58513526	58515046	1521	*	8	6.94e-53	4.02e-28	7.95e-10	1.49e-28	0.285837	0.119281	CTD-2368P22.1, ZNF606
1438	chr7	53286592	53287126	535	*	4	4.5e-57	4.73e-30	1.08e-09	1.57e-28	0.28909	0.234175	SNORA22, SNORA15
1439	chr1	153013573	153015281	1709	*	6	1.87e-44	5.28e-30	2.26e-08	1.59e-28	-0.238684	-0.160355	snoU13, Y_RNA, SCARNA16, SNORD112, SNORA63, U3, SNORA51, SNORA25, SNORA58, CKS1B, SCARNA20, SNORA67, U6, SNORA70, SNORA77, SNORA26, SNORA72, U8, SNORA31, SNORA42, SNORA40, SPRR2D, SCARNA4, SNORD64, ACA64, SNORD78, snoU109, SNORD60, SNORD116
1440	chr20	55966551	55969282	2732	*	7	1.09e-51	1.44e-25	3.97e-10	1.68e-28	0.293745	0.141388	RBM38, RP4-800J21.3
1441	chr16	4714080	4714815	736	*	7	4.46e-58	6.67e-29	9.39e-10	1.73e-28	-0.223061	-0.141776	MGRN1
1442	chr7	4751611	4752983	1373	*	10	7.33e-51	1.16e-25	1.4e-06	1.74e-28	-0.166506	-0.110978	FOXK1
1443	chr1	181451911	181453051	1141	*	11	1.4e-90	2e-17	1.1e-11	1.83e-28	0.319171	0.123877	snoU13, Y_RNA, SCARNA16, SNORD112, SNORA63, U3, SNORA51, SNORA25, SNORD59, SCARNA20, U6, CACNA1E, SNORA70, SNORA77, SNORA26, SNORA72, U8, SNORA31, snoU109, SNORD60, SNORD116
1444	chr14	77736734	77738893	2160	*	12	2.07e-44	3.15e-27	2.54e-06	1.87e-28	0.242186	0.100804	SNORA46, SNORA79, NGB
1445	chr1	2427655	2429005	1351	*	7	8.79e-50	8.18e-28	1.87e-09	1.96e-28	-0.197131	-0.149337	PLCH2, snoU13, Y_RNA, SNORD60
1446	chr4	54974644	54976184	1541	*	9	3.59e-39	2.86e-27	2e-07	1.98e-28	0.199797	0.127825	SNORD74, FIP1L1, SNORA3, snoR442, SNORA11, SNORD42, snoU2_19, SNORD65
1447	chr7	88425077	88426025	949	*	7	8.2e-52	9.21e-29	9.24e-08	1.99e-28	-0.165641	-0.104374	ZNF804B
1448	chr13	23733275	23734763	1489	*	6	1.14e-67	4.1e-21	1.48e-12	2.01e-28	0.318955	0.147325	SNORD36, SNORA16, SNORD37
1449	chr5	140180637	140182129	1493	*	7	1.15e-52	1.21e-28	1.35e-08	2.11e-28	0.228446	0.124818	PCDHA1, PCDHA2, PCDHA3, SNORA68, SNORA57, 7SK, SNORD45, SNORD95
1450	chr13	100649131	100650387	1257	*	6	1.82e-88	4.99e-25	3.58e-15	2.12e-28	0.34654	0.145592	SNORD36, LINC00554
1451	chr8	74282812	74282931	120	*	3	9.46e-69	2.29e-29	4.51e-13	2.22e-28	0.250009	0.226981	SNORA7, SNORA32
1452	chr13	33780078	33781288	1211	*	8	1.07e-63	1.62e-21	2e-08	2.51e-28	0.222418	0.109688	SNORD36, STARD13, SNORD37
1453	chr19	22469223	22469860	638	*	4	1.89e-62	2.34e-28	1.69e-11	2.65e-28	0.265562	0.198083	ZNF729
1454	chr20	29955259	29956585	1327	*	5	5.93e-43	2.82e-30	9.17e-08	2.8e-28	-0.212181	-0.190272	DEFB118
1455	chr14	29254680	29255119	440	*	5	4.9e-66	2.77e-26	2.58e-11	2.82e-28	0.382692	0.227688	C14orf23, SNORA79, RP11-966I7.2
1456	chr2	202899877	202901470	1594	*	7	2.02e-34	2.58e-29	3.64e-10	2.91e-28	0.368361	0.163595	FZD7, SNORD11, SNORD51, SNORA41, SCARNA6, SNORD39, SNORA75, SNORA48, SNORA1, Vault
1457	chr2	175593789	175595575	1787	*	7	2.13e-82	6.88e-18	6.72e-12	2.98e-28	0.313669	0.108687	AC018890.6, SNORA4, SNORD11, SNORD51, SNORA41, SCARNA6, SNORD39, SNORA75, ACA59, SNORA48, SNORA43, SNORA1, Vault
1458	chr19	58715251	58716517	1267	*	8	8.58e-53	6.67e-28	7.91e-08	3.01e-28	0.201836	0.101517	ZNF274
1459	chr21	46677482	46678524	1043	*	5	1.53e-62	4.85e-22	6.06e-10	3.05e-28	-0.201597	-0.139363	LINC00334
1460	chr19	58458572	58459358	787	*	12	5.62e-45	1.79e-31	6.85e-05	3.27e-28	0.146571	0.101007	ZNF256
1461	chr16	3237964	3240141	2178	*	9	3.99e-54	4.33e-24	1.19e-10	3.52e-28	0.302736	0.134176	AJ003147.9
1462	chr6	159589483	159592134	2652	*	8	6.16e-46	6.01e-24	2.54e-11	3.54e-28	0.365568	0.146962	FNDC1, RP11-13P5.2, SNORA20
1463	chr12	50426531	50427095	565	*	4	4.83e-59	2.25e-29	6.79e-11	3.86e-28	0.312594	0.209698	RACGAP1, snoMe28S-Am2634
1464	chr3	194826411	194827291	881	*	4	7.42e-76	1.8e-23	4.11e-12	4.01e-28	-0.26651	-0.172499	XXYLT1, U4
1465	chr1	177133536	177134454	919	*	6	5.98e-57	6.26e-28	1.09e-08	4.29e-28	0.233655	0.142337	snoU13, Y_RNA, SCARNA16, SNORD112, SNORA63, U3, SNORA51, SNORA25, SNORD59, SCARNA20, SNORA67, U6, SNORA70, SNORA77, SNORA26, SNORA72, U8, SNORA31, ASTN1, snoU109, SNORD60, SNORD116
1466	chr16	1145964	1149424	3461	*	13	5.75e-34	5.78e-26	5.7e-06	4.4e-28	-0.177624	-0.100887	C1QTNF8
1467	chr11	122854796	122855722	927	*	7	2.46e-51	1e-27	2.76e-08	4.47e-28	0.327209	0.186423	NA
1468	chr19	2251061	2253854	2794	*	15	2.95e-39	2.3e-26	1.24e-06	4.63e-28	0.22445	0.113061	AMH, JSRP1
1469	chr20	4701448	4702581	1134	*	8	5.12e-60	3.12e-22	1.01e-08	4.7e-28	-0.205364	-0.102001	PRND
1470	chr3	147072597	147075221	2625	*	13	7.08e-34	3.24e-25	2.4e-07	4.94e-28	0.260613	0.107806	SNORA81, SNORD66, SNORD2, RP11-649A16.1, Metazoa_SRP, SNORA18, U4
1471	chr20	31870206	31871352	1147	*	8	1.05e-45	8.91e-28	4.69e-07	5.14e-28	-0.179036	-0.101077	BPIFB1
1472	chr2	7171869	7172724	856	*	7	5.56e-46	1.95e-30	4.7e-07	5.71e-28	-0.160567	-0.107566	SNORA73, RNF144A, SNORA64, snR65, SNORA48, SNORD56, SNORA43
1473	chr8	105235184	105236155	972	*	7	1.08e-46	2.01e-29	3.43e-07	5.9e-28	0.331979	0.118566	RIMS2, SNORA32
1474	chr17	14212064	14213225	1162	*	5	7.06e-70	1.31e-26	1.93e-11	5.94e-28	0.362642	0.162053	SNORA69, HS3ST3B1
1475	chr2	137522211	137523042	832	*	6	4.46e-54	4.94e-28	1.36e-08	6.24e-28	0.269366	0.16941	SNORA74, snR65, 5S_rRNA, SNORA4, SNORD11, SNORD51, SNORA41, SCARNA6, SNORD39, SNORA75, ACA59, SNORA48, SNORD56, SNORA43, SNORA1, Vault
1476	chr7	128555661	128556770	1110	*	5	4.55e-80	3.98e-21	6.38e-13	6.33e-28	0.276659	0.154413	NA
1477	chr3	44063315	44063832	518	*	5	3.86e-57	8.01e-28	1e-10	7.21e-28	0.417556	0.243801	U7, SNORD77, SNORA33, SNORA81, SNORD5, SNORD38, SNORD63, Metazoa_SRP, SNORA18
1478	chr19	22033893	22035024	1132	*	6	3.32e-60	2.03e-27	9.47e-11	7.46e-28	0.290811	0.165417	ZNF43
1479	chr13	112335776	112336027	252	*	3	1.73e-69	1.44e-28	5.98e-13	7.54e-28	-0.249421	-0.218881	SNORD36
1480	chr3	147086945	147087702	758	*	5	1.7e-69	9.99e-25	9.84e-13	7.7e-28	0.326691	0.178695	SNORA81, SNORD66, SNORD2, RP11-649A16.1, Metazoa_SRP, SNORA18, U4
1481	chr7	54612333	54612709	377	*	3	3.82e-71	1.3e-28	1.53e-13	7.78e-28	0.343562	0.294058	VSTM2A, SNORA22, SNORA15
1482	chr11	64814948	64815744	797	*	5	7.95e-55	3.3e-28	5.8e-10	8.15e-28	0.209128	0.159115	NAALADL1, SNORD43
1483	chr20	61992187	61993913	1727	*	5	5.7e-76	8.56e-24	6.84e-13	8.64e-28	0.442892	0.158202	RP11-261N11.8, CHRNA4
1484	chr5	131408121	131409637	1517	*	7	1.55e-55	5.37e-24	1.5e-09	8.67e-28	-0.237002	-0.121834	CSF2, snoZ6, SNORA27, SNORA68, SNORA57, 7SK, SNORD45, SNORD95
1485	chr7	28996902	28998860	1959	*	17	1.07e-44	9.59e-30	2.16e-05	8.81e-28	0.201217	0.103797	AC005013.5, SNORA15, AC005013.1, TRIL
1486	chr5	42993440	42995527	2088	*	10	5.95e-62	4.09e-22	1.05e-09	9.01e-28	0.275642	0.103464	SNORA27, SNORA68, RPS23P5, SNORA57, SNORA76, 7SK, SNORD45
1487	chr10	134061604	134062614	1011	*	8	2.12e-46	3.26e-29	5.33e-07	9.42e-28	-0.154979	-0.109369	STK32C
1488	chr6	161860203	161860635	433	*	5	6.54e-52	2.05e-29	5.03e-09	9.66e-28	-0.217416	-0.181358	PARK2
1489	chr7	569418	570797	1380	*	7	1.31e-49	1.93e-27	1.16e-07	9.76e-28	-0.190716	-0.137863	NA
1490	chr6	50791202	50791419	218	*	3	2.84e-67	1.18e-28	5.11e-13	9.83e-28	0.346149	0.273963	SNORA38, SNORA8, SCARNA15, TFAP2B, SNORA20
1491	chr10	134004552	134005326	775	*	3	5.54e-61	6.58e-29	4.6e-11	1.01e-27	-0.187213	-0.148696	DPYSL4
1492	chr14	36982447	36983949	1503	*	10	2.72e-42	2.82e-28	7.72e-07	1.09e-27	0.219045	0.135417	SNORA79, RP11-896J10.3, SFTA3
1493	chr13	36044768	36046056	1289	*	8	6.14e-53	3.05e-27	2.64e-09	1.15e-27	0.286133	0.155461	SNORD36, NBEA, SNORD37
1494	chr19	57610536	57610870	335	*	4	6.42e-70	9.21e-24	4.49e-12	1.16e-27	0.460982	0.23248	NA
1495	chr19	1525316	1526651	1336	*	6	4.63e-51	2.23e-27	1.67e-10	1.23e-27	-0.212143	-0.151183	PLK5
1496	chr1	17085860	17087279	1420	*	8	5.57e-50	7.19e-25	9.95e-07	1.25e-27	0.204268	0.110337	snoU13, Y_RNA, SCARNA16, SCARNA21, CROCC, U1, SNORD112, SNORA62, SNORA63, SNORA2, U3, SNORA51, SCARNA20, SNORA67, U6, SNORA70, SNORA77, SNORA26, U8, SCARNA11, MST1L, SNORA31, SNORA42, SNORA40, ACA64, snoU109, SNORD60
1497	chr5	36066313	36067127	815	*	5	1.1e-61	1.78e-25	3e-10	1.26e-27	0.28991	0.181686	SNORA27, SNORA68, RPS23P5, UGT3A2, SNORA57, SNORA76, 7SK, SNORD45
1498	chr19	58520847	58521273	427	*	6	1.11e-50	2.65e-28	3.95e-08	1.27e-27	0.299686	0.186821	CTD-2368P22.1
1499	chr13	114059522	114060627	1106	*	6	3.83e-51	1.39e-27	2.19e-08	1.34e-27	-0.200096	-0.131894	SNORD36
1500	chr10	26222248	26224228	1981	*	10	7.21e-58	6.86e-23	5.68e-08	1.36e-27	0.349936	0.146793	MYO3A, SNORD115, RP11-435M3.2
1501	chr12	117470541	117471700	1160	*	8	1.09e-58	5.03e-27	5.64e-11	1.5e-27	0.258208	0.133109	SNORA9
1502	chr15	29076546	29077683	1138	*	6	1.16e-54	7.22e-27	5.83e-09	1.54e-27	0.416604	0.149441	RP11-578F21.12
1503	chr3	181428242	181429460	1219	*	18	1.02e-51	1.81e-25	9.46e-06	1.55e-27	0.213162	0.108541	SOX2-OT, SNORA81, SNORD66, SNORD2, U4
1504	chr2	66671478	66673985	2508	*	11	3.98e-32	1.04e-26	2.2e-05	1.63e-27	0.217488	0.111523	SNORA73, SNORA64, SNORD75, SNORA12, SNORA74, MEIS1, SNORA19, snR65, 5S_rRNA, SNORA4, SNORD11, SNORA41, SCARNA6, SNORD39, SNORD18, SNORA36, SNORA75, ACA59, SNORA48, SNORD56, SNORA43, SNORA1, Vault
1505	chr5	87990082	87991388	1307	*	8	4.87e-40	1.79e-29	1.08e-06	1.75e-27	0.25116	0.162313	CTC-467M3.1, snoZ6, SNORA27, SNORA68, SNORA57, 7SK, SNORD45, SNORD95
1506	chr5	1555791	1556929	1139	*	6	2.18e-72	2.48e-21	2.06e-12	1.79e-27	-0.24664	-0.140466	NA
1507	chr6	2697720	2698037	318	*	5	1.9e-50	4.03e-29	3.52e-08	1.98e-27	-0.183779	-0.146364	MYLK4
1508	chr12	103218238	103218665	428	*	4	1.36e-60	4.43e-28	5.12e-12	2.01e-27	0.36619	0.259336	SNORA9
1509	chr10	128076260	128078010	1751	*	13	1.19e-48	1.63e-26	3.32e-06	2.14e-27	0.190965	0.106582	ADAM12
1510	chr2	207307150	207309003	1854	*	9	1.05e-43	5.01e-25	2.26e-10	2.18e-27	0.292059	0.105184	ADAM23, SCARNA6, SNORD39, SNORA75, SNORA48
1511	chr12	39538604	39539558	955	*	6	3.16e-44	2.21e-29	8.24e-07	2.24e-27	0.26019	0.168988	snoMe28S-Am2634
1512	chr6	32317028	32317429	402	*	3	3.16e-63	1.91e-28	2.09e-11	2.31e-27	-0.283927	-0.231751	SNORA38, C6orf10, SNORA20
1513	chr12	22486454	22488465	2012	*	11	1.22e-50	3.69e-26	1.66e-09	2.33e-27	0.268786	0.109037	ST8SIA1, snoMe28S-Am2634
1514	chr6	169641045	169642301	1257	*	6	2.67e-49	3.13e-24	7.58e-09	2.51e-27	-0.244274	-0.114537	THBS2
1515	chr20	643716	645199	1484	*	5	2.48e-70	1.22e-25	3.82e-13	2.51e-27	0.272941	0.158674	RP5-850E9.3, SCRT2
1516	chr11	8289620	8290939	1320	*	8	4.17e-58	8.19e-22	4.92e-09	2.56e-27	0.315984	0.170586	LSP1, LMO1
1517	chr20	61001775	61003303	1529	*	7	3.06e-48	1.07e-25	6.87e-07	2.68e-27	-0.224434	-0.154136	RBBP8NL
1518	chr19	12201983	12203644	1662	*	8	5.52e-47	7.33e-28	5.47e-08	2.71e-27	0.258858	0.152191	ZNF788
1519	chr4	123747447	123748386	940	*	7	4.54e-50	3.03e-28	7.48e-08	2.78e-27	0.203679	0.141959	FGF2, AC021205.1, SNORD65
1520	chr5	15499895	15501678	1784	*	8	7.53e-60	1.83e-26	5.99e-10	3.28e-27	0.309468	0.148122	FBXL7, SNORA27, RPS23P5, 7SK, SNORD45
1521	chr17	26698570	26699551	982	*	7	2.55e-72	1.8e-15	7.98e-10	3.29e-27	0.280691	0.144452	SNORA69, TMEM199, CTB-96E2.3, SARM1, VTN
1522	chr8	124730091	124730225	135	*	3	2.3e-61	2.52e-28	4.61e-11	3.51e-27	-0.268305	-0.237492	ANXA13
1523	chr10	131682251	131683001	751	*	7	1.52e-49	6.25e-27	4.16e-09	3.6e-27	-0.177372	-0.111334	EBF3
1524	chr11	119993722	119995754	2033	*	11	3.2e-32	2.01e-28	3.2e-07	3.65e-27	-0.214632	-0.111676	TRIM29
1525	chr6	50810682	50811724	1043	*	5	1.99e-63	4.23e-21	1.5e-10	3.74e-27	0.365236	0.224594	SNORA38, SNORA8, SCARNA15, TFAP2B, SNORA20
1526	chr14	57261256	57262049	794	*	4	1.3e-54	1.99e-28	9.84e-11	3.87e-27	0.329715	0.264569	SNORA79
1527	chr1	148248073	148248171	99	*	3	7.29e-68	1.78e-27	1.09e-12	3.93e-27	0.143563	0.116006	snoU13, Y_RNA, SCARNA16, SNORD112, SNORA63, SNORA2, U3, SNORA51, SNORA25, SNORA58, CKS1B, SCARNA20, SNORA67, U6, SNORA70, SNORA77, SNORA26, SNORA72, U8, SNORA31, SNORA42, SNORA40, RP11-89F3.2, SCARNA4, SNORD64, ACA64, SNORD78, snoU109, SNORD60, SNORD116
1528	chr8	103750821	103751623	803	*	5	3.65e-58	2.36e-24	3.52e-09	4.11e-27	-0.222467	-0.144576	SNORA32
1529	chr7	56562731	56563820	1090	*	4	2.55e-59	2.57e-27	1.28e-10	4.11e-27	-0.231269	-0.18919	SNORA22, SNORA15, RP11-760D2.11
1530	chr15	96959633	96961054	1422	*	8	1.39e-52	1.02e-24	5.88e-09	4.56e-27	0.255713	0.130655	NA
1531	chr8	145101182	145101998	817	*	5	1.08e-53	3.55e-28	1.06e-10	4.59e-27	-0.225665	-0.149722	SPATC1
1532	chr19	46731941	46734104	2164	*	7	1.4e-35	9.91e-29	2.18e-07	4.6e-27	-0.201127	-0.132504	IGFL1, AC006262.10
1533	chr3	173302142	173303347	1206	*	7	2.18e-45	1.82e-27	5.36e-09	5.08e-27	0.303891	0.159408	NLGN1, SNORA81, SNORD66, SNORD2, SNORA18, U4
1534	chr16	48844170	48845230	1061	*	5	5.11e-77	1.77e-23	1.26e-13	5.19e-27	0.321132	0.166973	SNORD111
1535	chr2	183730940	183732062	1123	*	11	9.03e-47	7.95e-28	4.32e-07	5.36e-27	0.344976	0.148509	SNORA4, SNORD11, SNORD51, SNORA41, SCARNA6, SNORD39, SNORA75, SNORA48, FRZB, SNORA1, Vault
1536	chr4	147575999	147576547	549	*	3	8.82e-65	9.77e-28	1.36e-12	5.4e-27	0.395663	0.269096	SNORD65
1537	chr6	101839808	101841904	2097	*	9	3.83e-58	1.66e-20	6.94e-09	5.58e-27	0.281019	0.132999	SNORA38, SNORA8, SNORD28, SNORA20
1538	chr15	53082249	53083978	1730	*	9	1.03e-66	1.74e-19	1.07e-09	6.54e-27	0.26799	0.103024	ONECUT1
1539	chr19	19971578	19972043	466	*	4	3.24e-58	1.79e-27	9.3e-12	6.71e-27	0.28971	0.161709	NA
1540	chr12	113913695	113914511	817	*	5	3.37e-60	1.67e-24	4.23e-11	6.97e-27	0.373296	0.193757	RP11-82C23.2, SNORA9
1541	chr1	6525551	6526583	1033	*	13	1.98e-44	7.48e-29	9.31e-06	7.01e-27	0.183	0.118524	snoU13, Y_RNA, SNORD112, SNORA62, U3, SNORA51, SNORA70, SNORA26, U8, TNFRSF25, PLEKHG5, SNORA31, SNORA42, snoU109, SNORD60
1542	chr10	127262250	127262851	602	*	6	3.57e-60	6.86e-26	1.58e-10	7.2e-27	-0.21393	-0.107922	NA
1543	chr19	4555838	4556982	1145	*	4	7.99e-41	2.11e-28	6.07e-09	7.32e-27	-0.214865	-0.154619	SEMA6B
1544	chr12	103351206	103353362	2157	*	12	1.13e-52	7.14e-24	2.59e-06	7.9e-27	0.216216	0.118217	ASCL1, SNORA9, PAH
1545	chr22	46262041	46263834	1794	*	9	2.36e-46	4.39e-25	2.79e-10	8e-27	0.298319	0.120004	NA
1546	chr17	27038186	27039523	1338	*	11	2.47e-53	5.42e-21	4.77e-07	8.07e-27	0.278589	0.115303	SNORA69, PROCA1
1547	chr12	66627900	66628777	878	*	5	1.2e-49	3.54e-28	7.57e-09	8.09e-27	-0.205996	-0.137633	IRAK3, RBMS1P1, snoMe28S-Am2634
1548	chr8	67940640	67941178	539	*	10	2.72e-45	4.8e-27	7.38e-06	8.43e-27	0.232446	0.145888	SNORA7, SNORA32, PPP1R42
1549	chr6	78172192	78174065	1874	*	12	5.6e-60	1.03e-22	1.62e-09	8.55e-27	0.310305	0.107848	SNORA38, SNORA8, SCARNA15, SNORD28, HTR1B, SNORA20
1550	chr6	38682956	38684210	1255	*	4	1.3e-58	5.76e-27	2.78e-11	8.76e-27	0.334723	0.180134	SNORA38, DNAH8, RP3-503A6.2, SNORA20
1551	chr19	2512999	2513687	689	*	5	2.37e-49	3.3e-28	1.82e-09	9.16e-27	-0.158372	-0.134157	GNG7
1552	chr8	91997001	91997985	985	*	5	2.85e-52	2.83e-27	1.02e-10	9.45e-27	0.321155	0.205944	SNORA32, C8orf88
1553	chr4	1537362	1539702	2341	*	8	4.01e-38	1.21e-23	8.77e-10	9.5e-27	-0.235219	-0.101665	NA
1554	chr22	44287485	44288659	1175	*	8	7.26e-46	2.14e-25	6.46e-09	9.72e-27	0.259761	0.124335	PNPLA5
1555	chr10	134977981	134979524	1544	*	9	4.5e-44	1.97e-25	6.88e-08	1.01e-26	-0.193102	-0.10021	KNDC1
1556	chr2	392642	394572	1931	*	9	5.7e-36	1.71e-27	2.66e-07	1.12e-26	-0.196926	-0.103173	AC105393.1
1557	chr3	52864659	52865917	1259	*	7	3.1e-37	1.54e-24	7.29e-07	1.16e-26	-0.17273	-0.125924	U7, SNORD77, SNORA33, SNORA81, SNORD66, SNORD5, ITIH4, RP5-966M1.6, SNORD38, SNORD63, Metazoa_SRP, SNORA18
1558	chr7	156795156	156799873	4718	*	22	2.52e-19	3.54e-29	0.000149546	1.28e-26	0.212534	0.111375	MNX1-AS2, MNX1
1559	chr1	149155178	149156294	1117	*	4	4.05e-72	2.17e-18	1.13e-12	1.31e-26	0.33987	0.187302	snoU13, Y_RNA, SCARNA16, SNORD112, SNORA63, SNORA2, U3, SNORA51, SNORA25, SNORA58, CKS1B, SCARNA20, SNORA67, U6, SNORA70, SNORA77, SNORA26, SNORA72, U8, SNORA31, SNORA42, SNORA40, SCARNA4, SNORD64, ACA64, SNORD78, snoU109, SNORD60, SNORD116
1560	chr3	24869928	24872319	2392	*	9	4.22e-40	7.94e-27	1.02e-07	1.32e-26	0.177416	0.115714	U7, AC133680.1, SNORA81, SNORD38, Metazoa_SRP
1561	chr6	99282736	99284027	1292	*	8	8.32e-92	1.36e-18	2.85e-14	1.33e-26	0.29822	0.104752	SNORA38, SNORA8, POU3F2, SNORD28, SNORA20
1562	chr5	72525356	72526964	1609	*	7	6.92e-48	2.01e-26	4.59e-07	1.38e-26	0.280281	0.151377	RP11-60A8.1, snoZ6, SNORA27, SNORA68, RPS23P5, SNORA57, SNORA76, 7SK, SNORD45
1563	chr12	66582582	66583431	850	*	9	2.92e-47	2.19e-26	5.39e-07	1.43e-26	0.188498	0.10998	IRAK3, snoMe28S-Am2634
1564	chr13	28394437	28396052	1616	*	8	2.77e-41	7.22e-28	6.45e-07	1.43e-26	0.252153	0.139703	SNORD36, SNORA16, SNORD37
1565	chr22	50623165	50624742	1578	*	9	2.04e-133	4.46e-14	5.96e-15	1.67e-26	0.520545	0.127977	TRABD
1566	chr2	80529315	80531500	2186	*	11	8.51e-55	2.3e-22	1.47e-08	1.76e-26	0.258377	0.136531	SNORA73, SNORA64, SNORA12, SNORA74, CTNNA2, SNORA19, snR65, 5S_rRNA, SNORA4, SNORD11, SNORA41, SCARNA6, SNORD39, SNORD18, SNORA75, ACA59, LRRTM1, SNORA48, SNORD56, SNORA43, SNORA1, Vault
1567	chr3	39543547	39544721	1175	*	7	5.16e-58	2.23e-24	6.91e-09	1.78e-26	0.204044	0.109456	U7, MOBP, SNORD77, SNORA33, SNORA81, SNORD5, SNORD38, SNORD63, Metazoa_SRP, SNORA18
1568	chr4	6223463	6224780	1318	*	6	2.08e-64	1.03e-24	4.82e-11	1.83e-26	0.342631	0.157239	RP11-586D19.1, SNORA3
1569	chr3	148414664	148416308	1645	*	8	9.69e-48	1.5e-26	6.65e-08	2.07e-26	0.297921	0.16332	AGTR1, SNORA81, SNORD66, SNORD2, Metazoa_SRP, SNORA18, U4
1570	chr1	44031300	44032202	903	*	5	1.66e-62	2.05e-24	1.77e-11	2.23e-26	0.372291	0.212571	snoU13, Y_RNA, SCARNA16, U1, SCARNA17, SCARNA18, SCARNA24, SNORD112, SNORA62, SNORA63, PTPRF, SNORD46, SNORA2, SNORD81, U3, SNORA51, SNORA25, SCARNA20, SNORA67, U6, SNORA70, SNORA77, SNORA26, U8, SCARNA11, SNORA31, SNORA42, SNORA40, SNORD64, ACA64, snoU109, SNORD60, SNORD116
1571	chr15	30516422	30518064	1643	*	5	8.38e-95	1.35e-18	1.1e-14	2.35e-26	0.354775	0.157977	RP11-261B23.1
1572	chr8	53476865	53478706	1842	*	12	1.52e-39	1.21e-28	1.21e-05	2.37e-26	0.299536	0.166595	SNORA7, SNORA32, FAM150A
1573	chr12	133484026	133485765	1740	*	7	5.17e-41	2.54e-28	4.9e-07	2.39e-26	0.180183	0.142998	CHFR
1574	chr5	180017195	180018735	1541	*	14	4.83e-44	1.09e-20	2.88e-07	2.49e-26	0.323911	0.109629	SCGB3A1, SNORD95
1575	chr4	41867562	41869611	2050	*	8	2.5e-41	2.45e-27	4.11e-08	2.52e-26	0.246147	0.137941	SNORD74, SNORA3, snoR442, SNORA11, SNORD42, snoU2_19, SNORD65
1576	chr7	39015544	39016050	507	*	4	1.34e-54	3.01e-27	2.23e-10	2.52e-26	0.318296	0.248014	SNORA15
1577	chr10	70979777	70980112	336	*	5	3.49e-46	3.52e-28	1.01e-07	2.58e-26	-0.221533	-0.193301	HKDC1, SNORA71, RP11-227H15.4
1578	chr21	42218932	42219853	922	*	7	2.7e-48	2.92e-24	7.56e-08	2.61e-26	0.254181	0.143621	DSCAM
1579	chr4	54969609	54970254	646	*	6	1.07e-49	2.36e-26	3.3e-08	2.78e-26	0.230876	0.161836	SNORD74, FIP1L1, SNORA3, snoR442, SNORA11, AC110298.1, SNORD42, snoU2_19, SNORD65
1580	chr5	76505840	76507680	1841	*	8	1.08e-59	4.99e-23	3.16e-09	2.81e-26	0.306269	0.136334	PDE8B, snoZ6, SNORA27, SNORA68, RPS23P5, SNORA57, 7SK, SNORD45
1581	chr5	87967728	87969330	1603	*	13	2.59e-55	4.54e-21	5.52e-08	2.87e-26	0.284331	0.117177	snoZ6, SNORA27, SNORA68, SNORA57, 7SK, LINC00461, SNORD45, SNORD95
1582	chr8	43131260	43132507	1248	*	8	5.6e-39	2.47e-27	2.32e-06	3e-26	0.165679	0.106514	SNORA7, SNORA32, RP11-726G23.10
1583	chr17	59529316	59530104	789	*	5	3.54e-52	3.12e-27	4.99e-10	3e-26	0.39896	0.275905	SNORA69, TBX4
1584	chr6	41528198	41529269	1072	*	9	3.57e-41	3.36e-29	3.46e-05	3.08e-26	0.183833	0.129003	SNORA38, FOXP4, SNORA8, SNORA20
1585	chr17	72362302	72363634	1333	*	7	2.28e-38	7.23e-26	4.4e-08	3.16e-26	-0.182668	-0.102796	SNORA69, GPR142
1586	chr16	31548640	31549141	502	*	5	6.07e-51	6.67e-27	2.97e-09	3.28e-26	0.309002	0.188734	NA
1587	chr11	113844382	113846937	2556	*	10	3.54e-22	9.22e-27	2.67e-07	3.33e-26	-0.180253	-0.100733	HTR3A
1588	chr17	36734475	36735584	1110	*	7	8.45e-58	2.09e-20	4.44e-10	3.43e-26	0.290801	0.16034	SNORA69, SRCIN1
1589	chr20	61297564	61299190	1627	*	9	1.74e-41	6.81e-26	3.98e-07	3.43e-26	-0.139182	-0.106649	SLCO4A1, RP11-93B14.5
1590	chr17	39769012	39769850	839	*	5	2.58e-57	2.75e-23	1.01e-09	3.51e-26	-0.253886	-0.1571	SNORA69, KRT16
1591	chr8	61789011	61789893	883	*	5	2.95e-40	6.56e-28	5.63e-08	3.72e-26	-0.209546	-0.162333	SNORA7, SNORA32
1592	chr6	134638742	134639417	676	*	8	1.21e-49	2.14e-23	2.95e-07	3.92e-26	0.279095	0.137645	SNORD28, SGK1, SNORA20
1593	chr11	1463541	1464792	1252	*	7	8.54e-54	1.01e-20	2.91e-08	3.95e-26	-0.226557	-0.129912	BRSK2
1594	chr5	178564818	178565937	1120	*	6	4.26e-37	1.08e-26	8.7e-09	3.98e-26	-0.18979	-0.114965	ADAMTS2, SNORD95
1595	chr11	61322107	61324205	2099	*	9	7.94e-41	3.19e-27	3.93e-06	4.01e-26	0.329873	0.129251	SYT7, SNORD43
1596	chr10	23487775	23489850	2076	*	7	9.15e-42	8.92e-25	3e-10	4.22e-26	0.282919	0.149523	NA
1597	chr20	62126068	62126289	222	*	3	7.18e-64	5.5e-27	8.61e-12	4.43e-26	-0.292648	-0.228472	EEF1A2
1598	chr9	100616607	100618041	1435	*	5	6.95e-77	9.1e-23	5.08e-15	4.44e-26	0.48644	0.204737	FOXE1
1599	chr8	79427993	79428725	733	*	8	1.3e-42	6.46e-28	2.54e-06	4.8e-26	0.226457	0.128976	PKIA, SNORA32, RP11-594N15.2
1600	chr1	208132004	208133116	1113	*	6	4.7e-48	4.67e-25	7.5e-08	4.94e-26	0.28005	0.174573	snoU13, Y_RNA, SNORD112, U3, SNORA51, SNORA25, SNORA70, SNORA26, SNORA72, U8, SNORD116
1601	chr4	7289482	7289858	377	*	6	6.17e-47	3.38e-27	1.32e-08	5.05e-26	-0.165675	-0.123754	SORCS2, SNORA3
1602	chr19	41510026	41510285	260	*	7	1.09e-52	4.75e-20	5.64e-09	5.24e-26	-0.282119	-0.100319	CYP2B6
1603	chr7	4998094	4998714	621	*	5	2.29e-52	3.84e-26	1.23e-09	5.49e-26	0.312922	0.210442	MMD2
1604	chr8	43101403	43102605	1203	*	6	5.68e-60	2.02e-24	7.15e-13	5.59e-26	0.281699	0.11513	RP11-726G23.11, SNORA7, SNORA32, RP11-726G23.2
1605	chr16	1052529	1053741	1213	*	5	3.08e-58	8.48e-21	4.53e-13	5.74e-26	-0.316317	-0.165673	NA
1606	chr20	21694307	21695773	1467	*	7	4.24e-52	5.37e-22	2.69e-09	6.03e-26	0.288362	0.169195	PAX1
1607	chr4	6323954	6325256	1303	*	6	1.98e-66	5e-19	9.54e-13	6.32e-26	-0.350511	-0.155832	SNORA3, PPP2R2C
1608	chr11	132864104	132864357	254	*	4	1.07e-49	2.88e-27	3.03e-09	6.34e-26	0.331997	0.234116	OPCML
1609	chr13	25506131	25506383	253	*	4	4.17e-55	3.82e-26	9.31e-11	6.44e-26	0.256016	0.212028	SNORD36, TPTE2P1, SNORA16, SNORD37
1610	chr1	22140769	22141400	632	*	7	7.39e-64	4.81e-22	1.12e-10	6.45e-26	0.329536	0.122238	snoU13, Y_RNA, SCARNA16, SCARNA21, U1, LDLRAD2, SCARNA17, SCARNA18, SNORD112, SNORA62, SNORA63, SNORA2, SNORD81, U3, SNORA51, SCARNA20, SNORA67, U6, SNORA70, SNORA77, SNORA26, U8, SCARNA11, SNORA31, SNORA42, SNORA40, ACA64, snoU109, SNORD60
1611	chr19	42258336	42259395	1060	*	4	1.39e-57	2.56e-26	1.19e-10	6.46e-26	-0.337711	-0.205855	CEA, CEACAM6
1612	chr11	113778771	113779936	1166	*	4	7.94e-36	1.81e-27	1.41e-08	6.71e-26	-0.16863	-0.142863	HTR3B
1613	chr19	57828900	57829175	276	*	4	2.13e-50	3.49e-27	1.77e-09	7.06e-26	0.232715	0.194626	CTC-444N24.9
1614	chr13	46275352	46277286	1935	*	5	2.08e-29	1.3e-26	2.23e-08	7.46e-26	-0.226801	-0.158198	SNORD36, SPERT, SNORD37
1615	chr7	27197555	27200451	2897	*	15	1.92e-27	2.38e-29	0.000138223	7.46e-26	-0.165102	-0.102135	RP1-170O19.21, SNORA15, HOXA7
1616	chr15	89345688	89347176	1489	*	6	4.13e-47	2.57e-25	4.3e-09	7.52e-26	0.304988	0.188661	ACAN
1617	chr12	34260737	34261436	700	*	4	2.87e-53	7.88e-27	6.41e-10	7.82e-26	0.313205	0.222814	snoMe28S-Am2634
1618	chr7	153445197	153446810	1614	*	4	3.91e-39	1.2e-26	8.7e-10	7.99e-26	0.254933	0.193318	NA
1619	chr1	223853145	223854704	1560	*	6	7e-58	7.17e-21	3.05e-10	8.02e-26	-0.228132	-0.113363	snoU13, Y_RNA, SNORD112, SNORA51, SNORA25, SNORA72, U8, CAPN8
1620	chr20	34994278	34995517	1240	*	7	3.63e-43	2.06e-25	1.01e-08	8.04e-26	-0.192825	-0.13301	DLGAP4
1621	chr1	227746882	227748719	1838	*	8	5.96e-53	4.52e-22	1.46e-09	8.13e-26	0.241187	0.111894	snoU13, Y_RNA, SNORD112, SNORA51, SNORA25, U8
1622	chr2	65593761	65594890	1130	*	6	2.77e-42	1.13e-27	3.39e-07	8.14e-26	-0.168054	-0.133225	SNORA73, SNORA64, SNORD75, SNORA12, SNORA74, SNORA19, snR65, 5S_rRNA, SNORA4, SNORD11, SNORA41, SCARNA6, SNORD39, SNORD18, SNORA36, SNORA75, ACA59, SPRED2, SNORA48, SNORD56, SNORA43, SNORA1, Vault
1623	chr7	149410459	149412760	2302	*	8	3.51e-46	1.04e-21	3.86e-08	8.18e-26	0.24001	0.127935	KRBA1
1624	chr12	55041379	55043559	2181	*	5	2.52e-35	5.42e-25	5.04e-09	8.22e-26	-0.222168	-0.155523	DCD, snoMe28S-Am2634
1625	chr10	128209602	128211184	1583	*	5	2.31e-46	1.1e-26	2.93e-09	8.34e-26	-0.220183	-0.153669	C10orf90
1626	chr11	125615317	125616888	1572	*	6	7.03e-48	2.81e-22	2.58e-10	8.36e-26	-0.21532	-0.120788	PATE1
1627	chr3	35680387	35681883	1497	*	9	7.33e-47	2.93e-22	3.5e-08	8.76e-26	0.248369	0.129752	U7, ARPP21, SNORD77, SNORA33, SNORA81, SNORD5, SNORD38, SNORD63, Metazoa_SRP, SNORA18
1628	chr5	167955758	167957361	1604	*	9	5.91e-45	1.9e-27	1.46e-07	8.8e-26	0.304716	0.149523	FBLL1, SNORA57, SNORD95
1629	chr8	32404691	32406900	2210	*	9	8.84e-37	8.47e-26	5.16e-07	9.33e-26	0.241095	0.144222	NRG1, SNORA7
1630	chr11	69830509	69832524	2016	*	6	3.09e-43	7.7e-26	1.05e-08	9.35e-26	0.272075	0.180423	RP11-626H12.1, SNORD43
1631	chr12	57629240	57630456	1217	*	5	6.17e-47	8.93e-27	6.74e-08	9.42e-26	0.200338	0.120351	NDUFA4L2, snoMe28S-Am2634
1632	chr3	26750855	26751684	830	*	4	1.03e-50	2.66e-26	3.47e-10	9.74e-26	-0.211344	-0.165157	U7, LRRC3B, SNORA81, SNORD5, SNORD38, Metazoa_SRP
1633	chr2	133062284	133062405	122	*	3	1.17e-63	9.57e-26	1.75e-12	9.97e-26	0.240011	0.200028	SNORA74, snR65, 5S_rRNA, SNORA4, SNORD11, SNORD51, SNORA41, SCARNA6, SNORD39, SNORA75, ACA59, SNORA48, SNORD56, SNORA43, SNORA1, Vault
1634	chr7	4167411	4168039	629	*	6	7.34e-52	9.37e-24	1.35e-09	1.01e-25	-0.241794	-0.123683	SDK1
1635	chr1	152680639	152681979	1341	*	5	7.61e-38	2.21e-26	5.67e-09	1.03e-25	-0.235819	-0.159664	snoU13, Y_RNA, SCARNA16, SNORD112, SNORA63, U3, SNORA51, SNORA25, LCE4A, SNORA58, CKS1B, SCARNA20, SNORA67, U6, SNORA70, SNORA77, SNORA26, SNORA72, U8, SNORA31, SNORA42, SNORA40, SCARNA4, SNORD64, ACA64, SNORD78, snoU109, SNORD60, SNORD116
1636	chr15	81426347	81426820	474	*	10	4.62e-42	4.58e-26	3.97e-05	1.06e-25	0.177953	0.119461	C15orf26
1637	chr1	155264372	155265378	1007	*	6	1.64e-51	3.02e-25	2.33e-09	1.07e-25	0.319195	0.191222	snoU13, Y_RNA, SCARNA16, SNORD112, SNORA63, U3, SNORA51, SNORA25, SNORD59, SCARNA20, SNORA67, U6, SNORA70, SNORA77, SNORA26, SNORA72, U8, SNORA31, SNORA42, SNORA40, PKLR, SCARNA4, SNORD64, ACA64, SNORD78, snoU109, SNORD60, SNORD116
1638	chr22	45608345	45609419	1075	*	12	1.46e-45	7.06e-23	1.95e-05	1.09e-25	0.184368	0.107008	KIAA0930
1639	chr1	968395	970294	1900	*	8	2.46e-56	1.78e-21	3.29e-09	1.11e-25	0.367136	0.158388	AGRN, Y_RNA
1640	chr10	3805252	3805441	190	*	4	8.04e-51	4.82e-27	8.13e-09	1.17e-25	-0.222413	-0.174749	RP11-184A2.3
1641	chr22	32571022	32572422	1401	*	6	1.08e-51	8.7e-25	3.07e-11	1.17e-25	0.310469	0.112405	NA
1642	chr7	151442351	151442967	617	*	4	8.19e-55	2.26e-26	2.65e-10	1.23e-25	-0.304983	-0.187061	PRKAG2
1643	chr15	79574209	79576298	2090	*	11	3.75e-44	4.54e-24	9.74e-09	1.26e-25	0.251417	0.109765	ANKRD34C, RP11-17L5.4
1644	chr20	207144	207858	715	*	5	1.77e-43	5.01e-27	2.61e-08	1.32e-25	-0.186163	-0.13344	NA
1645	chr6	28793219	28793681	463	*	5	7.27e-49	4.93e-26	1.9e-09	1.38e-25	0.240504	0.168755	SNORA20
1646	chr19	21769190	21769736	547	*	4	2.91e-48	4.76e-27	6.3e-09	1.42e-25	0.303512	0.254251	RP11-678G14.3
1647	chr16	1316081	1316510	430	*	4	1.52e-48	5.43e-27	7.66e-09	1.44e-25	-0.17381	-0.156811	NA
1648	chr22	22901145	22902237	1093	*	11	1.99e-40	1.88e-27	9.87e-06	1.46e-25	-0.17987	-0.102853	LL22NC03-63E9.3, PRAME
1649	chr6	32011506	32011687	182	*	7	1.63e-51	7.17e-24	1.66e-09	1.49e-25	-0.245147	-0.108436	SNORA38, TNXB, SNORA20
1650	chr13	53312966	53314226	1261	*	8	9.7e-62	7.97e-20	2.27e-11	1.52e-25	0.450683	0.191974	SNORD36, LECT1, SNORD37
1651	chr15	47476133	47477911	1779	*	10	1.23e-46	4.67e-22	1.14e-07	1.53e-25	0.215363	0.10501	SEMA6D
1652	chr12	132839125	132840868	1744	*	7	1.19e-48	1.09e-23	6.79e-09	1.57e-25	-0.185426	-0.129126	GALNT9
1653	chr19	41073425	41074427	1003	*	6	7.69e-58	3e-18	3.5e-10	1.6e-25	0.352478	0.176899	SPTBN4
1654	chr1	47898435	47901721	3287	*	14	3.51e-35	9.67e-26	3.62e-05	1.7e-25	0.197362	0.126221	snoU13, Y_RNA, SCARNA16, U1, SCARNA18, SCARNA24, SNORD112, SNORA62, SNORA63, SNORD46, FOXD2, SNORA2, SNORD81, U3, SNORA51, SNORA25, SCARNA20, SNORA67, U6, SNORA70, SNORA77, SNORA26, U8, SCARNA11, FOXD2-AS1, SNORA31, SNORA42, SNORA40, SNORD64, ACA64, snoU109, SNORD60, SNORD116
1655	chr16	31538556	31539234	679	*	5	3.94e-47	6.86e-27	3.89e-08	1.71e-25	-0.1975	-0.140798	AHSP
1656	chr6	30720080	30720491	412	*	9	6.72e-40	3.01e-28	2.1e-05	1.76e-25	-0.18562	-0.13178	SNORA20
1657	chr10	94449797	94452554	2758	*	14	5.42e-31	2.64e-23	3.77e-05	1.86e-25	0.208647	0.117403	HHEX, SNORA17
1658	chr5	72739768	72740748	981	*	7	8.39e-50	8.33e-22	2.53e-08	1.89e-25	0.252192	0.154458	snoZ6, SNORA27, SNORA68, RPS23P5, SNORA57, SNORA76, 7SK, FOXD1, SNORD45
1659	chr17	32690127	32690732	606	*	5	2.28e-53	1.4e-24	2.27e-09	1.91e-25	-0.202723	-0.138537	SNORA69, CCL1
1660	chr9	34623776	34624587	812	*	4	2.17e-47	1.35e-26	8.35e-10	1.94e-25	0.283512	0.199	SNORA30, ARID3C
1661	chr18	24764599	24765781	1183	*	9	5.45e-51	1.31e-22	1.17e-08	1.96e-25	0.229354	0.107345	AQP4-AS1, SNORD23, CHST9
1662	chr7	5919012	5920635	1624	*	5	9.15e-50	7.33e-24	1.08e-09	2.05e-25	-0.19492	-0.116342	OCM
1663	chr10	119494317	119494959	643	*	4	4.55e-66	7.96e-24	2.03e-12	2.11e-25	0.424582	0.263773	RP11-328K15.1
1664	chr14	105052560	105055171	2612	*	7	4.59e-27	1.33e-26	1.8e-07	2.12e-25	-0.199952	-0.110243	C14orf180, TMEM179
1665	chr17	7082562	7083519	958	*	8	1.39e-59	2.73e-21	6.84e-11	2.13e-25	-0.195866	-0.103624	ASGR1
1666	chr1	6333502	6333867	366	*	4	6.26e-48	7.92e-27	4.66e-09	2.23e-25	-0.320283	-0.220693	snoU13, Y_RNA, SNORD112, SNORA62, U3, SNORA51, SNORA70, SNORA26, U8, ACOT7, SNORA31, SNORA42, snoU109, SNORD60
1667	chr19	13616871	13617584	714	*	7	8.74e-61	4.35e-20	3.33e-09	2.31e-25	0.348167	0.17962	CACNA1A
1668	chr9	140770915	140772545	1631	*	6	6.75e-68	4.8e-19	1.72e-12	2.38e-25	0.394987	0.134682	CACNA1B, RP11-188C12.3
1669	chr1	153362927	153364020	1094	*	5	2.34e-39	4.78e-27	1.77e-07	2.64e-25	-0.203212	-0.148598	snoU13, Y_RNA, SCARNA16, SNORD112, SNORA63, U3, SNORA51, SNORA25, SNORA58, CKS1B, SCARNA20, SNORA67, U6, SNORA70, SNORA77, SNORA26, SNORA72, U8, SNORA31, SNORA42, SNORA40, S100A8, SCARNA4, SNORD64, ACA64, SNORD78, snoU109, SNORD60, SNORD116
1670	chr1	2983926	2985649	1724	*	14	1.41e-48	1.78e-21	1.35e-06	2.64e-25	0.292172	0.100945	snoU13, Y_RNA, SNORA51, LINC00982, snoU109, SNORD60
1671	chr5	50673033	50674642	1610	*	8	1.13e-43	3.36e-26	8.27e-07	2.67e-25	0.187743	0.133402	snoZ6, SNORA27, SNORA68, RPS23P5, SNORA57, CTD-2314G24.2, SNORA76, 7SK, SNORD45
1672	chr5	180055982	180057594	1613	*	8	1.46e-34	8.42e-26	1.19e-06	2.67e-25	-0.203093	-0.10688	FLT4, SNORD95
1673	chr2	866258	867791	1534	*	5	2.77e-41	1.32e-25	7.76e-11	2.72e-25	-0.198776	-0.116781	NA
1674	chr6	50682340	50683782	1443	*	6	3.64e-46	3.68e-25	8.95e-10	2.75e-25	0.250752	0.168156	SNORA38, SNORA8, SCARNA15, TFAP2D, SNORA20
1675	chr11	22213803	22215407	1605	*	8	1.27e-42	2.56e-26	8.58e-07	3.04e-25	0.252816	0.120191	LSP1, ANO5
1676	chr1	156357839	156358612	774	*	10	1.71e-47	1.53e-22	3.58e-07	3.06e-25	0.209976	0.140869	snoU13, Y_RNA, SCARNA16, SNORD112, SNORA63, U3, SNORA51, SNORA25, SNORD59, RP11-139I14.2, SCARNA20, SNORA67, U6, SNORA70, SNORA77, SNORA26, SNORA72, U8, SNORA31, SNORA40, SNORD64, ACA64, SNORD78, snoU109, SNORD60, SNORD116
1677	chr1	247511364	247511469	106	*	3	1.93e-54	2.73e-26	3.8e-11	3.12e-25	0.265094	0.232782	Y_RNA
1678	chr17	35165018	35166190	1173	*	6	2.88e-51	1.34e-24	1.24e-08	3.12e-25	0.26054	0.147992	SNORA69
1679	chr20	55200146	55203439	3294	*	11	5.32e-40	2.88e-23	1.28e-09	3.14e-25	0.33624	0.108795	NA
1680	chr11	61956390	61957788	1399	*	6	3.95e-42	9e-23	2.74e-08	3.22e-25	-0.195425	-0.106836	SCGB1D1, SNORD43
1681	chr6	27227527	27228749	1223	*	6	4.76e-50	1.83e-24	2.45e-09	3.39e-25	0.2241	0.142284	SNORA20
1682	chr5	140729605	140731930	2326	*	12	7.32e-33	2.63e-24	1.7e-05	3.4e-25	0.222204	0.100301	PCDHGA1, PCDHGA2, PCDHGA3, PCDHGB1, SNORA68, SNORA57, 7SK, SNORD45, SNORD95
1683	chr11	15135663	15136688	1026	*	10	7.46e-47	5.96e-21	2.38e-06	3.65e-25	0.255254	0.150323	LSP1, INSC
1684	chr8	49835988	49836230	243	*	4	5.6e-48	1.23e-26	1.89e-08	3.77e-25	-0.245805	-0.209351	SNORA7, SNORA32
1685	chr19	34972145	34973715	1571	*	7	2.58e-41	1.12e-25	1.44e-10	3.81e-25	0.22592	0.134868	WTIP
1686	chr12	125258948	125259531	584	*	4	9.94e-49	2.46e-26	2.99e-09	3.82e-25	-0.255284	-0.186642	NA
1687	chr19	20844070	20845590	1521	*	4	4.36e-73	3.58e-18	9.9e-14	3.85e-25	0.280151	0.104569	CTC-513N18.7, ZNF626
1688	chr1	46956496	46959349	2854	*	9	3.47e-31	3.63e-27	2.16e-06	3.93e-25	0.200862	0.130565	snoU13, Y_RNA, SCARNA16, U1, SCARNA17, SCARNA18, SCARNA24, SNORD112, SNORA62, SNORA63, SNORD46, SNORA2, SNORD81, U3, SNORA51, SNORA25, SCARNA20, SNORA67, U6, SNORA70, SNORA77, SNORA26, U8, SCARNA11, SNORA31, SNORA42, SNORA40, SNORD64, ACA64, snoU109, SNORD60, SNORD116
1689	chr2	241079766	241081288	1523	*	8	2.85e-41	2.68e-20	2.65e-07	4.12e-25	-0.172244	-0.101508	OTOS
1690	chr1	152813850	152815459	1610	*	5	8.24e-36	1.65e-26	1.75e-08	4.21e-25	-0.174063	-0.14488	snoU13, Y_RNA, SCARNA16, SNORD112, SNORA63, U3, SNORA51, SNORA25, LCE6A, SNORA58, CKS1B, SCARNA20, SNORA67, U6, SNORA70, SNORA77, SNORA26, SNORA72, U8, SNORA31, SNORA42, SNORA40, SCARNA4, SNORD64, ACA64, SNORD78, snoU109, SNORD60, SNORD116
1691	chr6	31093153	31094185	1033	*	6	1.38e-58	1.01e-18	2.12e-10	4.32e-25	-0.258974	-0.120103	PSORS1C1, SNORA20
1692	chr5	1794232	1795139	908	*	6	7.65e-51	5.18e-22	3.44e-08	4.58e-25	-0.248535	-0.120439	NA
1693	chr17	40336475	40337892	1418	*	8	1.67e-53	1.01e-20	9.07e-09	4.65e-25	-0.19745	-0.105913	SNORA69, HCRT
1694	chr7	27166853	27169068	2216	*	9	9.49e-40	1.39e-23	4.23e-07	4.71e-25	0.200864	0.106122	HOXA-AS2, SNORA15, HOXA3, HOXA4, RP1-170O19.22
1695	chr4	1299155	1300163	1009	*	5	1.9e-40	5.2e-26	1.18e-08	4.73e-25	-0.18976	-0.141071	MAEA
1696	chr1	9224003	9224376	374	*	3	6.42e-57	1.03e-25	3.74e-12	4.74e-25	-0.243684	-0.162595	snoU13, Y_RNA, SCARNA16, SCARNA21, SNORD112, SNORA62, U3, SNORA51, SCARNA20, SNORA67, SNORA70, SNORA77, SNORA26, U8, SCARNA11, SNORA31, SNORA42, SNORA40, snoU109, SNORD60
1697	chr12	111725167	111725516	350	*	4	1.19e-47	2.15e-26	7.98e-09	4.94e-25	-0.157868	-0.13412	CUX2, SNORA9
1698	chr2	10665727	10666713	987	*	6	5.4e-43	1.93e-24	3.51e-09	5.16e-25	-0.178374	-0.113234	SNORA73, SNORA64, snR65, SNORA75, SNORA48, SNORD56, SNORA43
1699	chr10	44162781	44164308	1528	*	5	3.54e-46	1.71e-21	1.37e-09	5.4e-25	0.343976	0.152504	ZNF32-AS3, SNORA71
1700	chr1	153029939	153030751	813	*	5	6.05e-44	2.6e-25	7.55e-09	5.51e-25	-0.202297	-0.13783	snoU13, Y_RNA, SCARNA16, SNORD112, SNORA63, U3, SNORA51, SNORA25, SNORA58, CKS1B, SCARNA20, SNORA67, U6, SNORA70, SNORA77, SNORA26, SNORA72, U8, SNORA31, SNORA42, SNORA40, SPRR2A, SCARNA4, SNORD64, ACA64, SNORD78, snoU109, SNORD60, SNORD116
1701	chr19	42509801	42510823	1023	*	5	6.5e-47	1.09e-24	1.82e-10	5.52e-25	-0.149783	-0.10908	GRIK5
1702	chr3	87137933	87138700	768	*	7	4.75e-47	8.9e-24	2.1e-07	5.61e-25	0.284004	0.169775	U7, SNORD77, SNORA33, SNORA81, SNORD66, SNORD2, SNORD5, SNORD38, SNORD63, SNORA24, Metazoa_SRP, SNORA18
1703	chr14	101926959	101927997	1039	*	3	1.43e-53	1.5e-25	4.09e-13	5.66e-25	-0.269437	-0.205242	NA
1704	chr17	47547353	47548493	1141	*	6	3.3e-50	6.63e-23	1.64e-09	5.84e-25	0.316907	0.189585	SNORA69, RP11-81K2.1
1705	chr15	48411862	48413344	1483	*	7	9.22e-38	2.03e-22	1.1e-08	5.85e-25	-0.194119	-0.103838	SLC24A5
1706	chr14	57283315	57284528	1214	*	8	9.86e-42	3.17e-26	1.4e-06	5.91e-25	0.262071	0.153172	OTX2-AS1, SNORA79, RP11-1085N6.5
1707	chr2	233283819	233285607	1789	*	7	9.82e-61	1.19e-18	1.43e-09	5.91e-25	0.270205	0.127912	SCARNA6, SNORD39, AC068134.5, AC068134.6
1708	chr1	147781600	147782558	959	*	9	2.72e-40	1.28e-26	1.21e-05	6.19e-25	0.187904	0.105227	snoU13, Y_RNA, SCARNA16, SNORD112, SNORA63, SNORA2, U3, SNORA51, SNORA25, SNORA58, CKS1B, SCARNA20, SNORA67, U6, SNORA70, SNORA77, SNORA26, SNORA72, U8, SNORA31, SNORA42, SNORA40, SCARNA4, SNORD64, ACA64, SNORD78, snoU109, SNORD60, SNORD116
1709	chr7	156870822	156872034	1213	*	5	9.67e-45	1.46e-25	6.22e-10	6.45e-25	0.28621	0.12924	NA
1710	chr1	145414709	145415659	951	*	4	3.86e-44	4.59e-26	8.05e-09	6.49e-25	0.282669	0.141032	snoU13, Y_RNA, SCARNA16, SNORD112, SNORA63, SNORA2, U3, SNORA51, SNORA25, HFE2, SNORA58, CKS1B, SCARNA20, SNORA67, U6, SNORA70, SNORA77, SNORA26, SNORA72, U8, SNORA31, SNORA42, SNORA40, SCARNA4, SNORD64, ACA64, SNORD78, snoU109, SNORD60, SNORD116
1711	chr17	77721007	77722518	1512	*	7	1.86e-47	3.73e-21	6.45e-08	6.56e-25	0.335178	0.15723	SNORA69
1712	chr7	100463206	100464145	940	*	7	2.06e-64	9.97e-21	1.67e-11	6.76e-25	-0.268222	-0.125188	SLC12A9
1713	chr3	133392210	133393656	1447	*	7	6.78e-62	3.83e-23	1.7e-12	6.98e-25	0.427193	0.142899	TFP1, SNORA81, SNORD66, SNORD2, SNORD5, SNORD63, SNORD61, Metazoa_SRP, SNORA18, U4
1714	chr11	89867385	89867911	527	*	8	9.98e-51	3.69e-21	1.09e-08	7.11e-25	0.249689	0.138879	NAALAD2
1715	chr2	220196530	220197900	1371	*	7	2.01e-51	6.77e-21	1.29e-08	7.57e-25	0.251046	0.1492	SCARNA6, SNORD39, SNORA75, SNORA48, RESP18
1716	chr11	46316283	46318223	1941	*	6	6.83e-59	8.15e-19	1.39e-09	7.65e-25	0.349925	0.183025	CREB3L1, SNORD43
1717	chr20	58630240	58631038	799	*	6	2.07e-50	1.11e-24	2.22e-09	7.79e-25	-0.192453	-0.132301	C20orf197
1718	chr1	148929617	148930220	604	*	6	7.21e-42	1.24e-26	4.27e-07	7.82e-25	-0.18284	-0.115367	snoU13, Y_RNA, SCARNA16, SNORD112, SNORA63, SNORA2, U3, SNORA51, SNORA25, RP11-14N7.2, SNORA58, CKS1B, SCARNA20, SNORA67, U6, SNORA70, SNORA77, SNORA26, SNORA72, U8, SNORA31, SNORA42, SNORA40, SCARNA4, SNORD64, ACA64, SNORD78, snoU109, SNORD60, SNORD116
1719	chr5	22853134	22854704	1571	*	5	4.34e-39	1.3e-25	5.8e-09	8.08e-25	0.309769	0.131162	SNORA27, SNORA68, RPS23P5, CDH12, 7SK, SNORD45
1720	chr17	56832804	56834061	1258	*	15	3.08e-42	3.71e-24	6.99e-05	8.16e-25	0.200456	0.103624	SNORA69, PPM1E
1721	chr18	4454189	4455713	1525	*	6	1.68e-30	5.35e-26	8.15e-08	8.19e-25	0.284858	0.184757	DLGAP1
1722	chr20	61371425	61371808	384	*	3	2.35e-52	7.18e-26	1.36e-10	8.33e-25	-0.248174	-0.219163	NTSR1
1723	chr9	137996270	137997872	1603	*	5	1.32e-52	1.11e-24	8.84e-13	8.83e-25	-0.236041	-0.146456	OLFM1
1724	chr13	113291507	113292951	1445	*	6	1.22e-46	1.45e-21	1.53e-09	8.99e-25	-0.244772	-0.113949	SNORD36
1725	chr3	55693182	55694954	1773	*	6	5.18e-27	1.62e-26	4.62e-07	9.31e-25	-0.172401	-0.115929	U7, SNORD77, SNORA33, SNORA81, SNORD66, SNORD5, SNORD38, SNORD63, ERC2, Metazoa_SRP, SNORA18
1726	chr6	112667980	112668571	592	*	5	2.27e-45	1.96e-25	8.62e-09	9.64e-25	-0.182297	-0.109233	SNORA38, SNORA8, RP11-506B6.6, RFPL4B, SNORD28, SNORA20
1727	chr1	2406284	2407718	1435	*	7	3.65e-47	1.58e-22	2.64e-09	9.76e-25	-0.179953	-0.109926	PLCH2, snoU13, Y_RNA, SNORD60
1728	chr4	74809912	74810310	399	*	4	9.58e-47	4.41e-26	1.84e-09	1.01e-24	0.323439	0.275513	SNORD74, SNORA3, snoR442, SNORA11, CXCL1P, SNORD42, snoU2_19, SNORD65
1729	chr1	53527412	53528991	1580	*	11	1.82e-44	4.24e-24	8.03e-10	1.02e-24	0.257506	0.104626	snoU13, Y_RNA, SCARNA16, U1, SCARNA18, SCARNA24, SNORD112, SNORA62, SNORA63, SNORD46, PODN, SNORA2, SNORD81, U3, SNORA51, SNORA25, SCARNA20, SNORA67, U6, SNORA70, SNORA77, SNORA26, U8, SCARNA11, SNORA31, SNORA42, SNORA40, SNORD64, ACA64, snoU109, SNORD60, SNORD116
1730	chr6	168501903	168502888	986	*	4	3.54e-59	1.31e-22	3.09e-11	1.09e-24	0.498706	0.266573	NA
1731	chr3	44626029	44626697	669	*	8	8.88e-43	7.42e-25	3.71e-07	1.13e-24	0.200291	0.10903	U7, RP11-944L7.5, ZNF660, ZNF197, SNORD77, SNORA33, SNORA81, SNORD5, RP11-944L7.4, SNORD38, SNORD63, Metazoa_SRP, SNORA18
1732	chr1	164290179	164290833	655	*	7	2.46e-40	9.97e-27	2.8e-07	1.13e-24	0.237537	0.173179	snoU13, Y_RNA, SCARNA16, SNORD112, SNORA63, U3, SNORA51, SNORA25, SNORD59, SCARNA20, SNORA67, U6, SNORA70, SNORA77, SNORA26, SNORA72, U8, SNORA31, SNORA40, SNORD78, snoU109, SNORD60, SNORD116
1733	chr18	18821384	18823249	1866	*	12	1.12e-28	4.59e-26	4.01e-05	1.18e-24	0.228139	0.133141	GREB1L
1734	chr22	31498863	31501382	2520	*	6	1.34e-33	3.71e-26	2.39e-07	1.19e-24	0.155331	0.130387	SMTN, SELM
1735	chr8	145938126	145939778	1653	*	7	9.16e-51	5.31e-21	1.01e-10	1.2e-24	0.263709	0.107813	AF186192.6
1736	chr16	1592816	1593766	951	*	7	9.69e-50	3.43e-20	8.13e-08	1.21e-24	-0.229128	-0.114335	TMEM204, IFT140
1737	chr2	4050719	4050845	127	*	4	3.23e-48	5.38e-26	4.55e-09	1.23e-24	-0.159312	-0.124294	SNORA73, SNORA64, SNORA48, SNORD56, SNORA43
1738	chr6	26746947	26747075	129	*	2	1.14e-76	4.08e-25	2.83e-15	1.26e-24	0.291422	0.25091	SNORA20
1739	chr5	122620929	122621645	717	*	6	3.35e-47	2.26e-21	5.61e-08	1.28e-24	0.235228	0.161627	snoZ6, SNORA27, SNORA68, SNORA57, 7SK, SNORD45, SNORD95
1740	chr17	27939299	27940509	1211	*	5	5.56e-73	6.53e-11	2.5e-12	1.31e-24	0.500161	0.204499	SNORA69, RP11-68I3.2, ANKRD13B
1741	chr17	10101010	10102558	1549	*	7	1.12e-44	1.4e-24	1.53e-08	1.36e-24	0.343626	0.15878	SNORA69, GAS7
1742	chr11	123229032	123229471	440	*	4	2.68e-50	8.31e-25	3.43e-10	1.38e-24	0.220538	0.174069	NA
1743	chr5	140562738	140564161	1424	*	7	2.54e-53	6.48e-22	1.54e-08	1.38e-24	0.236808	0.12138	PCDHB16, SNORA68, SNORA57, 7SK, SNORD45, SNORD95
1744	chr5	88185051	88185987	937	*	4	1.19e-48	1.64e-25	2.31e-09	1.43e-24	0.273028	0.174958	MEF2C-AS1, snoZ6, SNORA27, SNORA68, SNORA57, 7SK, MEF2C, SNORD45, SNORD95
1745	chr9	135461935	135463171	1237	*	5	4.74e-44	1.04e-25	4.83e-09	1.5e-24	0.271754	0.197395	BARHL1
1746	chr2	238499464	238500389	926	*	7	6.3e-43	5.96e-26	1.58e-07	1.53e-24	-0.180496	-0.140586	AC104667.3, SNORD39, RAB17
1747	chr11	93753348	93754390	1043	*	7	1.49e-48	7.46e-22	4.87e-08	1.57e-24	-0.196539	-0.11213	NA
1748	chr11	125657430	125658038	609	*	4	5.34e-44	4.55e-26	4.09e-08	1.57e-24	-0.235892	-0.193097	PATE3
1749	chr19	55598443	55599320	878	*	5	3.25e-45	9.79e-26	1.17e-08	1.58e-24	0.369006	0.21933	EPS8L1
1750	chr6	7468673	7468973	301	*	4	2.94e-46	7.4e-26	1.72e-09	1.63e-24	-0.283412	-0.244618	SNORA20
1751	chr18	76732737	76734764	2028	*	5	8.86e-40	3.53e-20	6.37e-09	1.79e-24	0.368082	0.193809	NA
1752	chr16	56696967	56697229	263	*	3	8.63e-54	1.69e-25	6.64e-11	1.8e-24	0.399906	0.312575	SNORD111, SNORD33
1753	chr17	78449647	78452552	2906	*	12	1.77e-43	4.06e-21	1.36e-08	1.82e-24	0.275247	0.10535	SNORA69, NPTX1
1754	chr3	124860616	124861521	906	*	4	3.28e-59	8.85e-20	7.7e-11	1.95e-24	0.382502	0.238022	SNORA33, SNORA81, SNORD66, SNORD2, SNORD5, SNORD63, SNORD61, SLC12A8, SNORA24, Metazoa_SRP, SNORA18, U4
1755	chr13	23411771	23412996	1226	*	6	6.57e-47	8.48e-25	2.8e-09	1.98e-24	0.26147	0.114959	SNORD36, IPMKP1, SNORA16, SNORD37
1756	chr9	79633350	79635445	2096	*	7	7.65e-43	6.34e-24	2.19e-08	2.02e-24	0.250103	0.123108	FOXB2
1757	chr19	38307803	38308749	947	*	5	2.07e-52	3.27e-20	6.06e-09	2.03e-24	0.276283	0.175451	CTD-2554C21.2, ZNF573
1758	chr7	28474813	28476022	1210	*	5	1.49e-41	1.84e-25	1.67e-08	2.16e-24	-0.20757	-0.152765	CREB5, SNORA15
1759	chr5	72528111	72530472	2362	*	14	9.79e-31	3.74e-25	7.11e-06	2.18e-24	0.243004	0.127956	RP11-60A8.1, snoZ6, SNORA27, SNORA68, RPS23P5, SNORA57, SNORA76, 7SK, SNORD45
1760	chr13	22615049	22615334	286	*	5	1.33e-59	1.56e-19	9.8e-12	2.34e-24	-0.263265	-0.152135	SNORA16, SNORD37
1761	chr19	49339085	49340765	1681	*	8	9.32e-36	4.04e-23	2.47e-06	2.42e-24	0.228624	0.142034	HSD17B14, PLEKHA4
1762	chr8	121136534	121138317	1784	*	9	1.09e-36	2.49e-24	7.86e-06	2.45e-24	0.214123	0.128463	COL14A1
1763	chr14	29247148	29247705	558	*	6	1.13e-41	4.93e-26	2.49e-07	2.5e-24	0.241594	0.179158	C14orf23, SNORA79
1764	chr19	53038972	53040230	1259	*	6	1.08e-40	1.27e-25	8.8e-07	2.51e-24	0.233547	0.130678	ZNF808
1765	chr3	12799985	12801112	1128	*	5	8.65e-47	8.08e-24	5.72e-08	2.61e-24	-0.234181	-0.129356	TMEM40, SNORD38
1766	chr6	29414755	29414910	156	*	3	2.65e-56	5.13e-25	9.08e-12	2.63e-24	-0.283728	-0.201128	OR11A1, SNORA20
1767	chr16	1170618	1172205	1588	*	7	1.26e-38	5.08e-24	3.35e-07	2.68e-24	-0.194198	-0.119046	NA
1768	chr6	27235820	27236793	974	*	7	5.27e-62	7.22e-16	1.01e-09	2.78e-24	0.318631	0.149127	XXbac-BPGBPG24O18.1, SNORA20
1769	chr7	157481091	157483006	1916	*	5	2.31e-50	8.18e-22	1.07e-10	2.79e-24	0.397111	0.212032	PTPRN2
1770	chr5	980580	981830	1251	*	7	3.01e-50	3.59e-22	4.37e-10	2.87e-24	-0.240415	-0.117647	RP11-661C8.3
1771	chr6	26745279	26745662	384	*	2	1.26e-75	8.54e-25	8.8e-15	2.91e-24	0.330619	0.272135	SNORA20
1772	chr1	152669985	152670843	859	*	4	4.13e-41	9.17e-26	4.09e-08	2.95e-24	-0.218766	-0.166489	snoU13, Y_RNA, SCARNA16, SNORD112, SNORA63, U3, SNORA51, SNORA25, LCE2A, SNORA58, CKS1B, SCARNA20, SNORA67, U6, SNORA70, SNORA77, SNORA26, SNORA72, U8, SNORA31, SNORA42, SNORA40, SCARNA4, SNORD64, ACA64, SNORD78, snoU109, SNORD60, SNORD116
1773	chr16	1185381	1186286	906	*	5	8.89e-42	2.21e-25	9.37e-10	2.97e-24	-0.24552	-0.177937	NA
1774	chr5	140734648	140735545	898	*	8	1.83e-48	2.73e-22	2.63e-09	3.02e-24	0.184249	0.112382	PCDHGA1, PCDHGA2, PCDHGA3, PCDHGB1, PCDHGA4, SNORA68, SNORA57, 7SK, SNORD45, SNORD95
1775	chr11	8040463	8042019	1557	*	8	3.17e-50	3.67e-20	4.54e-09	3.1e-24	0.30486	0.115805	LSP1, TUB
1776	chr7	157484045	157487066	3022	*	9	2.66e-41	2.2e-19	3.36e-10	3.13e-24	0.32346	0.110119	PTPRN2
1777	chr17	54674059	54675231	1173	*	7	1.81e-64	1.58e-16	1.15e-11	3.14e-24	0.335581	0.136425	SNORA69
1778	chr8	58122215	58124249	2035	*	4	1.23e-37	9.86e-24	1.92e-10	3.15e-24	-0.14849	-0.102332	SNORA7, RP11-513O17.2, SNORA32
1779	chr19	52452094	52452808	715	*	5	4.26e-60	1.72e-16	1.16e-10	3.22e-24	0.326489	0.183805	HCCAT3
1780	chr1	235805403	235806070	668	*	5	9.53e-41	5.56e-26	4.91e-07	3.31e-24	-0.206916	-0.169726	snoU13, Y_RNA, SNORD112, SNORA25, GNG4
1781	chr7	122635026	122636635	1610	*	4	6.58e-34	1.82e-25	2.54e-09	3.46e-24	-0.179916	-0.135622	TAS2R16
1782	chr19	51170816	51172144	1329	*	8	7.86e-47	7.86e-22	6.55e-10	3.5e-24	0.311288	0.143112	SYT3, SHANK1
1783	chr5	168195173	168196464	1292	*	5	3.33e-62	1.92e-18	2.49e-12	3.58e-24	-0.227893	-0.104104	SNORA57, SLIT3, MIR218-2, SNORD95
1784	chr11	864739	866903	2165	*	7	8.37e-34	9.43e-25	9.64e-08	3.88e-24	-0.211078	-0.134014	TSPAN4
1785	chr11	1994117	1994977	861	*	4	4.13e-36	1.62e-25	8.49e-09	3.89e-24	-0.220901	-0.179168	LSP1, MRPL23
1786	chr12	85667353	85667616	264	*	3	4.39e-50	3.45e-25	2.25e-10	4.08e-24	0.335905	0.295559	SNORA9, snoMe28S-Am2634
1787	chr20	9486968	9487871	904	*	5	4.08e-52	3.13e-24	2.22e-10	4.6e-24	0.320807	0.197276	RP5-1119D9.4
1788	chr17	76354621	76356152	1532	*	7	8.81e-52	2.1e-23	1.49e-07	4.72e-24	0.284132	0.145502	SNORA69, SOCS3
1789	chr16	1193090	1195646	2557	*	8	1.71e-23	1.62e-25	6.55e-06	4.74e-24	-0.16414	-0.106713	NA
1790	chr13	20797356	20798653	1298	*	6	3.94e-47	3.18e-24	1.07e-09	4.89e-24	-0.267807	-0.135368	GJB6, SNORA16, SNORD37
1791	chr2	233215546	233217617	2072	*	9	1.56e-43	2.51e-19	1.87e-07	4.89e-24	0.265838	0.135422	SCARNA6, SNORD39, ECEL1P3
1792	chr19	727148	728385	1238	*	5	1.56e-34	1.16e-25	7.22e-08	4.9e-24	-0.181193	-0.14718	PALM
1793	chr2	241834752	241836501	1750	*	9	3.63e-49	8.74e-24	2.17e-08	5e-24	-0.189703	-0.105406	C2orf54
1794	chr5	149568693	149570702	2010	*	10	3.91e-44	2.42e-22	1.55e-06	5.24e-24	0.216741	0.105645	SLC6A7, SNORA68, SNORA57, SNORD45, SNORD95
1795	chr3	128225898	128226818	921	*	6	2.68e-45	5.79e-23	1.74e-08	5.28e-24	-0.21254	-0.134047	SNORA33, SNORA81, SNORD66, SNORD2, SNORD5, SNORD63, SNORD61, SNORA24, Metazoa_SRP, SNORA18, U4
1796	chr7	92237376	92238364	989	*	7	7.02e-42	2.44e-24	1.02e-07	5.32e-24	-0.246692	-0.155195	CDK6
1797	chr19	16394366	16394774	409	*	5	2.06e-41	1.2e-25	1.46e-07	5.35e-24	0.225513	0.15273	CTD-2562J15.6
1798	chr15	30483519	30484033	515	*	3	6.51e-77	1.82e-23	1.81e-15	5.36e-24	0.338838	0.192983	NA
1799	chr3	46621556	46622742	1187	*	5	6.31e-36	4.28e-25	5.27e-08	5.4e-24	-0.25966	-0.168927	U7, TDGF1, SNORD77, SNORA33, SNORA81, SNORD5, LRRC2, SNORD38, SNORD63, Metazoa_SRP, SNORA18
1800	chr6	72595944	72596748	805	*	9	6.85e-41	1.74e-23	4.58e-06	5.46e-24	0.222415	0.146517	SNORA38, SNORA8, SCARNA15, RIMS1, SNORD28, SNORA20
1801	chr22	32600722	32601654	933	*	5	2.82e-39	1.51e-25	2.41e-08	5.55e-24	-0.158113	-0.121926	RP1-90G24.10
1802	chr7	27289120	27289829	710	*	6	1.32e-42	3.45e-24	1.85e-07	5.58e-24	0.201407	0.155124	EVX1, SNORA15
1803	chr17	72580458	72581081	624	*	7	3.57e-38	4.29e-26	5.63e-06	5.6e-24	-0.163418	-0.109861	SNORA69, C17orf77, CD300LD
1804	chr2	121103360	121105535	2176	*	9	5.77e-59	2.36e-18	3.21e-10	5.65e-24	0.469624	0.154969	SNORA12, SNORA74, INHBB, snR65, 5S_rRNA, SNORA4, SNORD11, SNORD51, SNORA41, SCARNA6, SNORD39, SNORA75, ACA59, SNORA48, SNORD56, SNORA43, SNORA1, Vault
1805	chr16	3253043	3254567	1525	*	5	1.36e-35	7.24e-25	1.41e-08	5.87e-24	-0.196646	-0.116441	AJ003147.9, OR1F1
1806	chr11	45724810	45727022	2213	*	7	9.8e-28	4e-24	4.51e-07	6.42e-24	-0.189168	-0.107164	SNORD43
1807	chr21	31972533	31972923	391	*	4	2.25e-62	2.28e-22	1.97e-12	6.57e-24	-0.23701	-0.136269	NA
1808	chr3	192444985	192445594	610	*	12	3.88e-45	2.85e-24	4.11e-07	6.99e-24	0.2583	0.122891	FGF12, U4
1809	chr12	130572394	130572734	341	*	3	1.09e-59	1.11e-24	6.77e-12	7.14e-24	-0.28166	-0.229266	NA
1810	chr7	45613410	45615503	2094	*	9	3.32e-25	3.15e-26	2.96e-05	7.4e-24	0.22245	0.13173	ADCY1, SNORA22, SNORA15
1811	chr18	43355414	43355681	268	*	3	3.38e-49	6.55e-25	3.23e-10	7.42e-24	0.303197	0.267312	SNORD23
1812	chr11	5462540	5463768	1229	*	3	1.45e-53	3.93e-24	1.97e-13	7.49e-24	-0.231914	-0.165461	LSP1, HBG2, HBE1, AC104389.28, OR51I1
1813	chr8	42623686	42624772	1087	*	7	1.23e-43	2.47e-22	1.44e-07	7.67e-24	-0.214393	-0.141065	SNORA7, CHRNA6
1814	chr13	34184932	34185311	380	*	5	4.46e-43	7.82e-25	6.93e-08	7.71e-24	0.145907	0.106532	SNORD36, RP11-37L2.1, RP11-141M1.3, SNORD37
1815	chr7	1364975	1365868	894	*	6	8.61e-34	9.09e-26	2.44e-06	7.74e-24	-0.212173	-0.155951	NA
1816	chr6	150358873	150359383	511	*	4	1.07e-44	3.96e-25	1.02e-08	7.82e-24	0.221918	0.185385	SNORD28, SNORA20
1817	chr4	11428822	11430447	1626	*	8	1.5e-50	5.12e-22	3.26e-08	8.09e-24	0.330931	0.156292	SNORA3, HS3ST1
1818	chr1	152955080	152958102	3023	*	7	1.57e-27	1e-24	3.32e-08	8.15e-24	-0.199946	-0.107159	snoU13, Y_RNA, SCARNA16, SNORD112, SNORA63, U3, SNORA51, SNORA25, SPRR1A, SNORA58, CKS1B, SCARNA20, SNORA67, U6, SNORA70, SNORA77, SNORA26, SNORA72, U8, SNORA31, SNORA42, SNORA40, SCARNA4, SNORD64, ACA64, SNORD78, snoU109, SNORD60, SNORD116
1819	chr17	6734991	6735316	326	*	9	6.1e-37	3.46e-26	7.09e-05	8.3e-24	0.150385	0.102547	TEKT1
1820	chr20	42983920	42984878	959	*	12	9.12e-36	2.81e-27	0.000284572	8.55e-24	-0.143306	-0.10621	HNF4A
1821	chr10	102483843	102484499	657	*	6	1.27e-42	3.8e-24	2.03e-09	8.91e-24	0.241483	0.151219	SNORA17
1822	chr1	6303279	6304499	1221	*	9	3.16e-43	3.53e-21	1.84e-07	9.04e-24	0.235183	0.104601	HES3, snoU13, Y_RNA, SNORD112, SNORA62, U3, SNORA51, SNORA70, SNORA26, U8, SNORA31, SNORA42, snoU109, SNORD60
1823	chr6	31895179	31895598	420	*	7	4.83e-39	8.84e-26	1.15e-06	9.25e-24	-0.137055	-0.105787	SNORA38, C2, CFB, SNORA20
1824	chr1	7841088	7842406	1319	*	6	1.85e-43	1.71e-23	6.57e-08	9.26e-24	-0.205514	-0.130365	snoU13, VAMP3, Y_RNA, SCARNA21, SNORD112, SNORA62, U3, SNORA51, SNORA67, SNORA70, SNORA26, U8, SCARNA11, SNORA31, SNORA42, SNORA40, snoU109, SNORD60
1825	chr9	137533141	137535210	2070	*	8	2.66e-71	1.42e-16	6.4e-12	9.94e-24	0.328582	0.126402	COL5A1
1826	chr1	98513986	98515272	1287	*	9	1.75e-42	4.13e-21	1.56e-07	1.02e-23	0.249686	0.127455	snoU13, Y_RNA, SCARNA16, U1, SNORD112, SNORA63, SNORD46, SNORA2, SNORD81, U3, SNORA51, SNORA25, SNORA58, CKS1B, SCARNA20, SNORA67, U6, SNORA70, SNORA77, SNORA26, U8, SCARNA11, SNORA31, MIR137HG, SNORA42, SNORA40, SNORD64, ACA64, SNORD78, snoU109, SNORD60, SNORD116
1827	chr11	133657466	133658715	1250	*	4	1.07e-39	1.41e-23	1.14e-09	1.17e-23	0.328492	0.154148	RP11-448P19.1
1828	chr3	9993731	9995002	1272	*	11	2.84e-39	8.41e-24	2.53e-05	1.25e-23	0.159075	0.101059	PRRT3-AS1, PRRT3, SNORD38
1829	chr19	43709654	43711064	1411	*	5	1.84e-33	2.84e-24	7.4e-09	1.28e-23	-0.147445	-0.107893	PSG4
1830	chr8	11203954	11206023	2070	*	10	2.9e-35	1.48e-21	6.67e-07	1.33e-23	0.290668	0.140576	TDH, SNORA7, AF131216.5
1831	chr8	116660311	116661063	753	*	5	3.95e-57	9.64e-19	1.01e-10	1.37e-23	0.376293	0.197085	SNORA32, TRPS1
1832	chr19	29284229	29285119	891	*	5	3e-57	4.78e-17	1.79e-10	1.51e-23	0.255267	0.145445	NA
1833	chr3	61549475	61550635	1161	*	4	6.3e-38	6.44e-25	2.1e-08	1.53e-23	0.313341	0.209054	U7, SNORD77, PTPRG, SNORA33, SNORA81, SNORD66, SNORD2, SNORD5, SNORD38, SNORD63, Metazoa_SRP, SNORA18
1834	chr11	5364676	5365377	702	*	4	2.25e-49	7.51e-24	1.75e-11	1.59e-23	-0.201467	-0.133248	LSP1, HBG2, HBE1, AC104389.28, OR51B5
1835	chr4	4872510	4874548	2039	*	8	6.69e-42	5.51e-20	8.3e-08	1.59e-23	0.266137	0.130614	SNORA3
1836	chr9	137392877	137393288	412	*	5	1.03e-58	2.1e-18	1.05e-12	1.61e-23	0.273121	0.123787	NA
1837	chr10	1218763	1219904	1142	*	5	3.48e-45	1.03e-22	2.45e-09	1.66e-23	-0.1947	-0.115494	NA
1838	chr6	168402227	168402503	277	*	4	2.14e-50	7.32e-22	7.06e-10	1.67e-23	-0.198845	-0.113295	KIF25
1839	chr5	145713607	145714097	491	*	7	7.36e-43	6.96e-21	7.17e-07	1.68e-23	0.280804	0.163855	RBM27, SNORA68, SNORA57, SNORD45, CTC-359M8.1, SNORD95
1840	chr10	98129751	98130310	560	*	4	2.62e-45	2.13e-24	2.89e-10	1.73e-23	-0.168075	-0.143748	SNORA17, TLL2
1841	chr4	85401758	85404099	2342	*	12	5.34e-27	2.02e-22	2.03e-05	2.02e-23	0.247523	0.122578	SNORD74, SNORD50, SNORA11, snoU2_19, SNORD65
1842	chr9	139632839	139634272	1434	*	5	4.28e-38	3.23e-22	1.04e-08	2.04e-23	-0.212842	-0.130763	LCN10, LCN6
1843	chr12	128850196	128850903	708	*	6	9.9e-43	6.07e-22	1.72e-07	2.09e-23	0.255892	0.174339	TMEM132C
1844	chr18	56931575	56932993	1419	*	6	3.6e-45	1.28e-20	8.61e-08	2.13e-23	0.234738	0.154383	NA
1845	chr1	175568216	175568710	495	*	4	8.25e-62	2.93e-19	4.76e-13	2.15e-23	0.439334	0.221695	snoU13, Y_RNA, SCARNA16, SNORD112, SNORA63, U3, SNORA51, SNORA25, SNORD59, SCARNA20, SNORA67, U6, SNORA70, SNORA77, SNORA26, SNORA72, U8, SNORA31, TNR, snoU109, SNORD60, SNORD116
1846	chr1	8271918	8272277	360	*	5	1.22e-43	3.29e-24	1.95e-09	2.19e-23	-0.275066	-0.16258	snoU13, RP11-431K24.3, Y_RNA, SCARNA21, SNORD112, SNORA62, U3, SNORA51, SNORA67, SNORA70, SNORA26, U8, SCARNA11, SNORA31, SNORA42, SNORA40, snoU109, SNORD60
1847	chr17	56232260	56232955	696	*	5	7.11e-45	5.82e-24	1.57e-08	2.21e-23	-0.159679	-0.111702	SNORA69, OR4D1
1848	chr12	130529058	130530121	1064	*	6	1.86e-45	2.42e-22	6.88e-08	2.31e-23	-0.224244	-0.145177	RP11-474D1.4, RP11-474D1.3
1849	chr13	25085301	25085776	476	*	4	1.35e-47	4.48e-24	1.21e-09	2.36e-23	-0.191439	-0.129155	SNORD36, TPTE2P6, PARP4, SNORA16, SNORD37
1850	chr12	75603184	75603748	565	*	5	3e-57	3.53e-21	3.53e-11	2.36e-23	0.253711	0.157027	SNORA9, KCNC2, snoMe28S-Am2634
1851	chr6	1383533	1386142	2610	*	11	9.41e-32	1.03e-20	1.36e-07	2.37e-23	0.247107	0.109709	RP4-668J24.2
1852	chr7	56605325	56606663	1339	*	5	1.97e-37	5.12e-24	3.19e-08	2.38e-23	0.176309	0.132745	SNORA22, SNORA15, RP11-760D2.5
1853	chr8	23571724	23572595	872	*	7	6.14e-42	1.71e-22	4.36e-07	2.47e-23	0.279042	0.121245	RP11-175E9.1, SNORA7
1854	chr4	41875193	41875784	592	*	4	7.31e-49	1.2e-23	8.08e-11	2.49e-23	0.272032	0.210084	SNORD74, SNORA3, snoR442, SNORA11, SNORD42, snoU2_19, SNORD65
1855	chr2	27301057	27301943	887	*	7	2.14e-38	3.64e-25	1.91e-06	2.49e-23	0.147077	0.117557	SNORA73, EMILIN1, SNORA64, SNORA74, snR65, SCARNA6, SNORD39, SNORD18, SNORA75, SNORA48, SNORD56, SNORA43, SNORA1, Vault
1856	chr4	135122152	135123107	956	*	5	1.23e-49	1.23e-22	2.94e-10	2.54e-23	0.192098	0.127391	PABPC4L, SNORD65
1857	chr3	138678586	138679578	993	*	5	4.89e-51	4.62e-22	3.75e-10	2.64e-23	0.388462	0.188308	SNORA81, SNORD66, SNORD2, SNORD5, Metazoa_SRP, SNORA18, U4
1858	chr16	81253692	81255310	1619	*	7	5.15e-43	8.18e-20	2.84e-08	2.68e-23	-0.184622	-0.116544	PKD1L2
1859	chr3	117715495	117717026	1532	*	6	1.43e-41	7.68e-24	5.11e-09	2.71e-23	0.228472	0.102317	SNORA33, SNORA81, SNORD66, SNORD2, SNORD5, SNORD63, SNORD61, LSAMP, RP11-384F7.2, SNORA24, Metazoa_SRP, SNORA18, U4
1860	chr7	21582131	21583623	1493	*	9	3.21e-38	5.18e-23	1.75e-05	2.78e-23	0.179294	0.105191	DNAH11, SNORA15
1861	chr11	94473405	94474627	1223	*	6	2.03e-52	6.48e-19	4.29e-09	2.79e-23	0.227918	0.116292	AMOTL1, RP11-867G2.8
1862	chr14	20978481	20978888	408	*	4	3.69e-50	1.15e-18	3.7e-10	2.81e-23	-0.213418	-0.15103	RNASE10, SNORA79, SNORD41
1863	chr18	47825004	47825363	360	*	5	2.44e-42	4.31e-24	3e-08	2.84e-23	0.177562	0.125299	SNORD23
1864	chr1	3123054	3124703	1650	*	7	1.64e-31	5.95e-25	1.69e-07	2.85e-23	-0.15146	-0.100537	PRDM16, snoU13, Y_RNA, SNORA51, SNORA70, snoU109, SNORD60
1865	chr19	31839171	31839734	564	*	4	2.92e-61	2.47e-18	4.28e-10	2.94e-23	0.206907	0.117746	TSHZ3
1866	chr5	35990997	35991979	983	*	5	1.03e-54	1.86e-20	2.06e-11	2.94e-23	0.249775	0.100373	SNORA27, SNORA68, RPS23P5, UGT3A1, SNORA57, SNORA76, 7SK, SNORD45
1867	chr3	157155202	157156180	979	*	7	3.1e-38	4.96e-25	2e-06	3.04e-23	0.192505	0.12578	PTX3, SNORA81, SNORD66, SNORD2, VEPH1, SNORA18, U4
1868	chr6	37673335	37673863	529	*	6	1.26e-45	2.29e-20	7.26e-10	3.26e-23	0.222214	0.108593	SNORA38, SNORA20
1869	chr13	114916698	114917640	943	*	7	1.72e-37	1.89e-25	8.84e-06	3.28e-23	-0.21053	-0.150663	SNORD36
1870	chr22	50986511	50988123	1613	*	7	5.58e-47	6.14e-20	1.23e-07	3.3e-23	0.26148	0.136348	KLHDC7B
1871	chr2	223154140	223154201	62	*	3	2.77e-47	3.24e-24	3.52e-10	3.44e-23	0.326341	0.242675	SCARNA6, SNORD39, SNORA75, SNORA48, PAX3
1872	chr1	201346149	201348231	2083	*	9	1.93e-35	5.01e-22	6.59e-06	3.45e-23	-0.178701	-0.101002	snoU13, Y_RNA, SNORD112, U3, SNORA51, SNORA25, SCARNA20, U6, SNORA70, SNORA77, SNORA26, SNORA72, U8, TNNT2, LAD1, SNORD60, SNORD116
1873	chr7	23387365	23387862	498	*	4	1.17e-45	5.64e-24	5.04e-09	3.52e-23	-0.227525	-0.165997	SNORA15, IGF2BP3
1874	chr11	55872467	55872995	529	*	4	4.13e-41	1.36e-24	3.68e-08	3.54e-23	-0.170951	-0.147475	OR8H2, SNORD43
1875	chr15	83348741	83349864	1124	*	8	1.68e-43	1.15e-21	1.22e-07	3.6e-23	0.266085	0.139472	RP11-752G15.3, AP3B2
1876	chr19	1775211	1776398	1188	*	6	1.3e-30	3.46e-25	2.28e-06	3.92e-23	0.274342	0.19336	ONECUT3
1877	chr19	43690622	43691930	1309	*	4	1.81e-35	5.63e-24	1.45e-08	4.08e-23	-0.153551	-0.102779	PSG5
1878	chr7	88387861	88389342	1482	*	6	9.44e-39	2.86e-24	4.48e-09	4.29e-23	0.346924	0.175941	ZNF804B
1879	chr9	139250149	139250888	740	*	3	2.61e-46	4.63e-24	1.41e-10	4.45e-23	-0.213727	-0.176142	GPSM1
1880	chr16	87440505	87441659	1155	*	4	2.74e-42	7.22e-24	2.76e-09	4.49e-23	-0.209026	-0.149997	ZCCHC14
1881	chr8	143254408	143255449	1042	*	5	1.75e-40	1.97e-24	5.63e-08	4.59e-23	-0.17955	-0.146374	NA
1882	chr6	28414780	28415023	244	*	3	9.08e-49	7.06e-24	2.73e-11	4.67e-23	0.321622	0.228012	COX11P1, SNORA20
1883	chr6	5994521	5995953	1433	*	10	6.58e-38	1.24e-23	8.26e-06	4.68e-23	0.187388	0.116019	SNORA20
1884	chr1	158517489	158518363	875	*	3	1.26e-46	1.04e-23	1.44e-10	4.93e-23	-0.253551	-0.196553	snoU13, Y_RNA, SCARNA16, SNORD112, SNORA63, U3, SNORA51, SNORA25, SNORD59, SCARNA20, SNORA67, U6, SNORA70, SNORA77, SNORA26, SNORA72, U8, SNORA31, SNORA40, OR6Y1, SNORD64, ACA64, SNORD78, snoU109, SNORD60, SNORD116
1885	chr16	65154657	65158052	3396	*	11	1.49e-27	1.57e-23	6.61e-08	4.98e-23	0.288226	0.105935	SNORD111, CDH11, SNORD33
1886	chr15	51385476	51386759	1284	*	8	7.62e-41	1.59e-21	2.46e-06	5.13e-23	0.246816	0.130952	RP11-108K3.1, TNFAIP8L3
1887	chr8	55382194	55383951	1758	*	6	1.38e-53	2.12e-20	1.17e-09	5.29e-23	0.279366	0.117576	SNORA7, SNORA32
1888	chr18	22929205	22931003	1799	*	8	8.3e-33	4.29e-25	1.48e-05	5.29e-23	0.180429	0.122987	SNORD23, ZNF521
1889	chr1	248366332	248366883	552	*	3	3.61e-45	4.32e-24	1.33e-09	5.3e-23	-0.238361	-0.203913	Y_RNA, OR2M3
1890	chr7	128764517	128765150	634	*	4	5.45e-45	3.95e-24	5.45e-09	5.32e-23	-0.191117	-0.141275	NA
1891	chr6	49754976	49755190	215	*	5	3.54e-43	2.71e-23	8.53e-09	5.48e-23	-0.216983	-0.128252	SNORA38, SNORA8, SCARNA15, PGK2, SNORA20
1892	chr7	156812104	156814112	2009	*	10	5.94e-47	3.64e-21	7.7e-08	5.69e-23	0.306833	0.118595	NA
1893	chr19	49545638	49547590	1953	*	5	8.18e-25	2.34e-24	1.06e-07	5.75e-23	-0.147493	-0.113894	CTB-60B18.17, CGB5, CGB1
1894	chr6	30782080	30782272	193	*	3	4.26e-46	4.79e-24	1.15e-09	5.82e-23	-0.213987	-0.183027	LINC00243, SNORA20
1895	chr7	27186554	27188770	2217	*	17	1.23e-29	4.41e-25	7.22e-05	6.59e-23	0.169739	0.120135	HOXA-AS3, SNORA15, HOXA3, RP1-170O19.22, HOXA6, RP1-170O19.23
1896	chr13	21520203	21520519	317	*	4	1.92e-45	4.41e-23	4.19e-09	6.76e-23	0.330056	0.249152	HNRNPA1P30, SNORA16, SNORD37
1897	chr19	57683164	57683843	680	*	2	1.02e-54	1.75e-23	2.23e-13	6.93e-23	0.420001	0.359312	NA
1898	chr19	58554401	58554527	127	*	3	8.45e-46	5.29e-24	2.38e-09	6.93e-23	0.308266	0.216367	ZSCAN1
1899	chr19	51627208	51628204	997	*	6	5.28e-50	2.39e-19	2.19e-10	7.12e-23	-0.185415	-0.101524	SIGLEC9
1900	chr6	97009594	97010439	846	*	3	2.86e-49	1.16e-23	4.84e-11	7.46e-23	-0.204573	-0.148334	SNORA38, SNORA8, FHL5, SNORD28, SNORA20
1901	chr1	159283536	159284298	763	*	3	1.8e-59	7.24e-22	7.09e-12	7.66e-23	-0.250267	-0.176501	snoU13, Y_RNA, SCARNA16, SNORD112, SNORA63, U3, SNORA51, SNORA25, SNORD59, SCARNA20, SNORA67, U6, SNORA70, SNORA77, SNORA26, SNORA72, U8, SNORA31, SNORA40, OR10J3, SNORD64, ACA64, SNORD78, snoU109, SNORD60, SNORD116
1902	chr13	103019936	103020405	470	*	3	6e-47	1.11e-23	5.55e-11	7.87e-23	-0.206942	-0.178508	SNORD36, FGF14-AS1, FGF14, FGF14-IT1
1903	chr3	183769987	183771499	1513	*	5	2.27e-45	6.08e-22	1.2e-08	7.95e-23	-0.188656	-0.121706	SNORA81, HTR3C, SNORD66, SNORD2, U4
1904	chr16	71008050	71008732	683	*	4	1.22e-49	2.72e-23	1.76e-11	8.15e-23	-0.182276	-0.1101	HYDIN, SNORD33
1905	chr3	44596178	44597491	1314	*	11	2.61e-38	3.28e-22	3.69e-05	8.17e-23	0.222973	0.104742	U7, ZKSCAN7, SNORD77, SNORA33, SNORA81, SNORD5, SNORD38, SNORD63, Metazoa_SRP, SNORA18
1906	chr17	3030185	3031874	1690	*	6	7.63e-35	1.05e-23	7.72e-08	8.41e-23	-0.195072	-0.132684	OR1G1
1907	chr6	28697140	28698008	869	*	4	7.21e-45	2.24e-23	2.39e-09	8.6e-23	0.256309	0.16463	SNORA20
1908	chr12	124941307	124942248	942	*	8	2.35e-38	1.47e-23	7.1e-06	8.71e-23	0.204753	0.116001	NCOR2
1909	chr6	85476210	85476921	712	*	3	2.62e-44	7.42e-24	8.67e-10	8.71e-23	0.229907	0.214087	SNORA38, SNORA8, SNORD28, SNORA20
1910	chr20	34893487	34895979	2493	*	7	2.06e-35	1.36e-22	1.92e-08	8.8e-23	0.274578	0.111115	DLGAP4
1911	chr20	29844516	29845320	805	*	5	9.44e-36	1.38e-23	1.98e-09	9.4e-23	-0.233842	-0.115864	NA
1912	chr2	62797865	62798448	584	*	5	8.67e-38	2.13e-24	9.33e-08	9.56e-23	-0.152381	-0.1217	SNORA73, SNORA64, SNORD75, SNORA12, SNORA74, SNORA19, snR65, 5S_rRNA, SNORA4, SNORD11, SNORA41, SCARNA6, SNORD39, SNORD18, SNORA36, SNORA75, SNORA48, SNORD56, SNORA43, SNORA1, Vault
1913	chr9	93798720	93800582	1863	*	4	1.01e-33	2.74e-23	4.95e-11	9.76e-23	-0.245683	-0.136911	NA
1914	chr14	104000447	104001089	643	*	6	7.03e-37	1.7e-24	8.41e-07	9.89e-23	0.136672	0.116168	TRMT61A
1915	chr8	99439119	99440522	1404	*	8	9.93e-51	6.58e-19	7.9e-09	9.92e-23	0.431904	0.107828	KCNS2, SNORA32, STK3
1916	chr16	50730385	50731412	1028	*	6	1.75e-41	8.48e-21	1.62e-07	9.96e-23	-0.188229	-0.102247	NOD2, SNORD111, SNORD33
1917	chr6	169399683	169400357	675	*	4	2.35e-47	1.69e-22	1.28e-09	1.04e-22	-0.234776	-0.151308	NA
1918	chr2	132218302	132218639	338	*	2	3e-65	4.61e-23	9.27e-15	1.07e-22	0.302843	0.238219	SNORA74, RHOQP2, snR65, 5S_rRNA, SNORA4, SNORD11, SNORD51, SNORA41, SCARNA6, SNORD39, SNORA75, ACA59, SNORA48, SNORD56, SNORA43, SNORA1, Vault
1919	chr6	106428957	106430134	1178	*	9	3.99e-36	6.02e-25	1.58e-05	1.08e-22	0.204508	0.119794	SNORA38, SNORA8, SNORD28, SNORA20
1920	chr18	55094774	55095886	1113	*	6	4.3e-38	2.5e-24	5.54e-07	1.09e-22	0.291661	0.212249	NA
1921	chr16	3414983	3415311	329	*	5	3.79e-40	6.07e-24	4.53e-08	1.11e-22	0.192443	0.165569	NAA60
1922	chr2	237415899	237416899	1001	*	5	1.23e-66	3.72e-11	4.91e-12	1.11e-22	0.343102	0.147722	SNORD39, IQCA1
1923	chr19	36048484	36049734	1251	*	6	1.17e-41	2.02e-22	4.23e-10	1.12e-22	0.221003	0.134543	ATP4A
1924	chr10	125732373	125732842	470	*	5	4.46e-51	4.5e-22	3.27e-11	1.15e-22	0.282398	0.178271	NA
1925	chr7	100942959	100943468	510	*	3	1.36e-65	2.26e-20	1.67e-13	1.18e-22	0.351125	0.217927	RP11-132A1.3
1926	chr2	74010290	74010621	332	*	4	4.13e-45	7.97e-23	1.55e-10	1.19e-22	-0.180343	-0.113128	SNORA73, SNORA64, SNORD75, SNORA12, SNORA74, SNORA19, snR65, 5S_rRNA, SNORA4, SNORD11, SNORA41, SCARNA6, SNORD39, SNORD18, SNORA75, ACA59, SNORA48, SNORD56, SNORA43, SNORA1, Vault
1927	chr2	101033747	101034279	533	*	4	1.41e-40	5.94e-24	3.45e-08	1.24e-22	0.262235	0.208384	SNORA73, SNORA64, SNORA12, SNORA74, SNORA19, snR65, 5S_rRNA, SNORA4, SNORD11, SNORA41, SCARNA6, SNORD39, SNORA75, ACA59, CHST10, SNORA48, SNORD56, SNORA43, SNORA1, Vault
1928	chr20	2780114	2782078	1965	*	12	1.72e-50	1.04e-14	8.71e-09	1.26e-22	0.347771	0.122405	CPXM1
1929	chr6	37505970	37506304	335	*	3	8.41e-48	3.74e-23	3.98e-11	1.31e-22	-0.245474	-0.198851	SNORA38, SNORA20
1930	chr9	118687465	118687943	479	*	3	2.5e-47	1.82e-23	7.3e-11	1.36e-22	-0.200183	-0.165071	LINC00474
1931	chr20	9495495	9497330	1836	*	6	9.05e-39	1.1e-22	5.05e-09	1.43e-22	0.268269	0.159158	LAMP5, RP5-1119D9.4
1932	chr1	207842303	207843084	782	*	3	6.73e-62	6.06e-21	8.06e-13	1.5e-22	0.379635	0.207074	snoU13, Y_RNA, SNORD112, U3, SNORA51, SNORA25, SNORA70, CR1L, SNORA26, SNORA72, U8, SNORD116
1933	chr13	30054440	30055092	653	*	4	1.6e-45	4.67e-23	1.87e-09	1.5e-22	-0.267231	-0.178578	SNORD36, MTUS2, MTUS2-AS1, SNORA16, SNORD37
1934	chr20	3643863	3645526	1664	*	8	6.73e-36	1.06e-19	4.6e-07	1.51e-22	-0.202083	-0.106144	GFRA4
1935	chr19	39694617	39695065	449	*	7	2.55e-52	5.84e-16	3.74e-09	1.51e-22	0.343634	0.158397	SYCN
1936	chr8	74331865	74332829	965	*	6	1.34e-39	1.25e-23	1.02e-08	1.65e-22	-0.264041	-0.150929	SNORA7, STAU2-AS1, SNORA32, STAU2
1937	chr17	3336736	3337719	984	*	6	1.46e-42	2.27e-22	1.53e-07	1.67e-22	-0.151015	-0.104668	OR1E2
1938	chr1	833555	834356	802	*	4	1.29e-36	6.63e-24	6.91e-08	1.71e-22	-0.203731	-0.132944	Y_RNA
1939	chr7	142553157	142555548	2392	*	6	2.84e-33	9.67e-24	2.28e-08	1.72e-22	-0.233637	-0.104182	EPHB6
1940	chr20	54919037	54919410	374	*	6	6.56e-47	6.27e-20	7.03e-10	1.74e-22	0.311178	0.16672	NA
1941	chr19	52104419	52104997	579	*	3	2.1e-45	1.53e-23	1.03e-09	1.77e-22	0.336194	0.217783	AC018755.16
1942	chr3	13322755	13324886	2132	*	9	6.52e-53	4.54e-18	1.48e-09	1.85e-22	0.273717	0.112573	SNORD38
1943	chr12	15373987	15374609	623	*	8	6.59e-52	1.59e-21	4.71e-11	1.88e-22	0.334885	0.110946	RERG, snoMe28S-Am2634
1944	chr3	194096808	194097382	575	*	4	1.41e-47	7.56e-22	1.25e-09	1.89e-22	-0.252111	-0.122942	U4
1945	chr12	133481390	133481520	131	*	3	5.42e-44	1.44e-23	4.43e-09	1.9e-22	0.262029	0.220703	CHFR
1946	chr17	59533635	59535723	2089	*	10	3.49e-35	4.51e-22	3.82e-05	1.95e-22	0.210255	0.131916	SNORA69, TBX4
1947	chr5	139524919	139526226	1308	*	7	2.34e-45	2.7e-20	8.72e-10	1.99e-22	0.327138	0.112286	SNORA27, SNORA68, SNORA57, 7SK, SNORD45, SNORD95
1948	chr5	429559	430432	874	*	4	7.69e-39	9e-24	4.12e-08	2.01e-22	-0.186376	-0.16554	AHRR
1949	chr19	20348926	20349303	378	*	5	1.29e-41	4.01e-23	8.82e-09	2.09e-22	0.18816	0.146904	CTC-260E6.6
1950	chr6	28784461	28785059	599	*	9	7.55e-36	2.3e-24	6.34e-06	2.13e-22	0.179716	0.124042	SNORA20
1951	chr1	214152709	214154240	1532	*	10	7.47e-44	1.54e-22	6.28e-07	2.16e-22	0.207155	0.105961	snoU13, Y_RNA, SNORD112, U3, SNORA51, SNORA25, SNORA70, SNORA72, U8, PROX1-AS1, SNORD116
1952	chr14	101447095	101448093	999	*	4	1.31e-34	9.24e-24	5.1e-08	2.2e-22	-0.161385	-0.143424	SNORD113, RP11-909M7.3, SNORD114-20
1953	chr14	101908561	101909681	1121	*	7	3.41e-42	4.04e-20	6.77e-07	2.26e-22	-0.241607	-0.128481	RP11-168L7.3
1954	chr8	142517186	142518658	1473	*	8	3.25e-30	1.92e-16	4.09e-09	2.29e-22	-0.247919	-0.106888	MROH5
1955	chr12	6933322	6933689	368	*	4	3.12e-42	4.88e-23	4.95e-09	2.41e-22	-0.277934	-0.164493	GPR162
1956	chr15	42749336	42750798	1463	*	5	2.11e-37	3.58e-23	1.42e-07	2.44e-22	0.195466	0.120071	ZNF106
1957	chr19	3907913	3908397	485	*	4	3.15e-39	7.63e-24	2.15e-07	2.46e-22	-0.165043	-0.136697	ATCAY
1958	chr17	9940004	9941095	1092	*	6	2.02e-30	4.19e-24	8.6e-07	2.54e-22	-0.151318	-0.11648	SNORA69, GAS7
1959	chr16	7352896	7354685	1790	*	6	3.39e-33	7.94e-22	1.37e-08	2.63e-22	0.278709	0.149487	RBFOX1
1960	chr3	157819282	157822072	2791	*	9	3.88e-34	1.78e-19	1.97e-07	2.77e-22	0.289376	0.122174	SNORA81, SNORD66, SNORD2, SHOX2, SNORA18, U4
1961	chr7	22588840	22590069	1230	*	6	2.12e-50	1.24e-18	1.4e-10	2.87e-22	0.262466	0.110003	SNORA15, STEAP1B
1962	chr7	97619372	97620915	1544	*	5	1.24e-43	2.78e-18	1.84e-09	2.98e-22	-0.193623	-0.126475	OCM2
1963	chr2	48982683	48983178	496	*	6	3.86e-41	5.96e-22	8.96e-08	3.01e-22	0.24483	0.152855	SNORA73, SNORA64, SNORD75, STON1-GTF2A1L, SNORA74, snR65, 5S_rRNA, SNORD11, SNORA41, SCARNA6, SNORD39, SNORD18, SNORA36, LHCGR, SNORA75, SNORA48, SNORD56, SNORA43, SNORA1, Vault
1964	chr1	152880108	152882420	2313	*	6	1.36e-27	1.29e-20	2.24e-08	3.03e-22	-0.199544	-0.12692	snoU13, Y_RNA, SCARNA16, SNORD112, SNORA63, U3, SNORA51, SNORA25, IVL, SNORA58, CKS1B, SCARNA20, SNORA67, U6, SNORA70, SNORA77, SNORA26, SNORA72, U8, SNORA31, SNORA42, SNORA40, SCARNA4, SNORD64, ACA64, SNORD78, snoU109, SNORD60, SNORD116
1965	chr16	76342377	76343868	1492	*	5	4.89e-34	1.08e-16	4.89e-12	3.1e-22	-0.248365	-0.110021	CNTNAP4, SNORD33
1966	chr19	57049695	57050834	1140	*	7	6.46e-31	7.49e-24	3.06e-06	3.23e-22	0.25894	0.167134	ZFP28, AC005498.3
1967	chr7	104444687	104445585	899	*	3	3.34e-36	5.06e-23	9.18e-11	3.48e-22	-0.194345	-0.151805	LHFPL3
1968	chr11	74441988	74442900	913	*	6	2.22e-36	4.99e-22	1.88e-07	3.66e-22	0.23843	0.142652	CHRDL2
1969	chr5	54179305	54180254	950	*	7	6.47e-45	4.67e-21	2.73e-09	3.85e-22	0.263677	0.131022	snoZ6, SNORA27, SNORA68, RPS23P5, SNORA57, SNORA76, 7SK, SNORD45
1970	chr19	8656852	8657916	1065	*	5	1.02e-41	1.34e-17	1.21e-10	3.89e-22	0.280389	0.14528	ADAMTS10
1971	chr20	6033866	6035902	2037	*	7	9.69e-36	3.25e-23	1.68e-06	3.91e-22	-0.16913	-0.111859	LRRN4
1972	chr12	18890579	18891992	1414	*	5	4.56e-42	1.4e-16	2.2e-08	4.21e-22	-0.201456	-0.114235	RP11-361I14.2, CAPZA3, PLCZ1, snoMe28S-Am2634
1973	chr13	20781097	20781165	69	*	3	1.18e-43	4.29e-23	6.04e-10	4.39e-22	-0.294616	-0.225705	SNORA16, SNORD37
1974	chr15	100913571	100914168	598	*	4	1.38e-46	2.26e-21	1.43e-09	4.4e-22	0.325794	0.224571	RP11-168G16.2
1975	chr7	39648696	39649443	748	*	6	3.89e-40	3.66e-22	4.22e-08	4.44e-22	0.235159	0.173771	YAE1D1, AC004837.3, SNORA15, AC004837.4
1976	chr8	58906736	58907821	1086	*	8	2.32e-37	7.33e-22	7.58e-07	4.47e-22	0.24579	0.145341	SNORA7, FAM110B, SNORA32
1977	chr21	38074393	38075599	1207	*	6	3.88e-44	1.9e-20	1.13e-07	4.54e-22	0.19295	0.124293	SIM2
1978	chr11	91959086	91960289	1204	*	4	2.19e-48	2.65e-22	9.68e-11	4.77e-22	0.225466	0.156149	NA
1979	chr5	177209285	177210257	973	*	3	1.25e-45	8.18e-23	8.17e-11	4.87e-22	0.174033	0.142636	RP11-1026M7.2, FAM153A, SNORD95
1980	chr5	79330096	79331850	1755	*	10	1.03e-47	1.14e-17	1.6e-09	4.93e-22	0.316122	0.101155	THBS4, snoZ6, SNORA27, SNORA68, RPS23P5, SNORA57, 7SK, SNORD45
1981	chr12	55028545	55029660	1116	*	5	1.05e-38	9.12e-23	3.59e-08	4.94e-22	-0.191123	-0.128456	LACRT, snoMe28S-Am2634
1982	chr3	75704498	75705108	611	*	5	5.29e-39	3.05e-23	9.82e-08	4.99e-22	0.117655	0.103368	U7, SNORD77, SNORA33, SNORA81, SNORD66, SNORD2, SNORD5, SNORD38, SNORD63, SNORA24, Metazoa_SRP, SNORA18
1983	chr11	4927915	4928760	846	*	4	2.55e-35	3.11e-23	1.66e-08	5.09e-22	-0.170475	-0.12602	LSP1, MMP26, OR51A7
1984	chr19	51830311	51831274	964	*	4	2.13e-43	6.28e-22	1.23e-10	5.43e-22	0.318364	0.227994	IGLON5
1985	chr19	855536	856145	610	*	5	1.22e-44	3.84e-22	1.19e-10	5.59e-22	-0.15555	-0.106721	ELANE
1986	chr21	46765150	46766039	890	*	3	1.46e-39	4.91e-23	1.93e-09	5.72e-22	-0.183966	-0.161947	NA
1987	chr8	144236525	144237110	586	*	4	9.27e-50	2.35e-21	5.75e-12	5.93e-22	-0.251811	-0.1526	NA
1988	chr11	2191147	2191606	460	*	4	1.3e-44	6.95e-23	5.94e-09	6.17e-22	-0.233298	-0.16571	LSP1, TH
1989	chr19	1325348	1326119	772	*	4	1.67e-54	1.89e-17	8.06e-10	6.27e-22	-0.2175	-0.132506	MUM1
1990	chr17	73887208	73887651	444	*	5	2.73e-41	1.97e-22	9.34e-10	6.37e-22	-0.184039	-0.118887	SNORA69, TRIM65
1991	chr7	27284348	27286813	2466	*	10	3.19e-34	4.49e-20	1.48e-07	6.89e-22	0.379611	0.175952	EVX1, SNORA15, EVX1-AS
1992	chr1	63788424	63790202	1779	*	8	1.92e-33	8.55e-20	2.88e-07	6.9e-22	0.360698	0.12495	snoU13, Y_RNA, SCARNA16, U1, SCARNA18, SCARNA24, SNORD112, SNORA62, SNORA63, SNORD46, FOXD3, SNORA2, SNORD81, U3, SNORA51, SNORA25, SNORA58, CKS1B, SCARNA20, SNORA67, U6, SNORA70, SNORA77, SNORA26, U8, SCARNA11, RP4-792G4.2, SNORA31, SNORA42, SNORA40, SNORD64, ACA64, SNORD78, snoU109, SNORD60, SNORD116
1993	chr3	137716750	137718043	1294	*	6	2.2e-33	2.75e-23	2.19e-07	7.25e-22	-0.143098	-0.103818	CLDN18, SNORA81, SNORD66, SNORD2, SNORD5, SNORD63, Metazoa_SRP, SNORA18, U4
1994	chr6	150274542	150276311	1770	*	5	3.72e-36	3.22e-22	5.39e-10	7.34e-22	0.243394	0.112464	SNORD28, SNORA20
1995	chr6	10398494	10399281	788	*	5	4.01e-44	4.69e-21	4.47e-08	7.38e-22	0.341576	0.164993	TFAP2A, SNORA20
1996	chr17	77685623	77685893	271	*	3	8.32e-43	6.46e-23	3e-09	7.39e-22	-0.178753	-0.1677	SNORA69, CTD-2116F7.1
1997	chr3	14347334	14347622	289	*	3	8.12e-54	1.19e-20	1.21e-11	7.45e-22	-0.224345	-0.171065	SNORD38
[truncated: 3,588 more rows]

## Sheet: S.Table3
Supplementary Table 3
KEGG pathways associated with differentially methylated genes between tumour and normal mucosa from EOCRC
	Description	N	DM	P.DM	FDR	SigGenesInSet
path:hsa04080	Neuroactive ligand-receptor interaction	320	122	3.28936e-22	1.12825e-19	NPFFR2,GPR83,CHRM2,CHRNA1,CHRNA4,CHRNB3,ADCYAP1,GRIN3A,GRIN3B,ADCYAP1R1,LTB4R,CNR1,TAAR9,CRHR1,CRHR2,ADORA3,ADRA1A,ADRA2A,ADRA2C,ADRB3,DRD1,DRD4,DRD5,AGTR1,APLNR,S1PR3,EDNRA,EDNRB,GABRR3,P2RX2,FPR3,FSHB,GABBR1,GABRA5,GABRA6,GABRB2,GABRB3,GABRG3,GALR1,GHRH,GHSR,GIP,GLRB,GNRH2,GNRHR,NPBWR1,NPBWR2,PRLHR,UTS2R,MLNR,GRIA1,GRIA2,GRIA4,GRID2,GRIK1,GRIK2,GRIK3,GRIK4,GRIK5,GRIN1,GRIN2A,GRIN2C,GRIN2D,GRM1,…
path:hsa05033	Nicotine addiction	36	22	7.06996e-08	1.2125e-05	CHRNA4,GRIN3A,GRIN3B,SLC32A1,GABRR3,GABRA5,GABRA6,GABRB2,GABRB3,GABRG3,GRIA1,GRIA2,GRIA4,GRIN1,GRIN2A,GRIN2C,GRIN2D,SLC17A7,SLC17A6,CACNA1A,CACNA1B,CHRNA6
path:hsa04740	Olfactory transduction	380	91	1.23616e-07	1.41335e-05	OR5I1,OR51A7,OR51S1,OR4C46,OR4B1,OR5P2,OR5P3,OR2D2,OR56A4,OR56A1,SLC24A4,OR4D2,CNGB1,CNGA3,OR2M3,OR2T12,OR2T34,OR2T4,OR10J5,OR10T2,OR10Z1,OR6N1,OR2Y1,OR2AG1,OR6B3,OR56B4,OR5AR1,OR8B12,OR10G8,OR10G9,OR4D6,OR6C74,OR2T6,OR4C3,OR4S1,OR1A2,OR10J1,OR10A3,OR10H3,OR4D1,OR2W1,OR2H1,GNAL,GNG7,OR51B5,OR10AG1,OR4C12,OR10A4,OR2L13,OR10A2,OR8S1,OR2T3,OR1B1,OR51M1,OR51I1,OR52N2,OR4X1,OR5D13,OR8H2,OR8H3,OR5T1,OR…
path:hsa04020	Calcium signaling pathway	228	76	2.50586e-07	2.14878e-05	ADCY1,ADCY2,CHRM2,ADCY8,ADCY9,ADRA1A,ADRB3,DRD1,DRD5,AGTR1,EDNRA,EDNRB,ADCY4,ERBB4,TPCN2,FGF2,FGF3,FGF4,FGF5,FGF8,FGF10,FGFR2,P2RX2,PLCB1,FLT4,FGF20,GDNF,GNAL,GRIN1,GRIN2A,GRIN2C,GRIN2D,GRM1,HRH1,HRH2,HTR2B,HTR7,MYLK4,ITPKA,ITPKB,ITPR1,KDR,LHCGR,MST1,MST1R,MYLK,NGF,NOS1,ATP2B2,NTRK1,NTRK3,NTSR1,PDE1C,PDGFRA,PDGFRB,AVPR1A,LTB4R2,PTGER3,PTGFR,RET,RYR2,RYR3,SLC8A2,SLC8A1,SLC8A3,TACR3,VEGFC,CACNA1A,C…
path:hsa04724	Glutamatergic synapse	113	43	1.60316e-05	0.00109977	PLA2G4B,ADCY1,ADCY2,ADCY6,ADCY8,ADCY9,GRIN3A,GRIN3B,ADCY4,SHANK2,PLCB1,GNAO1,GNG4,GNG7,GRIA1,GRIA2,GRIA4,GRIK1,GRIK2,GRIK3,GRIK4,GRIK5,GRIN1,GRIN2A,GRIN2C,GRIN2D,GRM1,GRM2,GRM4,GRM6,GRM7,GRM8,ITPR1,SHANK1,GNG12,SLC17A7,SLC17A6,GNB4,SLC1A7,CACNA1A,CACNA1D,PLA2G4C,JMJD7-PLA2G4B
path:hsa04742	Taste transduction	83	27	0.000293384	0.0167718	ADCY6,ADCY8,HTR3C,ADCY4,HTR3D,P2RX2,PLCB1,GABBR1,GABRA5,GABRA6,TAS2R39,TAS2R40,GRM1,GRM4,HTR1A,HTR1B,HTR1E,HTR3A,ASIC2,TAS2R16,PDE1C,SCN2A,CACNA1A,TAS1R2,KCNK5,HTR3B,GABBR2
path:hsa04024	cAMP signaling pathway	210	59	0.000408963	0.0186348	VAV3,ADCY1,ADCY2,PDE10A,RAPGEF4,ADCY6,CHRM2,ADCY8,ADCY9,ADCYAP1,GRIN3A,GRIN3B,ADCYAP1R1,CNGB1,CNGA3,DRD1,DRD5,EDNRA,ADCY4,FSHB,GABBR1,AMH,GHSR,GIP,GLI3,GRIA1,GRIA2,GRIA4,GRIN1,GRIN2A,GRIN2C,GRIN2D,HTR1A,HTR1B,HTR1E,LHCGR,NPY,ATP2B2,PDE4B,PDE4C,PDE4D,PIK3CD,CNGB3,ADCY10,MAP2K2,PTCH1,PTGER3,RYR2,BDNF,CREB3L2,SST,SSTR1,TIAM1,VIPR2,CACNA1D,ACOX3,CREB3L1,GABBR2,CREB5
path:hsa04974	Protein digestion and absorption	97	32	0.00043463	0.0186348	COL1A1,COL1A2,COL4A1,COL4A2,COL5A1,COL6A2,COL8A1,COL9A1,COL12A1,COL15A1,COL17A1,COL6A6,CPB2,COL26A1,SLC36A2,COL22A1,COL24A1,SLC36A3,COL28A1,KCNQ1,MME,COL20A1,SLC8A2,SLC8A1,SLC8A3,SLC9A3,COL14A1,COL18A1,COL25A1,KCNK5,SLC7A7,COL23A1
path:hsa04713	Circadian entrainment	96	34	0.000622369	0.0237192	ADCY1,ADCY2,ADCY6,ADCY8,ADCY9,ADCYAP1,ADCYAP1R1,ADCY4,PLCB1,GNAO1,GNG4,GNG7,GRIA1,GRIA2,GRIA4,GRIN1,GRIN2A,GRIN2C,GRIN2D,GUCY1A1,GUCY1B1,ITPR1,MTNR1A,MTNR1B,NOS1,ADCY10,GNG12,GNB4,RYR2,RYR3,CACNA1D,CACNA1I,CACNA1H,CACNA1G
path:hsa05032	Morphine addiction	88	32	0.000716492	0.0245757	ADCY1,ADCY2,PDE10A,ADCY6,ADCY8,ADCY9,SLC32A1,DRD1,ADCY4,GABRR3,GABBR1,GABRA5,GABRA6,GABRB2,GABRB3,GABRG3,GNAO1,GNG4,GNG7,GRK5,OPRM1,PDE1C,PDE2A,PDE4B,PDE4C,PDE4D,GNG12,GNB4,CACNA1A,CACNA1B,PDE8B,GABBR2
path:hsa04950	Maturity onset diabetes of the young	26	12	0.00122661	0.0382481	NR5A2,HHEX,MNX1,HNF4A,ONECUT1,INS,PDX1,NEUROD1,NKX2-2,NKX6-1,PAX6,PKLR
path:hsa04727	GABAergic synapse	84	29	0.00147039	0.0420286	ADCY1,ADCY2,ADCY6,ADCY8,ADCY9,SLC32A1,ADCY4,GABRR3,GABBR1,GABRA5,GABRA6,GABRB2,GABRB3,GABRG3,GAD1,GAD2,GNAO1,GNG4,GNG7,GNG12,SLC12A5,GNB4,SLC6A1,SLC6A11,SRC,CACNA1A,CACNA1B,CACNA1D,GABBR2
N = Total number of genes associated in the pathway, DM = number of differentially methylated genes, SigGenesInset = list of aberrantly methylated genes associated with the KEGG pathway.

## Sheet: S.Table4
Supplementary Table 4
KEGG pathways associated with differentially methylated genes between tumour and normal mucosa from intermediate-onset CRC
	Description	N	DM	P.DM	FDR	SigGenesInSet
path:hsa04080	Neuroactive ligand-receptor interaction	320	139	2.38767e-21	8.1897e-19	NPFFR2,GPR83,HRH3,CHRM2,CHRNA1,CHRNA4,CHRNB3,CHRNE,ADCYAP1,GRIN3A,GRIN3B,ADCYAP1R1,LTB4R,CNR1,TAAR9,CRHR1,CRHR2,ADORA3,CSH1,ADRA1B,ADRA1A,CTSG,ADRA2C,ADRB3,DRD1,DRD4,DRD5,AGTR1,APLNR,S1PR3,EDNRB,GABRR3,P2RX2,FPR1,FPR2,FPR3,FSHB,GABBR1,GABRA1,GABRA4,GABRA5,GABRA6,GABRB2,GABRB3,GABRG3,GALR1,GHRH,GHSR,GIP,GLP1R,GLRB,GNRH2,GNRHR,NPBWR1,NPBWR2,PRLHR,UTS2R,MLNR,GRIA2,GRIA4,GRID1,GRID2,GRIK1,GRIK2,GRIK3…
path:hsa04740	Olfactory transduction	380	155	9.01035e-19	1.54528e-16	OR5I1,OR52E2,OR52J3,OR51L1,OR51A7,OR51S1,OR52R1,OR4C46,OR4B1,OR5P2,OR5P3,OR2D2,OR56A1,OR10P1,SLC24A4,OR4D2,CNGB1,OR7D4,OR1M1,CNGA3,OR2M5,OR2M3,OR2T12,OR14C36,OR2T34,OR2T4,OR10J5,OR10T2,OR6P1,OR10Z1,OR6K6,OR6N1,OR2Y1,OR52B4,OR2AG1,OR6B3,OR56B4,OR8K3,OR5AR1,OR8B12,OR8G5,OR10G8,OR10G9,OR5A2,OR5A1,OR4D6,OR52A1,OR6C74,OR6C3,OR2T6,OR4C3,OR4S1,OR1A2,OR10J1,OR8B8,OR8G1,OR10A3,OR12D2,OR11A1,OR10H3,OR10G2,…
path:hsa04020	Calcium signaling pathway	228	88	1.74263e-07	1.99241e-05	ADCY1,ADCY2,CHRM2,ADCY8,ADCY9,ADRA1B,ADRA1A,ADRB3,DRD1,DRD5,AGTR1,EDNRB,ADCY4,ERBB4,TPCN2,FGF1,FGF2,FGF3,FGF4,FGF5,FGF8,FGF10,FGFR2,P2RX2,FLT1,PLCB1,FLT4,FGF20,GDNF,GNAL,GRIN1,GRIN2A,GRIN2C,GRIN2D,GRM1,GRM5,HRH2,HTR2A,HTR2B,HTR4,HTR7,MYLK4,ITPKB,ITPR1,KDR,LHCGR,MST1,MST1R,MYLK,NGF,NOS1,NOS3,ATP2A1,ATP2B2,NTRK1,NTRK3,NTSR1,OXTR,PDE1C,PDE1B,PDGFB,PDGFRA,AVPR1A,PRKCB,PRKCG,LTB4R2,PTGFR,RET,RYR1,RYR2…
path:hsa05033	Nicotine addiction	36	23	5.88934e-07	5.05011e-05	CHRNA4,GRIN3A,GRIN3B,SLC32A1,GABRR3,GABRA1,GABRA4,GABRA5,GABRA6,GABRB2,GABRB3,GABRG3,GRIA2,GRIA4,GRIN1,GRIN2A,GRIN2C,GRIN2D,SLC17A7,SLC17A6,CACNA1A,CACNA1B,CHRNA6
path:hsa05032	Morphine addiction	88	41	1.86883e-05	0.00128202	ADCY1,ADCY2,PDE10A,ADCY5,ADCY6,ADCY8,ADCY9,SLC32A1,DRD1,ADCY4,GABRR3,GABBR1,GABRA1,GABRA4,GABRA5,GABRA6,GABRB2,GABRB3,GABRG3,GNAO1,GNG4,GNG7,GNGT1,GRK5,KCNJ5,KCNJ6,KCNJ9,OPRM1,PDE1C,PDE2A,PDE4A,PDE4B,PDE4D,PDE1B,PRKCB,PRKCG,GNB4,CACNA1A,CACNA1B,PDE8B,GABBR2
path:hsa04727	GABAergic synapse	84	38	2.95979e-05	0.00169201	ADCY1,ADCY2,ADCY5,ADCY6,ADCY8,ADCY9,SLC32A1,ADCY4,GABRR3,GABBR1,GABRA1,GABRA4,GABRA5,GABRA6,GABRB2,GABRB3,GABRG3,GAD1,GAD2,GNAO1,GNG4,GNG7,GNGT1,KCNJ6,PRKCB,PRKCG,SLC12A5,GNB4,SLC6A1,SLC6A11,SLC6A12,SLC6A13,SRC,CACNA1A,CACNA1B,CACNA1D,HAP1,GABBR2
path:hsa04713	Circadian entrainment	96	42	5.64596e-05	0.00276652	ADCY1,ADCY2,ADCY5,ADCY6,ADCY8,ADCY9,ADCYAP1,ADCYAP1R1,ADCY4,PLCB1,FOS,GNAO1,GNG4,GNG7,GNGT1,GRIA2,GRIA4,GRIN1,GRIN2A,GRIN2C,GRIN2D,GUCY1A2,GUCY1A1,GUCY1B1,ITPR1,KCNJ5,KCNJ6,KCNJ9,MTNR1A,MTNR1B,NOS1,PRKCB,PRKCG,GNB4,RYR1,RYR2,RYR3,CACNA1D,CAMK2B,CACNA1I,CACNA1H,CACNA1G
path:hsa04024	cAMP signaling pathway	210	70	0.000268009	0.0114909	HCN4,VAV3,ADCY1,ADCY2,PDE10A,RAPGEF4,ADCY5,ADCY6,CHRM2,ADCY8,ADCY9,ADCYAP1,GRIN3A,GRIN3B,ADCYAP1R1,CNGB1,CNGA3,DRD1,DRD5,ADCY4,FOS,FSHB,GABBR1,AMH,GHSR,GIP,HCAR1,GLI3,GLP1R,FFAR2,GRIA2,GRIA4,GRIN1,GRIN2A,GRIN2C,GRIN2D,HTR1A,HTR1B,HTR1E,HTR4,LHCGR,LIPE,ATP1B2,NPY,ATP2A1,NPR1,ATP2B2,OXTR,PDE4A,PDE4B,PDE4D,PIK3R2,CNGB3,MAP2K2,PTCH1,RAC3,RYR2,BDNF,HHIP,CREB3L2,SST,SSTR2,TIAM1,VIPR2,CACNA1D,CAMK2B,ACO…
path:hsa04514	Cell adhesion molecules	135	50	0.000477461	0.0148881	CDH2,CDH3,CDH4,CDH15,CNTN1,CLDN4,VCAN,CTLA4,NTNG1,NLGN1,NEGR1,CNTNAP2,CLDN17,HLA-DQA2,HLA-DQB1,HLA-DRB1,ICAM3,ITGA4,ITGAM,MAG,MPZ,NCAM1,NCAM2,NRCAM,CLDN11,CLDN18,PDCD1,LRRC4C,CADM3,PTPRF,PTPRM,JAM2,SDC2,LRRC4,CNTN2,CLDN5,MADCAM1,JAM3,NTNG2,ITGA8,CLDN10,CLDN6,CLDN1,CD4,CD8A,NRXN1,NRXN2,LRRC4B,CD34,CD40
path:hsa04724	Glutamatergic synapse	113	45	0.000435116	0.0148881	ADCY1,ADCY2,ADCY5,ADCY6,ADCY8,ADCY9,GRIN3A,GRIN3B,ADCY4,SHANK2,PLCB1,GNAO1,GNG4,GNG7,GNGT1,GRIA2,GRIA4,GRIK1,GRIK2,GRIK3,GRIK4,GRIK5,GRIN1,GRIN2A,GRIN2C,GRIN2D,GRM1,GRM2,GRM3,GRM4,GRM5,GRM6,GRM7,ITPR1,SHANK1,PRKCB,PRKCG,SLC17A7,SLC17A6,GNB4,SLC1A7,CACNA1A,CACNA1D,SHANK3,PLA2G4C
path:hsa04742	Taste transduction	83	32	0.000419806	0.0148881	HCN4,ADCY6,ADCY8,HTR3C,ADCY4,HTR3D,P2RX2,PLCB1,GABBR1,GABRA1,GABRA4,GABRA5,GABRA6,TAS2R39,TAS2R40,HTR3E,GRM1,GRM4,HTR1A,HTR1B,HTR1E,ASIC2,TAS2R16,PDE1C,PDE1B,SCN2A,SCN9A,CACNA1A,TAS1R2,KCNK5,HTR3B,GABBR2
path:hsa04911	Insulin secretion	83	34	0.000864862	0.0247206	KCNMB2,ADCY1,ADCY2,RAPGEF4,ADCY5,ADCY6,ADCY8,ADCY9,ADCYAP1,ADCYAP1R1,ADCY4,PLCB1,GIP,GLP1R,FFAR1,INS,PDX1,KCNMA1,KCNN1,KCNN2,ATP1B2,TRPM4,PRKCB,PRKCG,RYR2,CREB3L2,SNAP25,STX1A,CACNA1D,CAMK2B,CCK,CREB3L1,CREB5,RIMS2
N = Total number of genes associated in the pathway, DM = number of differentially methylated genes, SigGenesInset = list of aberrantly methylated genes associated with the KEGG pathway.

## Sheet: S.Table5
Supplementary Table 5
KEGG pathways associated with differentially methylated genes between tumour and normal mucosa from late-onset CRC
N = Total number of genes associated in the pathway, DM = number of differentially methylated genes, SigGenesInset = list of aberrantly methylated genes associated with the KEGG pathway.
	Description	N	DM	P.DM	FDR	SigGenesInSet
path:hsa04080	Neuroactive ligand-receptor interaction	320	153	4.46654e-25	1.53202e-22	CGA,NPFFR2,GPR83,HRH3,CHRM2,CHRNA1,CHRNA4,CHRNB3,CHRNE,ADCYAP1,GRIN3A,GRIN3B,ADCYAP1R1,LTB4R,CNR1,TAAR9,CRHR1,CRHR2,ADORA3,CSH1,ADRA1B,ADRA1A,CTSG,ADRA2C,ADRB1,ADRB3,DRD1,DRD3,DRD4,DRD5,AGTR1,APLNR,S1PR1,S1PR3,EDNRB,GABRR3,P2RX2,FPR1,FPR3,NTSR2,FSHB,GABBR1,GABRA1,GABRA4,GABRA5,GABRA6,GABRB2,GABRB3,GABRG1,GABRG3,GABRR1,GALR1,GHR,GHRH,GHSR,GLP1R,GLRB,GNRH2,GNRHR,NPBWR1,NPBWR2,PRLHR,UTS2R,MLNR,GRIA2…
path:hsa04740	Olfactory transduction	380	143	2.95173e-13	5.06221e-11	OR5I1,OR52E2,OR52J3,OR51L1,OR51A7,OR51S1,OR4C46,OR4B1,OR5P2,OR5P3,OR56A4,OR56A1,OR10P1,OR10AD1,SLC24A4,OR4D2,CNGB1,OR7D4,OR1M1,CNGA3,OR2M5,OR2M3,OR2T12,OR2T34,OR2T4,OR10J5,OR10T2,OR10Z1,OR6K6,OR6N1,OR2Y1,OR2A14,OR52I2,OR51E1,OR2AG1,OR6B3,OR56B4,OR5AR1,OR8B12,OR8G5,OR10G8,OR10G9,OR5A2,OR5A1,OR4D6,OR52A1,OR6C74,OR2T6,OR4C3,OR4S1,OR1A2,OR10J1,OR8G1,OR10A3,OR10H3,OR10G2,OR10H2,OR4D1,OR2W1,OR2T1,OR2J2…
path:hsa04020	Calcium signaling pathway	228	97	1.01813e-08	1.16406e-06	ADCY1,ADCY2,CHRM2,ADCY8,ADCY9,ADRA1B,ADRA1A,ADRB1,ADRB3,DRD1,DRD5,AGTR1,EDNRB,ADCY4,ERBB4,TPCN2,FGF2,FGF3,FGF4,FGF5,FGF7,FGF8,FGF10,FGFR2,P2RX2,FLT1,PLCB1,FLT4,FGF20,GDNF,GNA11,GNAL,GRIN1,GRIN2A,GRIN2C,GRIN2D,GRM1,GRM5,HRH2,HTR2A,HTR4,HTR6,HTR7,MYLK4,ITPKB,ITPR1,KDR,LHCGR,MST1R,MYLK,NGF,NOS1,NOS3,ATP2A1,ATP2B2,NTRK1,NTRK3,NTSR1,ATP2B4,OXTR,PDE1C,PDE1B,PDGFB,PDGFRA,AVPR1A,PRKCB,PRKCG,PDGFC,LTB4R2,…
path:hsa05033	Nicotine addiction	36	25	7.89247e-08	6.76779e-06	CHRNA4,GRIN3A,GRIN3B,SLC32A1,GABRR3,GABRA1,GABRA4,GABRA5,GABRA6,GABRB2,GABRB3,GABRG1,GABRG3,GABRR1,GRIA2,GRIA4,GRIN1,GRIN2A,GRIN2C,GRIN2D,SLC17A7,SLC17A6,CACNA1A,CACNA1B,CHRNA6
path:hsa05032	Morphine addiction	88	44	7.56951e-06	0.000519268	ADCY1,ADCY2,PDE10A,ADCY5,ADCY6,ADCY8,ADCY9,SLC32A1,DRD1,ADCY4,GABRR3,GABBR1,GABRA1,GABRA4,GABRA5,GABRA6,GABRB2,GABRB3,GABRG1,GABRG3,GABRR1,PDE7B,GNAO1,GNG4,GNG7,GNG11,GNGT1,GRK5,KCNJ5,KCNJ6,OPRM1,PDE1C,PDE2A,PDE4A,PDE4B,PDE4D,PDE1B,PRKCB,PRKCG,GNB4,CACNA1A,CACNA1B,PDE8B,GABBR2
path:hsa04727	GABAergic synapse	84	41	1.06367e-05	0.000608063	ADCY1,ADCY2,ADCY5,ADCY6,ADCY8,ADCY9,SLC32A1,ADCY4,GABRR3,GABBR1,GABRA1,GABRA4,GABRA5,GABRA6,GABRB2,GABRB3,GABRG1,GABRG3,GABRR1,GAD1,GAD2,GNAO1,GNG4,GNG7,GNG11,GNGT1,KCNJ6,PLCL1,PRKCB,PRKCG,SLC12A5,GNB4,SLC6A1,SLC6A11,SLC6A12,SLC6A13,SRC,CACNA1A,CACNA1B,CACNA1D,GABBR2
path:hsa04974	Protein digestion and absorption	97	43	2.34095e-05	0.00114707	SLC7A9,COL1A1,COL1A2,COL2A1,COL4A1,COL4A2,COL4A3,COL4A4,COL5A1,COL6A2,COL6A3,COL8A1,COL9A1,COL9A3,COL11A2,COL12A1,COL13A1,COL15A1,COL17A1,COL6A6,CPB2,COL26A1,SLC36A2,COL22A1,COL24A1,SLC36A3,KCNN4,KCNQ1,MEP1B,MME,ATP1A4,ATP1B2,PRSS1,COL20A1,SLC8A2,SLC8A1,SLC8A3,SLC9A3,COL14A1,COL18A1,COL25A1,KCNK5,COL23A1
path:hsa04024	cAMP signaling pathway	210	77	6.046e-05	0.00259222	HCN4,VAV3,ADCY1,ADCY2,CGA,PDE10A,ADCY5,ADCY6,CHRM2,ADCY8,ADCY9,ADCYAP1,GRIN3A,GRIN3B,ADCYAP1R1,CNGB1,CNGA3,ADRB1,DRD1,DRD5,ADCY4,FOS,FSHB,GABBR1,AMH,GHSR,HCAR1,GLI3,GLP1R,FFAR2,GRIA2,GRIA4,GRIN1,GRIN2A,GRIN2C,GRIN2D,HTR1A,HTR1B,HTR1E,HTR4,HTR6,LHCGR,LIPE,MC2R,NFATC1,ATP1A4,ATP1B2,NPY,ATP2A1,NPR1,ATP2B2,ATP2B4,OXTR,PDE4A,PDE4B,PDE4D,PIK3R1,POMC,CNGB3,MAP2K2,PTCH1,PTGER3,RYR2,BDNF,HHIP,CREB3L2,SST,…
path:hsa04713	Circadian entrainment	96	43	0.000162397	0.00557022	ADCY1,ADCY2,ADCY5,ADCY6,ADCY8,ADCY9,ADCYAP1,ADCYAP1R1,ADCY4,PLCB1,FOS,GNAO1,GNG4,GNG7,GNG11,GNGT1,GRIA2,GRIA4,GRIN1,GRIN2A,GRIN2C,GRIN2D,GUCY1A2,GUCY1A1,GUCY1B1,ITPR1,KCNJ5,KCNJ6,MTNR1A,MTNR1B,NOS1,PRKCB,PRKCG,GNB4,RYR1,RYR2,RYR3,CACNA1D,CAMK2A,CAMK2B,CACNA1I,CACNA1H,CACNA1G
path:hsa04911	Insulin secretion	83	38	0.000151044	0.00557022	KCNMB2,ADCY1,ADCY2,ADCY5,ADCY6,ADCY8,ADCY9,ADCYAP1,ADCYAP1R1,ADCY4,PLCB1,GLP1R,PCLO,GNA11,FFAR1,INS,PDX1,KCNMA1,KCNN1,KCNN2,KCNN3,KCNN4,ATP1A4,ATP1B2,TRPM4,PRKCB,PRKCG,RYR2,CREB3L2,SNAP25,STX1A,CACNA1D,CAMK2A,CAMK2B,CCK,CREB3L1,CREB5,RIMS2
path:hsa04970	Salivary secretion	90	36	0.000564378	0.0175983	ADCY1,ADCY2,ADCY5,ADCY6,ADCY8,ADCY9,CST1,ADRA1B,CST2,CST4,CST5,ADRA1A,ADRB1,ADRB3,DMBT1,ADCY4,PLCB1,GUCY1A2,GUCY1A1,GUCY1B1,AQP5,ITPR1,KCNMA1,KCNN4,LPO,ATP1A4,ATP1B2,NOS1,ATP2B2,ATP2B4,BEST2,TRPV6,PRKCB,PRKCG,RYR3,CD38
path:hsa04724	Glutamatergic synapse	113	47	0.000636475	0.0181926	ADCY1,ADCY2,ADCY5,ADCY6,ADCY8,ADCY9,GRIN3A,GRIN3B,ADCY4,SHANK2,PLCB1,GNAO1,GNG4,GNG7,GNG11,GNGT1,GRIA2,GRIA4,GRIK1,GRIK2,GRIK3,GRIK4,GRIK5,GRIN1,GRIN2A,GRIN2C,GRIN2D,GRM1,GRM2,GRM3,GRM4,GRM5,GRM6,GRM7,ITPR1,SHANK1,PRKCB,PRKCG,SLC17A7,SLC17A6,GNB4,SLC1A2,SLC1A7,CACNA1A,CACNA1D,SHANK3,PLA2G4C
path:hsa04512	ECM-receptor interaction	86	37	0.000690861	0.0182281	LAMC3,COL1A1,COL1A2,COL2A1,COL4A1,COL4A2,COL4A3,COL4A4,COL6A2,COL6A3,COL9A1,COL9A3,COMP,COL6A6,DSPP,ITGA11,SV2C,GP5,LAMA1,HSPG2,FREM2,ITGA4,ITGA7,ITGB4,AGRN,LAMA5,RELN,SPP1,THBS1,THBS2,THBS4,TNR,TNXB,VTN,ITGA8,CD36,SV2B
path:hsa04721	Synaptic vesicle cycle	78	33	0.000744201	0.0182329	CPLX2,CPLX1,STX1B,AP2M1,ATP6V1G3,SLC32A1,AP2A1,RIMS1,UNC13A,ATP6V0D2,DNM3,UNC13C,ATP6V1B1,SLC17A7,SLC17A6,CPLX3,SLC1A2,SLC1A7,SLC6A1,SLC6A2,SLC6A3,SLC6A7,SLC6A11,SLC6A12,SLC6A13,SLC18A2,SLC18A3,SNAP25,STX1A,SYT1,CACNA1A,CACNA1B,SLC6A5
path:hsa04022	cGMP-PKG signaling pathway	161	58	0.00119159	0.0272477	KCNMB2,ADCY1,ADCY2,ADCY5,ADCY6,ADCY8,ADCY9,CNGB1,ADORA3,PIK3R6,ADRA1B,ADRA1A,ADRA2C,ADRB1,ADRB3,AGTR1,EDNRB,ADCY4,PLCB1,PIK3R5,GATA4,GNA11,GNA12,GUCY1A2,GUCY1A1,GUCY1B1,MYLK4,INS,INSR,ITPR1,KCNJ8,KCNMA1,MEF2C,MEF2D,MYH6,MYLK,NFATC1,ATP1A4,ATP1B2,NOS3,ATP2A1,NPPC,NPR1,NPR2,ATP2B2,ATP2B4,PDE2A,MAP2K2,CREB3L2,SLC8A2,SLC8A1,SLC8A3,TRPC6,CACNA1D,IRS2,CREB3L1,GTF2IRD1,CREB5
path:hsa04514	Cell adhesion molecules	135	51	0.00155674	0.0333725	CDH2,CDH3,CDH4,CDH15,CNTN1,CLDN4,VCAN,NTNG1,NLGN1,NEGR1,CNTNAP2,CLDN17,HLA-DQA2,HLA-DQB1,HLA-DRB1,ITGA4,ITGAM,ITGB2,MAG,NCAM1,NCAM2,NRCAM,CLDN11,F11R,CLDN18,PDCD1,LRRC4C,CADM3,PTPRF,PTPRM,JAM2,SDC2,SELE,LRRC4,CNTN2,VCAM1,MADCAM1,JAM3,NTNG2,ITGA8,CLDN10,CLDN6,CLDN1,CD4,CD8A,NRXN3,NRXN1,NRXN2,LRRC4B,CD34,CD40
path:hsa04726	Serotonergic synapse	108	40	0.00173146	0.0349347	ADCY5,TPH2,CYP2C18,HTR3C,HTR3D,PLCB1,ALOX12,ALOX5,ALOX12B,ALOX15,GABRB2,GABRB3,GNAO1,GNG4,GNG7,GNG11,GNGT1,HTR3E,HTR1A,HTR1B,HTR1E,HTR2A,HTR3A,HTR4,HTR6,HTR7,ITPR1,KCNJ5,KCNJ6,KCNN2,PRKCB,PRKCG,GNB4,SLC18A2,TPH1,CACNA1A,CACNA1B,CACNA1D,PLA2G4C,HTR3B
path:hsa04927	Cortisol synthesis and secretion	63	28	0.00223312	0.0425534	ADCY1,ADCY2,ADCY5,ADCY6,ADCY8,ADCY9,CYP11B1,AGTR1,ADCY4,PLCB1,NR5A1,GNA11,ITPR1,KCNA4,KCNK2,KCNK3,MC2R,PBX1,POMC,CREB3L2,CACNA1D,PDE8B,CACNA1I,CACNA1H,CACNA1G,CREB3L1,SCARB1,CREB5
path:hsa04742	Taste transduction	83	31	0.00259692	0.0468812	HCN4,ADCY6,ADCY8,HTR3C,ADCY4,HTR3D,P2RX2,PLCB1,GABBR1,GABRA1,GABRA4,GABRA5,GABRA6,TAS2R39,TAS2R40,HTR3E,GRM1,GRM4,HTR1A,HTR1B,HTR1E,HTR3A,ASIC2,TAS2R16,PDE1C,PDE1B,SCN2A,CACNA1A,KCNK5,HTR3B,GABBR2

## Sheet: S.Table6
Supplementary Table 6
All DMRs associated with IOCRC showing absolute mean differences (between tumour and normal mucosa) of >0.1
	seqnames	start	end	width	strand	no.cpgs	min_smoothed_fdr	Stouffer	HMFDR	Fisher	maxdiff	meandiff	overlapping.genes
1	chr6	33129988	33153499	23512	*	160	6.83e-255	0	1.43e-10	0	-0.247873	-0.104158	SNORA38, COL11A2, SNORA20
2	chr7	27140797	27150403	9607	*	54	0	0	6.01e-14	0	0.363782	0.220948	HOXA-AS2, SNORA15, HOXA2, HOXA3
3	chr6	133561368	133564578	3211	*	49	0	0	1.02e-15	0	0.491534	0.271747	EYA4, SNORD28, SNORA20
4	chr16	51183363	51190201	6839	*	44	0	0	8.58e-16	0	0.520333	0.317377	AC009166.5, SNORD111, SALL1, SNORD33
5	chr1	119526060	119532925	6866	*	43	0	0	2.75e-14	0	0.463614	0.268527	snoU13, Y_RNA, SCARNA16, U1, SNORD112, SNORA63, SNORD46, SNORA2, SNORD81, U3, SNORA51, SNORA25, SNORA58, CKS1B, SCARNA20, SNORA67, U6, SNORA70, SNORA77, SNORA26, SNORA72, U8, SNORA31, SNORA42, SNORA40, TBX15, SNORD64, ACA64, SNORD78, snoU109, SNORD60, SNORD116
6	chr6	29520527	29521803	1277	*	40	0	0	2.47e-15	0	0.495306	0.334444	OR2I1P, SNORA20
7	chr13	78491982	78494462	2481	*	49	0	1.2e-291	8.72e-13	7.51325627630784e-320	0.418614	0.226477	SNORD36, RNF219-AS1, EDNRB
8	chr3	62352633	62365402	12770	*	54	3.55e-186	2.2e-291	5.32e-13	1.3e-307	0.424959	0.200557	U7, SNORD77, SNORA33, SNORA81, SNORD66, SNORD2, SNORD5, SNORD38, SNORD63, PTPRG-AS1, FEZF2, Metazoa_SRP, SNORA18
9	chr3	147122315	147131860	9546	*	59	6.1e-273	1.98e-301	9.64e-12	6.04e-302	0.394164	0.186853	ZIC1, SNORA81, SNORD66, SNORD2, ZIC4, Metazoa_SRP, SNORA18, U4
10	chr7	27180888	27185512	4625	*	55	0	2.26e-306	3.35e-10	3.93e-298	0.349026	0.223844	HOXA-AS3, SNORA15, HOXA3, RP1-170O19.22, HOXA5, HOXA6
11	chr2	119602212	119617128	14917	*	66	2e-278	2.04e-244	6e-13	9.2e-271	0.396327	0.171623	SNORA12, SNORA74, SNORA19, snR65, 5S_rRNA, SNORA4, SNORD11, SNORD51, SNORA41, SCARNA6, SNORD39, SNORA75, ACA59, EN1, SNORA48, SNORD56, SNORA43, SNORA1, Vault
12	chr3	147105899	147116807	10909	*	45	7.57e-292	2.02e-244	6.53e-14	8.55e-251	0.410169	0.201744	ZIC1, SNORA81, SNORD66, SNORD2, ZIC4, Metazoa_SRP, SNORA18, U4
13	chr7	96646598	96655981	9384	*	55	1.29e-256	5.06e-235	1.34e-12	1.86e-250	0.367721	0.193087	DLX5
14	chr2	63274615	63287288	12674	*	83	5.32e-218	1.65e-198	1.09e-12	3.25e-250	0.580399	0.134085	SNORA73, SNORA64, SNORD75, SNORA12, OTX1, SNORA74, SNORA19, snR65, 5S_rRNA, SNORA4, SNORD11, SNORA41, SCARNA6, SNORD39, SNORD18, SNORA36, SNORA75, AC009501.4, SNORA48, SNORD56, SNORA43, SNORA1, Vault
15	chr11	44329915	44333192	3278	*	47	0	2.81e-248	1.55e-10	7.87e-248	0.43664	0.199342	ALX4, SNORD43
16	chr6	30076659	30081408	4750	*	39	0	6.81e-233	4.76e-14	7.41e-246	-0.393445	-0.222703	TRIM31-AS1, TRIM31, SNORA20
17	chr5	37834102	37840839	6738	*	42	1.2e-257	2.71e-246	3.92e-12	8.2e-246	0.409147	0.223624	GDNF-AS1, SNORA27, SNORA68, RPS23P5, GDNF, SNORA57, SNORA76, 7SK, SNORD45
18	chr6	29759078	29762010	2933	*	47	0	4.53e-228	1.57e-13	7.45e-242	0.426793	0.148354	HLA-V, HCG4, SNORA20
19	chr10	118030292	118034357	4066	*	29	0	1.07e-237	8.28e-14	2.92e-241	0.530191	0.302909	GFRA1
20	chr13	37004601	37006748	2148	*	32	0	2.88e-247	5.03e-12	2.06e-235	0.436992	0.278982	SNORD36, CCNA1, SNORD37
21	chr8	25897201	25909599	12399	*	54	5.95e-111	1.75e-229	5.16e-13	7.71e-231	0.356939	0.162591	SNORA7, EBF2
22	chr4	174441703	174453287	11585	*	50	8.64e-237	3.27e-222	7.56e-12	2.8e-229	0.374981	0.163494	HAND2-AS1, HAND2, SNORD65
23	chr11	32454718	32461240	6523	*	37	1.38e-190	5.84e-241	1.33e-13	6.88e-229	0.347874	0.235264	WT1-AS, WT1
24	chr7	1268188	1281585	13398	*	50	1.27e-250	1.33e-216	5.7e-12	3.27e-227	0.47947	0.181492	UNCX
25	chr11	31817881	31828040	10160	*	45	1.32e-209	8.86e-224	7.87e-14	5.67e-226	0.472092	0.208313	PAX6
26	chr21	38076709	38083149	6441	*	23	1.07e-266	1.85e-222	1.09e-13	1.98e-212	0.474662	0.369311	SIM2
27	chr7	19155785	19158954	3170	*	31	0	2.38e-207	4.45e-14	1.38e-211	0.492889	0.240318	TWIST1
28	chr10	7449665	7455518	5854	*	24	0	7.49e-203	4.13e-15	3.95e-207	0.478757	0.238036	SFMBT2
29	chr11	2160055	2165961	5907	*	64	0	2.69e-173	3.04e-13	2.56e-206	0.455459	0.136215	LSP1, IGF2-AS, IGF2, INS-IGF2
30	chr2	45155201	45162467	7267	*	32	0	1.64e-186	2.62e-18	6.5e-204	0.564065	0.252276	SNORA73, SNORA64, SNORD75, SNORA74, snR65, 5S_rRNA, SCARNA6, SNORD39, SNORD18, SNORA36, RP11-89K21.1, SNORA75, SNORA48, SNORD56, SNORA43, SNORA1, Vault
31	chr13	53419596	53424812	5217	*	27	7.04e-257	5.4e-209	5.31e-15	3.93e-202	0.512216	0.294593	SNORD36, PCDH8, SNORD37
32	chr6	32184296	32193107	8812	*	54	1.24e-235	6.8e-184	1.47e-11	6.17e-202	-0.236301	-0.115982	SNORA38, NOTCH4, SNORA20
33	chr7	93519220	93521196	1977	*	22	0	1.98e-193	1e-15	1.22e-200	0.535162	0.304849	GNGT1, AC002076.10, TFPI2
34	chr5	1882188	1888033	5846	*	27	0	1.24e-209	3.75e-14	6.54e-200	0.480011	0.282075	CTD-2194D22.3, CTD-2194D22.4, IRX4
35	chr10	131761150	131771695	10546	*	43	9.13e-160	1.03e-184	1.76e-12	1.54e-198	0.446946	0.172687	EBF3
36	chr7	35293080	35301861	8782	*	35	8.59e-247	2.13e-188	2.35e-11	3.53e-196	0.481061	0.17567	SNORA15, TBX20, AC009531.2
37	chr12	114840854	114847641	6788	*	36	4.58e-221	1.32e-180	1.74e-12	5.71e-190	0.420878	0.20305	TBX5-AS1, SNORA9, TBX5
38	chr7	79080588	79084196	3609	*	30	0	1.23e-184	1.16e-14	5.91e-190	0.474577	0.209185	MAGI2-AS3, MAGI2
39	chr15	26107410	26109614	2205	*	33	0	8.55e-182	1.21e-13	1.45e-189	0.415136	0.118817	ATP10A
40	chr13	28500882	28503508	2627	*	14	0	7.6e-197	4.8e-19	1.7e-189	0.544674	0.402817	SNORD36, SNORA16, SNORD37
41	chr8	97169621	97173722	4102	*	21	0	3.04e-192	2.47e-16	6.4e-189	0.520884	0.297633	SNORA32, GDF6
42	chr20	25061762	25065553	3792	*	17	0	2.17e-189	1.09e-18	5.31e-186	0.586949	0.357422	VSX1
43	chr6	108484512	108492769	8258	*	40	1.7e-234	4.19e-173	1.82e-13	4.7e-185	0.389971	0.185419	SNORA38, SNORA8, NR2E1, SNORD28, OSTM1, SNORA20
44	chr2	223161771	223170370	8600	*	47	3.29e-130	5.39e-175	8.64e-10	2.87e-184	0.369845	0.179615	CCDC140, SCARNA6, SNORD39, SNORA75, SNORA48, PAX3
45	chr1	50881185	50889128	7944	*	29	1.22406048327848e-316	9.16e-180	1.6e-16	5.3e-183	0.470965	0.241576	snoU13, Y_RNA, SCARNA16, U1, SCARNA18, SCARNA24, SNORD112, SNORA62, SNORA63, SNORD46, SNORA2, SNORD81, U3, SNORA51, SNORA25, SCARNA20, SNORA67, U6, SNORA70, SNORA77, SNORA26, U8, SCARNA11, DMRTA2, SNORA31, SNORA42, SNORA40, SNORD64, ACA64, snoU109, SNORD60, SNORD116
46	chr6	137812305	137819267	6963	*	30	2.65e-192	6.43e-175	5.45e-12	1.82e-177	0.421283	0.183877	SNORD28, OLIG3, SNORA20
47	chr6	62995523	62996702	1180	*	14	0	3.12e-184	1.82e-16	4.62e-176	0.500706	0.356886	SNORA38, SNORA8, SCARNA15, SNORD28, KHDRBS2, SNORA20
48	chr8	85094437	85097429	2993	*	20	7.62e-301	9.83e-182	6.76e-14	1.12e-175	0.432504	0.302089	RALYL, SNORA32
49	chr3	192126023	192127991	1969	*	15	0	2.23e-179	1.1e-18	5.81e-175	0.484312	0.366544	FGF12, U4
50	chr6	30226874	30228431	1558	*	41	0	1.84e-151	4.49e-13	5.86e-175	0.519867	0.140244	HLA-L, HCG17, SNORA20
51	chr1	91182128	91185922	3795	*	23	5.36e-228	9.23e-186	8.15e-12	6.17e-175	0.417673	0.268314	snoU13, Y_RNA, SCARNA16, U1, SNORD112, SNORA63, SNORD46, SNORA2, SNORD81, U3, SNORA51, SNORA25, SNORA58, CKS1B, SCARNA20, SNORA67, U6, SNORA70, SNORA77, SNORA26, U8, SCARNA11, SNORA31, BARHL2, SNORA42, SNORA40, SNORD64, ACA64, SNORD78, snoU109, SNORD60, SNORD116
52	chr4	96468962	96471143	2182	*	21	0	1.05e-183	4.58e-13	1.07e-174	0.431138	0.256846	SNORD74, SNORD50, RP11-710C12.1, SNORA11, UNC5C, snoU2_19, SNORD65
53	chr15	83951663	83954395	2733	*	29	0	1.94e-163	5e-14	7.46e-174	0.359825	0.183624	RP11-382A20.4, BNC1
54	chr4	154709441	154714852	5412	*	45	0	7.22e-126	6.23e-12	2.81e-173	0.42425	0.155305	SFRP2, SNORD65
55	chr2	29337946	29339307	1362	*	14	0	1.11e-175	9.22e-19	3.69e-173	0.548715	0.401741	SNORA73, CLIP4, SNORA64, SNORA74, snR65, SCARNA6, SNORD39, SNORD18, SNORA36, SNORA75, SNORA48, SNORD56, SNORA43, SNORA1, Vault
56	chr5	2747922	2758088	10167	*	44	1.52e-96	2.27e-180	3.45e-09	1.79e-171	0.336929	0.194594	C5orf38, IRX2
57	chr21	34394412	34401798	7387	*	29	3.71e-267	1.79e-168	2.33e-14	6.69e-171	0.417836	0.222774	OLIG2, AP000282.2
58	chr20	37351945	37358077	6133	*	22	0	3.73e-170	2.38e-14	5.47e-169	0.502227	0.271378	SLC32A1
59	chr1	77332991	77334748	1758	*	16	0	1.57e-175	2.14e-16	7.89e-169	0.495349	0.303699	snoU13, Y_RNA, SCARNA16, U1, SCARNA18, SNORD112, SNORA63, SNORD46, ST6GALNAC5, SNORA2, SNORD81, U3, SNORA51, SNORA25, SNORA58, CKS1B, SCARNA20, SNORA67, U6, SNORA70, SNORA77, SNORA26, U8, SCARNA11, SNORA31, SNORA42, SNORA40, SNORD64, ACA64, SNORD78, snoU109, SNORD60, SNORD116
60	chr8	70980488	70984917	4430	*	20	0	8.73e-163	3.2e-14	7.91e-169	0.516833	0.294291	SNORA7, SNORA32, PRDM14
61	chr13	112707805	112717707	9903	*	30	5.94e-122	1e-161	5.31e-12	6.21e-168	0.425907	0.230101	SNORD36
62	chr14	95233665	95240560	6896	*	38	3.07e-191	5.03e-145	5.26e-13	1.21e-167	0.379475	0.176237	GSC
63	chr6	152125861	152130332	4472	*	36	0	1.42e-150	3.64e-13	2.54e-167	0.427618	0.114732	ESR1, SNORD28, SNORA20
64	chr6	31781328	31783545	2218	*	38	0	4.26e-156	1.01e-09	2.97e-167	0.374702	0.166296	SNORA38, HSPA1A, HSPA1L, SNORA20
65	chr15	79381747	79383980	2234	*	22	0	4.77e-172	8.68e-14	1.93e-163	0.478619	0.27812	RASGRF1
66	chr6	28602566	28603779	1214	*	32	0	2.37e-173	1.22e-08	4.12e-163	0.354071	0.213372	SNORA20
67	chr10	100991745	100997023	5279	*	31	1.04582272401191e-314	7.29e-137	2.5e-12	1.34e-161	0.351356	0.16599	SNORA17, HPSE2
68	chr4	134067133	134073627	6495	*	25	4.39e-230	4.09e-170	2.59e-11	2.38e-161	0.429612	0.244935	PCDH10, RP11-9G1.3, SNORD65
69	chr10	102893980	102896869	2890	*	16	0	2.75e-167	8.94e-17	3.19e-161	0.558372	0.343396	TLX1, SNORA17, RP11-31L23.3
70	chr8	145103393	145107857	4465	*	18	0	1.08e-136	2.06e-19	9.04e-161	0.580039	0.319685	CTD-3065J16.6, OPLAH
71	chr8	55370192	55372569	2378	*	18	0	3.28e-167	1.02e-13	2.37e-160	0.482779	0.288655	SNORA7, SOX17, SNORA32
72	chr15	74420307	74428183	7877	*	42	1.2e-160	2.53e-166	6e-10	2.49e-159	0.285654	0.160078	ISLR2, RP11-247C2.2
73	chr8	72753888	72758095	4208	*	20	0	3.01e-146	1.62e-16	9.55e-159	0.469328	0.266946	SNORA7, RP11-383H13.1, SNORA32, MSC
74	chr1	91189314	91193193	3880	*	24	3.12e-283	3.07e-155	2.88e-14	1.16e-157	0.403949	0.241073	snoU13, Y_RNA, SCARNA16, U1, SNORD112, SNORA63, SNORD46, SNORA2, SNORD81, U3, SNORA51, SNORA25, SNORA58, CKS1B, SCARNA20, SNORA67, U6, SNORA70, SNORA77, SNORA26, U8, SCARNA11, SNORA31, SNORA42, SNORA40, SNORD64, ACA64, SNORD78, snoU109, SNORD60, SNORD116
75	chr4	110223040	110224288	1249	*	19	0	1.45e-161	5.82e-13	3.04e-157	0.425168	0.25202	SNORD50, AC004051.2, SNORA11, COL25A1, snoU2_19, SNORD65
76	chr8	69241923	69244734	2812	*	15	0	1.07e-161	7.23e-16	1.18e-156	0.572329	0.294621	SNORA7, C8orf34, SNORA32, RP11-664D7.4
77	chr20	61049813	61052060	2248	*	26	0	1.31e-164	2.05e-12	1.29e-155	0.481006	0.333244	GATA5
78	chr13	28495598	28499045	3448	*	17	0	2.8e-132	1.12e-18	5.98e-154	0.547849	0.312167	SNORD36, PDX1, SNORA16, SNORD37
79	chr12	5018229	5021871	3643	*	21	0	4.27e-144	3.13e-13	6.84e-154	0.424937	0.224194	KCNA1
80	chr6	72129509	72131020	1512	*	14	0	3.13e-158	4.45e-18	1.61e-153	0.45068	0.310378	SNORA38, SNORA8, SCARNA15, SNORD28, LINC00472, SNORA20
81	chr1	221049931	221058805	8875	*	46	6.07e-100	1.93e-152	3.55e-09	1.97e-153	0.303631	0.132355	snoU13, Y_RNA, SNORD112, SNORA51, SNORA25, HLX, SNORA72, U8, HLA-AS1
82	chr10	8092775	8098005	5231	*	61	3.75e-243	8.85e-148	2.47e-12	2.68e-153	0.432328	0.129996	RP11-379F12.4, GATA3, GATA3-AS1, RP11-379F12.3
83	chr4	4862770	4864902	2133	*	19	0	2.61e-148	2.61e-15	2.8e-153	0.384641	0.209498	MSX1, SNORA3
84	chr17	35290458	35300874	10417	*	51	5.09e-130	1.94e-131	3.65e-11	1.17e-151	0.382154	0.145458	SNORA69, LHX1, RP11-445F12.1, RP11-445F12.2
85	chr7	136553088	136556271	3184	*	22	1.51e-283	5.71e-152	6.79e-12	2.88e-150	0.364141	0.234224	CHRM2, hsa-mir-490
86	chr3	140769274	140771786	2513	*	21	0	2.1e-157	3.21e-12	3.39e-150	0.406479	0.227673	SPSB4, SNORA81, SNORD66, SNORD2, SNORD5, Metazoa_SRP, SNORA18, U4
87	chr18	903764	909154	5391	*	25	1.14e-196	1.69e-156	1.26e-10	4.92e-150	0.38004	0.225353	ADCYAP1, RP11-672L10.3, RP11-672L10.2
88	chr3	142835844	142840837	4994	*	21	0	6.61e-124	2.05e-18	7.06e-150	0.476919	0.203842	CHST2, SNORA81, SNORD66, SNORD2, Metazoa_SRP, SNORA18, U4
89	chr4	111549880	111555503	5624	*	22	1.32e-217	1.48e-157	1.08e-12	8.56e-150	0.484151	0.287567	SNORA11, PITX2, SNORD65
90	chr5	170734312	170740937	6626	*	27	9.21e-235	2.1e-144	4.15e-11	1.98e-147	0.39175	0.234153	TLX3, SNORA57, SNORD95
91	chr13	58203618	58209133	5516	*	20	4.75e-190	9.88e-153	2.12e-13	2.04e-147	0.435395	0.26345	SNORD36, PCDH17, SNORD37
92	chr6	32362318	32366417	4100	*	30	2.23e-295	8.68e-145	5.94e-13	4.5e-147	-0.24274	-0.116795	SNORA38, BTNL2, SNORA20
93	chr3	238048	240139	2092	*	15	0	1e-152	1.74e-14	5.14e-147	0.412752	0.308236	CHL1, CHL1-AS2
94	chr1	3566304	3568722	2419	*	43	0	1.49e-113	1.79e-15	1.26e-146	0.334557	0.117034	snoU13, Y_RNA, U3, SNORA51, SNORA70, WRAP73, snoU109, SNORD60
95	chr8	67343066	67345006	1941	*	11	0	4.34e-136	9.93e-20	2.08e-146	0.65121	0.409466	SNORA7, ADHFE1, SNORA32
96	chr20	24448859	24452091	3233	*	20	8.28e-291	2.9e-148	2.51e-13	4.63e-146	0.433046	0.243651	SYNDIG1
97	chr13	36871646	36873065	1420	*	15	0	4.56e-148	7.6e-15	2.17e-145	0.485736	0.312611	SNORD36, SOHLH2, CCDC169-SOHLH2, CCDC169, SNORD37
98	chr1	47909234	47912079	2846	*	15	0	9.14e-153	1.23e-16	3.46e-145	0.481108	0.30822	snoU13, Y_RNA, SCARNA16, U1, SCARNA18, SCARNA24, SNORD112, SNORA62, SNORA63, SNORD46, SNORA2, SNORD81, U3, SNORA51, SNORA25, SCARNA20, SNORA67, U6, SNORA70, SNORA77, SNORA26, U8, SCARNA11, SNORA31, SNORA42, SNORA40, SNORD64, ACA64, snoU109, SNORD60, SNORD116
99	chr4	185936478	185942800	6323	*	36	1.31e-139	8.88e-136	1.69e-10	2e-144	0.331605	0.168895	HELT
100	chr20	21491781	21498294	6514	*	24	1.54e-146	1.56e-147	3.41e-12	5.63e-144	0.462224	0.243871	NKX2-2-AS1, NKX2-2
101	chr8	53851156	53854425	3270	*	15	0	2.24e-147	1.59e-16	6.44e-144	0.481624	0.330924	SNORA7, NPBWR1, SNORA32
102	chr13	110958418	110961824	3407	*	23	0	1.1e-125	5.89e-17	1.11e-143	0.546177	0.231288	SNORD36, COL4A2, COL4A1
103	chr11	20180336	20186078	5743	*	26	3.91e-159	3.27e-141	1.01e-11	1.15e-143	0.444009	0.221866	LSP1, DBX1
104	chr21	38063872	38071066	7195	*	28	1.79e-299	7.78e-101	2.04e-13	1.26e-143	0.475607	0.207717	NA
105	chr14	85995655	85998669	3015	*	21	6.12e-240	1.4e-150	9.69e-13	1.68e-143	0.379384	0.249919	RP11-497E19.2, FLRT2, RP11-497E19.1
106	chr8	68864012	68864964	953	*	13	0	7.33e-148	6.38e-16	6.52e-143	0.495104	0.343275	SNORA7, PREX2, SNORA32
107	chr16	54965492	54974287	8796	*	33	1.01e-97	1.56e-141	4.01e-11	1.49e-141	0.411682	0.188281	IRX5, CTD-3032H12.2, SNORD111, CTD-3032H12.1, SNORD33
108	chr18	12253749	12255318	1570	*	19	0	1.03e-121	4.88e-14	1.61e-141	0.444574	0.243094	CIDEA
109	chr5	33936171	33938909	2739	*	19	0	2.24e-147	1.27e-13	2.09e-141	0.411333	0.264963	RXFP3, SNORA27, SNORA68, RPS23P5, SNORA57, 7SK, SNORD45
110	chr6	100049849	100057243	7395	*	40	4.52e-167	4.78e-139	1.88e-10	2.62e-141	0.393562	0.152243	SNORA38, SNORA8, PRDM13, SNORD28, SNORA20
111	chr8	109093450	109096151	2702	*	18	0	1.07e-135	5.29e-14	4.32e-141	0.467331	0.260524	SNORA32, RSPO2
112	chr11	32447944	32452839	4896	*	25	1.16e-162	4.73e-140	2.92e-11	7.67e-141	0.392568	0.198312	WT1
113	chr5	5139069	5140935	1867	*	17	0	1.43e-131	2.45e-16	1.41e-140	0.496297	0.285998	ADAMTS16, CTD-2297D10.2
114	chr20	21681966	21690559	8594	*	28	2.4e-144	4.15e-138	1.7e-11	1.41e-139	0.373525	0.217508	PAX1
115	chr14	101487503	101493361	5859	*	37	4.25e-125	3.46e-115	8.89e-11	1.51e-138	-0.275312	-0.108556	MIR379, MIR411, MIR299, MIR1197, MIR323A, MIR758, MIR329-1, MIR380
116	chr5	1874703	1880310	5608	*	24	2.62e-297	1.25e-103	1.59e-13	4.41e-138	0.392038	0.196676	IRX4
117	chr4	5891833	5899800	7968	*	23	1.59e-184	5.96e-131	4.91e-13	4.94e-138	0.40757	0.110559	SNORA3, CRMP1
118	chr6	1388159	1397057	8899	*	28	1.03e-187	2.42e-138	7.63e-13	5.41e-138	0.45373	0.180967	FOXF2
119	chr12	41085286	41087584	2299	*	19	0	5.5e-139	1.27e-14	7.69e-138	0.499319	0.206317	CNTN1, snoMe28S-Am2634
120	chr5	3594275	3603280	9006	*	24	3.1e-108	6.19e-143	9.91e-13	1.07e-137	0.437205	0.201163	IRX1, CTD-2012M11.3
121	chr13	95362829	95366456	3628	*	23	0	7.92e-132	7.14e-14	1.89e-137	0.456925	0.236579	SNORD36, SOX21-AS1, SOX21
122	chr14	57274550	57279669	5120	*	24	3.65e-148	2.1e-140	1.16e-11	2.44e-137	0.397265	0.213721	SNORA79, OTX2
123	chr10	134596873	134602530	5658	*	45	1.8e-244	1.53e-130	5.8e-13	8.17e-137	0.334139	0.148213	INPP5A, RP11-288G11.3, NKX6-2
124	chr8	132051228	132055481	4254	*	15	0	1.41e-142	1.02e-14	9.31e-137	0.406632	0.243522	ADCY8
125	chr10	26503897	26507383	3487	*	19	4.56e-218	9.03e-129	1.42e-12	5.16e-136	0.460537	0.228356	GAD2, SNORD115
126	chr8	143529821	143535891	6071	*	22	6.23128240615514e-317	1.76e-131	8.84e-16	8.05e-136	0.4893	0.150624	BAI1
127	chr20	61806628	61810902	4275	*	22	4.36228789735568e-317	1.67e-133	4.59e-14	1.06e-135	0.478253	0.246712	MIR124-3, RP5-963E22.4
128	chr6	10881782	10884891	3110	*	22	4.57e-231	6.01e-127	4.08e-13	4.09e-135	0.432161	0.223745	RP11-637O19.3, SYCP2L, RP11-637O19.2, GCM2, SNORA20
129	chr13	36918614	36921107	2494	*	20	0	2.21e-132	2.99e-14	4.31e-135	0.461781	0.20714	SNORD36, SPG20OS, SPG20, SNORD37
130	chr2	68545960	68548060	2101	*	14	0	1.19e-131	9.93e-17	5.91e-135	0.476416	0.266538	SNORA73, SNORA64, SNORD75, SNORA12, SNORA74, SNORA19, snR65, 5S_rRNA, SNORA4, SNORD11, SNORA41, SCARNA6, SNORD39, SNORD18, SNORA36, SNORA75, ACA59, CNRIP1, SNORA48, SNORD56, SNORA43, SNORA1, Vault
131	chr8	11557906	11563023	5118	*	35	1.02e-243	5.45e-114	5.68e-11	3.56e-134	0.416122	0.167352	GATA4, SNORA7
132	chr12	72665376	72667512	2137	*	14	0	2.11e-140	6.49e-15	4.6e-134	0.45269	0.306721	TRHDE, TRHDE-AS1, snoMe28S-Am2634
133	chr13	79169714	79171679	1966	*	16	4.45049170787796e-316	2.16e-141	6.03e-12	9.53e-134	0.475181	0.316782	SNORD36, RNF219-AS1, RP11-52L5.6
134	chr13	95354021	95360542	6522	*	25	3.17e-154	9.72e-130	2.55e-14	7.7e-133	0.470793	0.206949	SNORD36, LINC00391
135	chr6	85471973	85474585	2613	*	17	0	2.39e-132	2.46e-12	1.23e-132	0.375442	0.26096	SNORA38, SNORA8, SNORD28, TBX18, SNORA20
136	chr14	60975811	60978275	2465	*	17	4.97e-239	5.47e-140	1.96e-12	5.78e-132	0.463248	0.305181	SIX6, SNORA46, SNORA79, C14orf39
137	chr13	88323266	88326918	3653	*	19	2.17e-254	3.84e-128	3.95e-13	2.36e-131	0.476294	0.253538	SNORD36, SLITRK5, MIR4500HG
138	chr6	73329475	73332963	3489	*	18	0	6.66e-122	2.13e-15	2.66e-131	0.514766	0.244649	SNORA38, SNORA8, SCARNA15, KCNQ5, SNORD28, SNORA20
139	chr16	86598792	86602533	3742	*	20	7.42e-257	3.4e-133	3.72e-14	2.78e-131	0.37766	0.207682	FOXC2, RP11-463O9.5
140	chr8	57357785	57361263	3479	*	26	9.57e-206	4.23e-136	1.14e-09	3.13e-131	0.355589	0.199322	SNORA7, RP11-17A4.2, SNORA32, PENK
141	chr16	86546628	86550450	3823	*	17	2.02e-190	1.41e-133	3.51e-12	3.29e-131	0.337401	0.230703	FOXF1
142	chr6	100911240	100915805	4566	*	26	9.42e-246	1.88e-118	2.26e-11	1.43e-130	0.349259	0.195751	SNORA38, SNORA8, SNORD28, SIM1, SNORA20
143	chr11	45714651	45722308	7658	*	29	2.23e-114	3.77e-128	4.99e-10	1.54e-130	-0.263768	-0.132765	SNORD43
144	chr10	28033338	28036151	2814	*	22	4.96e-253	2.32e-132	7.89e-10	2.76e-130	0.361451	0.227131	RP11-360I20.2, SNORD115, MKX
145	chr4	1396306	1404128	7823	*	21	1.84e-214	2.88e-118	4.32e-15	5.57e-130	0.488738	0.195311	NKX1-1
146	chr5	16179012	16181039	2028	*	18	0	7.87e-126	1.41e-13	8.94e-130	0.451909	0.310298	RP11-19O2.2, SNORA27, RPS23P5, MARCH11, 7SK, SNORD45
147	chr6	84417445	84419360	1916	*	14	0	1.46e-130	8.95e-15	1.51e-129	0.478434	0.320598	SNORA38, SNORA8, SNORD28, SNAP91, SNORA20
148	chr10	50816058	50822752	6695	*	30	3.13e-196	1.37e-110	4.12e-12	4.59e-129	0.350761	0.181776	CHAT, SLC18A3, SNORA71
149	chr1	200002343	200006247	3905	*	16	3.24e-270	1.81e-134	1.25e-14	3.6e-128	0.428172	0.292303	snoU13, Y_RNA, SNORD112, U3, SNORA51, SNORA25, SCARNA20, U6, NR5A2, SNORA70, SNORA77, SNORA26, SNORA72, U8, SNORD60, SNORD116
150	chr18	74960629	74962794	2166	*	26	1.44e-276	6.73e-125	1.01e-12	4.34e-128	0.518226	0.214476	GALR1
151	chr11	110581434	110584327	2894	*	19	7.82166687441132e-318	2.34e-126	9.11e-13	5.93e-128	0.319964	0.195786	ARHGAP20
152	chr8	97504959	97507958	3000	*	17	1.81e-257	5.4e-134	2.76e-12	7.25e-128	0.444686	0.249591	SDC2, SNORA32
153	chr7	49813031	49815938	2908	*	17	2.43e-243	1.29e-132	7.16e-18	1.79e-127	0.459952	0.312731	VWC2, SNORA22, SNORA15
154	chr8	65280876	65284519	3644	*	16	6.27e-200	2.81e-126	8.83e-14	5.72e-127	0.504571	0.300066	SNORA7, SNORA32, RP11-32K4.1
155	chr16	67195740	67200492	4753	*	19	2.52e-261	2.94e-124	2.72e-13	1.12e-126	0.375416	0.163222	FBXL8, RP11-5A19.5, HSF4, SNORD111, SNORD33
156	chr10	129533731	129536818	3088	*	18	1.00310148075148e-318	2.18e-123	2.34e-13	5.4e-126	0.528402	0.295546	FOXI2, AL391005.1
157	chr13	112758379	112762758	4380	*	18	3.05e-258	6.36e-115	1.82e-14	7.27e-126	0.488719	0.272867	SNORD36, LINC00403, LINC00404
158	chr14	29234671	29237202	2532	*	25	5.93e-182	6.14e-134	1.72e-09	3.95e-124	0.346408	0.213494	FOXG1, SNORA79
159	chr13	112720171	112724583	4413	*	27	3.66e-216	2.97e-123	1.77e-12	4.26e-124	0.330957	0.204966	SNORD36, SOX1
160	chr11	20690628	20692791	2164	*	14	0	3.88e-128	3.54e-14	7.02e-124	0.528645	0.321338	LSP1, NELL1, RP11-701I24.3
161	chr1	119548527	119551851	3325	*	15	6.06e-213	1.44e-123	1.22e-13	1.02e-123	0.418243	0.3063	snoU13, Y_RNA, SCARNA16, U1, SNORD112, SNORA63, SNORD46, SNORA2, SNORD81, U3, SNORA51, SNORA25, SNORA58, CKS1B, SCARNA20, SNORA67, U6, SNORA70, SNORA77, SNORA26, SNORA72, U8, SNORA31, SNORA42, SNORA40, SNORD64, ACA64, SNORD78, snoU109, SNORD60, SNORD116
162	chr20	61635995	61639277	3283	*	15	0	3.31e-120	9.93e-15	1.1e-123	0.517937	0.279825	BHLHE23
163	chr12	133463607	133466573	2967	*	35	3.83e-207	3.04e-126	6.99e-07	1.62e-123	0.235595	0.129296	RP11-46H11.12, CHFR
164	chr20	37433745	37435716	1972	*	16	0	9.66e-120	5.88e-14	1.68e-123	0.508994	0.284365	PPP1R16B
165	chr3	137486091	137490846	4756	*	21	9.46e-182	2.63e-119	4.1e-14	2.28e-123	0.437635	0.247212	RP11-2A4.3, SNORA81, SNORD66, SNORD2, SNORD5, SNORD63, Metazoa_SRP, SNORA18, U4
166	chr3	132755839	132757973	2135	*	17	0	1.3e-118	6.89e-15	3.23e-123	0.440261	0.220486	TMEM108, SNORA33, SNORA81, SNORD66, SNORD2, SNORD5, SNORD63, SNORD61, RP11-469L4.1, Metazoa_SRP, SNORA18, U4
167	chr4	4858598	4861404	2807	*	25	0	8.45e-85	1.95e-14	4.12e-123	0.453412	0.15409	MSX1, SNORA3
168	chr7	102920323	102921643	1321	*	14	0	3.31e-126	2.27e-16	4.62e-123	0.36219	0.175569	DPY19L2P2
169	chr4	41879651	41885041	5391	*	29	1.64e-190	6.66e-117	6.97e-12	9.06e-123	0.351934	0.172115	SNORD74, SNORA3, snoR442, SNORA11, LINC00682, SNORD42, snoU2_19, SNORD65
170	chr7	43151168	43153950	2783	*	17	0	1.49e-112	3.74e-15	1.36e-122	0.392172	0.225528	HECW1, SNORA22, SNORA15
171	chr4	166793789	166796183	2395	*	17	0	6.87e-121	1.21e-15	1.57e-122	0.404634	0.23223	TLL1, SNORD65
172	chr3	27761503	27766284	4782	*	28	2.66e-202	1.62e-115	3.04e-11	1.72e-122	0.322471	0.15816	U7, SNORA81, SNORD5, EOMES, SNORD38, Metazoa_SRP
173	chr5	145717010	145722909	5900	*	25	1.29e-132	9.66e-126	2e-10	2.26e-122	0.361819	0.183375	RBM27, POU4F3, SNORA68, SNORA57, SNORD45, CTC-359M8.1, SNORD95
174	chr8	9760427	9766172	5746	*	25	4.49e-141	7.04e-117	1.01e-10	2.49e-122	0.342832	0.191876	SNORA7, LINC00599
175	chr11	128559244	128566958	7715	*	27	1.6225082293648e-310	2.11e-109	2.93e-15	4.36e-122	0.461134	0.141272	FLI1, SENCR
176	chr5	127871606	127875163	3558	*	17	0	1.02e-115	6.88e-15	9.56e-122	0.461566	0.250939	SLC27A6, snoZ6, SNORA27, SNORA68, SNORA57, 7SK, FBN2, SNORD45, SNORD95
177	chr1	111216000	111218554	2555	*	18	0	2.47e-115	1.43e-16	1.48e-121	0.477788	0.205698	snoU13, Y_RNA, SCARNA16, U1, SNORD112, SNORA63, SNORD46, SNORA2, SNORD81, U3, SNORA51, SNORA25, SNORA58, CKS1B, SCARNA20, SNORA67, U6, SNORA70, SNORA77, SNORA26, SNORA72, U8, SCARNA11, SNORA31, KCNA3, SNORA42, SNORA40, SNORD64, ACA64, SNORD78, snoU109, SNORD60, SNORD116
178	chr5	134361983	134364968	2986	*	13	0	1.25e-120	1.28e-14	6.27e-121	0.46824	0.288434	SNORA27, SNORA68, SNORA57, 7SK, PITX1, SNORD45, SNORD95
179	chr17	32905661	32909375	3715	*	23	1.31e-242	1.03e-112	3.84e-12	1.45e-120	0.420188	0.178827	SNORA69, TMEM132E, C17orf102
180	chr2	154727485	154730326	2842	*	18	4.54e-194	2.62e-117	8.3e-11	1.17e-119	0.415904	0.245851	GALNT13, 5S_rRNA, SNORA4, SNORD11, SNORD51, SNORA41, SCARNA6, SNORD39, SNORA75, ACA59, SNORA48, SNORA43, SNORA1, Vault
181	chr2	182542510	182550065	7556	*	32	1.22e-119	1.45e-117	1.36e-10	5.42e-119	0.296085	0.171717	AC013733.3, SNORA4, SNORD11, SNORD51, SNORA41, SCARNA6, SNORD39, SNORA75, SNORA48, CERKL, NEUROD1, SNORA1, Vault
182	chr4	20253277	20257590	4314	*	18	0	4.05e-107	3.29e-14	7.62e-119	0.435245	0.22786	SLIT2, SNORD74, SNORA3, snoR442, snoU2_19
183	chr11	20617937	20623913	5977	*	29	1.55e-102	1.8e-108	3.21e-11	2.67e-118	0.410421	0.151633	LSP1, SLC6A5
184	chr6	166579199	166583523	4325	*	18	1.59e-247	9.99e-120	8.59e-16	3.03e-118	0.479375	0.298199	T
185	chr12	54392734	54394545	1812	*	22	0	1.79e-99	2.74e-13	8.1e-118	0.43621	0.198144	RP11-834C11.12, HOXC6, HOXC9, HOXC-AS1, snoMe28S-Am2634
186	chr7	37487352	37489651	2300	*	17	6.68e-242	8.83e-125	3.17e-12	1.46e-117	0.415842	0.227806	SNORA15, ELMO1
187	chr5	115151427	115153223	1797	*	13	0	1.78e-114	3.84e-14	7.08e-117	0.442755	0.295431	snoZ6, SNORA27, SNORA68, SNORA57, 7SK, CDO1, SNORD45, SNORD95
188	chr19	34111400	34114285	2886	*	21	2.73e-151	2.8e-116	1.2e-13	7.36e-117	0.403259	0.158761	CHST8
189	chr7	24323128	24325371	2244	*	12	0	5.64e-114	5.93e-19	9.83e-117	0.476755	0.338152	NPY, SNORA15
190	chr3	44036098	44041103	5006	*	21	2.59e-141	1.13e-119	1.67e-12	1.39e-116	0.433585	0.232143	U7, RP4-555D20.3, SNORD77, SNORA33, SNORA81, SNORD5, RP4-555D20.4, SNORD38, SNORD63, Metazoa_SRP, SNORA18
191	chr6	32177664	32182952	5289	*	31	1.28e-116	5.15e-106	8.22e-11	2.06e-116	-0.233846	-0.103947	SNORA38, NOTCH4, SNORA20
192	chr16	54321165	54325929	4765	*	19	3.95e-232	5.05e-111	5.75e-14	2.67e-116	0.429149	0.218417	SNORD111, SNORD33
193	chr7	127670570	127673038	2469	*	15	0	7.18e-105	1.51e-20	3.49e-116	0.573829	0.263067	SND1, LRRC4
194	chr10	57387636	57391271	3636	*	17	1.28e-169	1.29e-112	1.52e-12	3.67e-116	0.371889	0.229922	SNORA71, PCDH15
195	chr1	217307696	217313699	6004	*	27	3.96e-228	8.11e-108	8.77e-11	1.02e-115	0.444915	0.198823	snoU13, Y_RNA, SNORD112, U3, SNORA51, SNORA25, SNORA72, U8, ESRRG
196	chr13	43147624	43149689	2066	*	15	1.29346386081238e-320	2.05e-118	2.76e-14	1.03e-115	0.414542	0.197214	SNORD36, TNFSF11, SNORD37
197	chr4	126235794	126238929	3136	*	20	1.3e-255	3.88e-110	4.57e-12	1.2e-115	0.425778	0.217146	FAT4, SNORD65
198	chr6	127439206	127442648	3443	*	18	4.87e-235	1.24e-117	4.05e-13	2.18e-115	0.372151	0.227997	SNORA8, RSPO3, SNORD28, SNORA20
199	chr1	16084445	16085984	1540	*	10	0	1.52e-114	3.67e-18	2.75e-115	0.491369	0.304065	snoU13, Y_RNA, SCARNA16, SCARNA21, FBLIM1, SNORD112, SNORA62, SNORA63, SNORA2, U3, SNORA51, SCARNA20, SNORA67, U6, SNORA70, SNORA77, SNORA26, U8, SCARNA11, SNORA31, SNORA42, SNORA40, ACA64, snoU109, SNORD60
200	chr15	68116058	68122139	6082	*	25	2.83e-218	2.78e-107	2.05e-16	4.1e-115	0.488119	0.208784	SKOR1
201	chr4	122684903	122687552	2650	*	20	1.64e-282	1.21e-113	7.73e-12	4.76e-115	0.462892	0.16984	AC079341.1, TMEM155, SNORD65
202	chr1	229566769	229570665	3897	*	25	1.42e-169	1.33e-115	4.48e-12	1.17e-114	0.351477	0.193742	snoU13, Y_RNA, SNORD112, SNORA25, U8, ACTA1
203	chr1	200007403	200012526	5124	*	25	9.33e-245	3.53e-96	7.17e-16	2.01e-114	0.467917	0.15208	snoU13, Y_RNA, SNORD112, U3, SNORA51, SNORA25, SCARNA20, U6, NR5A2, SNORA70, SNORA77, SNORA26, SNORA72, U8, SNORD60, SNORD116
204	chr5	63255045	63257885	2841	*	19	1.76e-192	5.67e-116	1.91e-11	2.2e-114	0.321265	0.212882	SNORA50, snoZ6, SNORA27, SNORA68, RPS23P5, SNORA57, RP11-158J3.2, HTR1A, SNORA76, 7SK, SNORD45
205	chr10	22633916	22635028	1113	*	14	0	1.55e-109	1.87e-15	6.79e-114	0.352568	0.217853	SPAG6
206	chr7	158935647	158938780	3134	*	13	0	6.11e-107	4.11e-15	1.4e-113	0.524977	0.296664	VIPR2
207	chr3	129692887	129694683	1797	*	13	0	6.03e-102	3.95e-15	2.91e-113	0.505782	0.307058	TRH, SNORA33, SNORA81, SNORD66, SNORD2, SNORD5, SNORD63, SNORD61, Metazoa_SRP, SNORA18, U4
208	chr2	1745630	1749076	3447	*	19	2.25436719475257e-318	1.36e-98	1.93e-15	3.28e-113	0.437418	0.212789	PXDN, SNORA48
209	chr11	636167	640094	3928	*	19	0	7.05e-94	6.46e-15	5.11e-113	0.497699	0.209594	DRD4
210	chr2	182321354	182322841	1488	*	13	0	2.91e-98	1.54e-16	6.62e-113	0.472186	0.258829	ITGA4, SNORA4, SNORD11, SNORD51, SNORA41, SCARNA6, SNORD39, SNORA75, SNORA48, SNORA1, Vault
211	chr16	10274064	10277317	3254	*	21	4.55e-205	4.57e-114	7.07e-13	7.51e-113	0.429537	0.204871	GRIN2A
212	chr1	91300215	91301962	1748	*	13	1.42e-247	5.32e-119	1.12e-12	1.04e-112	0.418258	0.267129	snoU13, Y_RNA, SCARNA16, U1, SNORD112, SNORA63, SNORD46, SNORA2, SNORD81, U3, SNORA51, SNORA25, SNORA58, CKS1B, SCARNA20, SNORA67, U6, SNORA70, SNORA77, SNORA26, U8, SCARNA11, SNORA31, RP4-665J23.1, SNORA42, SNORA40, SNORD64, ACA64, SNORD78, snoU109, SNORD60, SNORD116
213	chr19	58094517	58096559	2043	*	13	0	5.56e-112	2.46e-14	2.16e-112	0.500937	0.231897	ZIK1
214	chr2	45164495	45172972	8478	*	30	5.83e-189	6.08e-80	4.15e-15	5.04e-112	0.399544	0.146141	SNORA73, SNORA64, SNORD75, SIX3, SNORA74, snR65, 5S_rRNA, SCARNA6, SNORD39, SNORD18, SNORA36, RP11-89K21.1, SIX3-AS1, SNORA75, SNORA48, SNORD56, SNORA43, SNORA1, Vault
215	chr7	89747682	89749098	1417	*	16	5.37031916512137e-317	1.8e-109	6.92e-15	5.67e-112	0.406945	0.232906	DPY19L2P4, STEAP2-AS1, RP5-1121E10.2
216	chr8	65289227	65293126	3900	*	17	5.35e-210	4.47e-113	1.23e-10	7.79e-112	0.368251	0.237456	SNORA7, LINC00966, MIR124-2, SNORA32
217	chr5	140796240	140803130	6891	*	31	3.96e-82	2.8e-110	2.26e-08	1.08e-111	0.272163	0.135838	PCDHGA1, PCDHGA2, PCDHGA3, PCDHGB1, PCDHGA4, PCDHGB2, PCDHGA5, PCDHGB3, PCDHGA6, PCDHGA7, PCDHGB4, PCDHGA8, PCDHGA9, PCDHGB6, PCDHGA10, PCDHGB7, PCDHGA11, SNORA68, SNORA57, 7SK, SNORD45, SNORD95
218	chr3	170302404	170305197	2794	*	16	1.00244701852176e-313	6.9e-103	5e-14	1.09e-111	0.397873	0.177248	CLDN11, SNORA81, SNORD66, SNORD2, SLC7A14, SNORA18, U4
219	chr18	35145353	35148483	3131	*	27	3.38e-233	1.07e-112	6.29e-12	1.77e-111	0.426685	0.160924	SNORD23, CELF4
220	chr8	67872678	67875646	2969	*	13	7.4e-273	6.11e-112	3.63e-16	3.36e-111	0.478277	0.327688	SNORA7, SNORA32, TCF24
221	chr3	128208970	128212476	3507	*	16	3.64e-168	1.03e-111	2.61e-11	4.51e-111	0.395625	0.240862	RP11-475N22.4, SNORA33, SNORA81, SNORD66, SNORD2, SNORD5, SNORD63, SNORD61, GATA2, SNORA24, Metazoa_SRP, SNORA18, U4
222	chr11	43596529	43604758	8230	*	39	2.75e-201	4.77e-87	4.71e-11	8.13e-111	0.476189	0.142417	HSD17B12, MIR129-2, SNORD43
223	chr11	131778850	131781257	2408	*	23	0	6.85e-84	1.97e-13	9.77e-111	0.379752	0.101651	NTM
224	chr3	147139485	147142415	2931	*	19	2.05e-181	6.53e-115	1.38e-10	1.48e-110	0.346627	0.214786	ZIC1, SNORA81, SNORD66, SNORD2, Metazoa_SRP, SNORA18, U4
225	chr1	114695261	114698322	3062	*	17	7.25e-257	3.54e-110	3.01e-12	1.6e-110	0.437245	0.246858	snoU13, Y_RNA, SCARNA16, U1, SNORD112, SNORA63, SNORD46, SNORA2, SNORD81, U3, SNORA51, SNORA25, SNORA58, CKS1B, SCARNA20, SNORA67, U6, SNORA70, SNORA77, SNORA26, SNORA72, U8, SCARNA11, SNORA31, SYT6, SNORA42, SNORA40, SNORD64, ACA64, SNORD78, snoU109, SNORD60, SNORD116
226	chr4	156679085	156681385	2301	*	12	0	1.11e-113	3.5e-15	2.78e-110	0.429702	0.252316	GUCY1B3, SNORD65
227	chr6	10381196	10386160	4965	*	26	6.07e-128	2.14e-91	1.94e-10	7.95e-110	0.331311	0.153558	SNORA20
228	chr13	26623620	26626663	3044	*	15	0	3.28e-96	1.22e-14	1.21e-109	0.400368	0.237401	SNORD36, SHISA2, LINC00415, SNORA16, SNORD37
229	chr6	85482570	85484863	2294	*	13	1.79e-228	9.38e-115	1.03e-12	1.32e-109	0.434196	0.307197	SNORA38, SNORA8, SNORD28, SNORA20
230	chr19	58951095	58952361	1267	*	13	0	4.11e-107	6.69e-15	1.53e-109	0.470148	0.306525	CTD-2619J13.19, ZNF132
231	chr6	84562778	84563910	1133	*	13	3.02103850134318e-318	3.51e-114	5.44e-14	2.48e-109	0.456214	0.274153	SNORA38, SNORA8, RIPPLY2, SNORD28, SNORA20
232	chr20	39315211	39322193	6983	*	26	7.1e-170	2.81e-90	5.2e-15	3.42e-109	0.452062	0.133068	MAFB
233	chr12	85304514	85307152	2639	*	20	2.83e-287	6.71e-106	5.23e-13	9.72e-109	0.400374	0.196344	SNORA9, SLC6A15, snoMe28S-Am2634
234	chr19	57349204	57352785	3582	*	30	2.27e-140	4.4e-109	4.14e-08	1.06e-108	0.211683	0.116196	MIMT1, ZIM2, PEG3
235	chr3	27770059	27772805	2747	*	17	7.21e-169	1.88e-110	1.29e-12	1.17e-108	0.37917	0.218582	U7, SNORA81, SNORD5, SNORD38, Metazoa_SRP
236	chr7	145812842	145814306	1465	*	15	0	1.14e-108	4.63e-16	2.72e-108	0.461134	0.253613	CNTNAP2
237	chr7	155164294	155168600	4307	*	22	1.32e-180	1.29e-100	3.5e-11	3.68e-108	0.412699	0.215404	NA
238	chr1	941382	947343	5962	*	33	2.02e-222	4.06e-100	4.49e-13	5.25e-108	-0.313316	-0.101499	Y_RNA, RP11-54O7.10
239	chr7	38668322	38671977	3656	*	12	3.76411982771677e-311	2.23e-111	8.86e-15	8.86e-108	0.521312	0.226451	SNORA15, AMPH
240	chr7	19812327	19813525	1199	*	15	0	2.87e-101	2.25e-14	2.4e-107	0.437308	0.221937	SNORA15, TMEM196
241	chr10	106398816	106402908	4093	*	16	4.9e-182	1.36e-106	1.37e-12	3.72e-107	0.418102	0.245691	SORCS3, SNORA17
242	chr11	134145889	134147837	1949	*	16	9.26e-288	1.51e-100	6.93e-13	4.61e-107	0.482015	0.236669	GLB1L3
243	chr13	102067343	102069556	2214	*	13	0	9.27e-100	5.15e-18	5.57e-107	0.426486	0.221524	SNORD36, NALCN
244	chr8	99959549	99963657	4109	*	19	3.31e-175	4.34e-112	1.89e-11	5.78e-107	0.273095	0.190791	OSR2, SNORA32
245	chr17	75368750	75371764	3015	*	16	2.44e-251	4.71e-111	4.28e-14	6.23e-107	0.424415	0.244694	SNORA69, SEPT9, RP11-936I5.1
246	chr11	27740161	27744816	4656	*	26	6.18e-171	1.57e-103	7.35e-13	7.52e-107	0.353252	0.173446	BDNF, RP11-587D21.4
247	chr1	179711583	179713950	2368	*	19	2.09e-294	1.45e-103	3.55e-14	9.66e-107	0.412722	0.201183	snoU13, Y_RNA, SCARNA16, SNORD112, SNORA63, U3, SNORA51, SNORA25, SNORD59, SCARNA20, RP11-12M5.1, FAM163A, U6, SNORA70, SNORA77, SNORA26, SNORA72, U8, SNORA31, snoU109, SNORD60, SNORD116
248	chr1	1474224	1477194	2971	*	17	0	1.29e-68	1.65e-19	1.03e-106	0.51054	0.188994	snoU13, Y_RNA, TMEM240, SSU72
249	chr19	56879207	56880388	1182	*	13	0	2.79e-91	1.04e-14	4.4e-106	0.459255	0.261371	ZNF542, ZSCAN5A, AC006116.21
250	chr5	172655841	172664439	8599	*	32	4.47e-92	1.98e-93	9.77e-11	2.53e-105	0.392517	0.116903	NKX2-5, SNORD95
251	chr15	88798331	88801474	3144	*	16	2.97e-197	4.32e-102	3.52e-13	2.96e-105	0.417665	0.227087	NTRK3-AS1, NTRK3
252	chr6	32708524	32714334	5811	*	27	2.57e-95	2.1e-87	9.15e-11	4.65e-105	-0.268872	-0.115523	SNORA38, HLA-DQA2, SNORA20
253	chr4	157996959	157998201	1243	*	15	1.44761234231485e-321	3.52e-98	1.9e-15	6.42e-105	0.501882	0.224321	GLRB, SNORD65
254	chr1	57887655	57890610	2956	*	13	5.38e-197	7.37e-111	7.29e-12	7.75e-105	0.404849	0.324446	snoU13, Y_RNA, SCARNA16, U1, SCARNA18, SCARNA24, SNORD112, SNORA62, SNORA63, SNORD46, SNORA2, SNORD81, U3, SNORA51, SNORA25, SNORA58, SCARNA20, SNORA67, U6, SNORA70, SNORA77, SNORA26, U8, SCARNA11, DAB1, SNORA31, SNORA42, SNORA40, SNORD64, ACA64, SNORD78, snoU109, SNORD60, SNORD116
255	chr3	179754239	179755235	997	*	11	0	7.22e-109	4.64e-14	8.32e-105	0.409442	0.273851	SNORA81, SNORD66, SNORD2, PEX5L, U4
256	chr7	8480586	8483710	3125	*	15	3.49e-218	5.1e-108	2.42e-14	1.05e-104	0.438911	0.270276	NXPH1
257	chr8	24770342	24773148	2807	*	20	9.93e-136	4.47e-112	3.11e-10	1.24e-104	0.232511	0.185152	NEFM, SNORA7, GS1-72M22.1
258	chr5	140854797	140858107	3311	*	21	1.65e-251	9.27e-101	2.06e-15	1.34e-104	0.326976	0.164609	PCDHGA1, PCDHGA2, PCDHGA3, PCDHGB1, PCDHGA4, PCDHGB2, PCDHGA5, PCDHGB3, PCDHGA6, PCDHGA7, PCDHGB4, PCDHGA8, PCDHGA9, PCDHGB6, PCDHGA10, PCDHGB7, PCDHGA11, PCDHGA12, PCDHGC3, SNORA68, SNORA57, 7SK, SNORD45, SNORD95
259	chr10	1778529	1780263	1735	*	17	1.32e-263	1.03e-103	2.53e-12	4.96e-104	0.447479	0.216151	ADARB2
260	chr6	30418115	30419612	1498	*	33	1.13e-234	1.7e-88	4.7e-09	7.88e-104	0.331475	0.124547	SNORA20
261	chr4	107955266	107958572	3307	*	15	1.19e-245	1.07e-105	8.63e-16	8.05e-104	0.35507	0.241028	SNORD50, SNORA11, DKK2, snoU2_19, SNORD65
262	chr12	104697193	104697983	791	*	13	6.6e-274	1.98e-108	1.84e-11	2.69e-103	0.403121	0.303778	TXNRD1, EID3, SNORA9
263	chr1	63782395	63790202	7808	*	36	2.31e-123	3.85e-83	2.09e-10	2.73e-103	0.439118	0.123205	snoU13, Y_RNA, SCARNA16, U1, SCARNA18, SCARNA24, SNORD112, SNORA62, SNORA63, SNORD46, FOXD3, SNORA2, SNORD81, U3, SNORA51, SNORA25, SNORA58, CKS1B, SCARNA20, SNORA67, U6, SNORA70, SNORA77, SNORA26, U8, SCARNA11, LINC00466, RP4-792G4.2, SNORA31, SNORA42, SNORA40, SNORD64, ACA64, SNORD78, snoU109, SNORD60, SNORD116
264	chr10	124904863	124910550	5688	*	28	9.66e-103	4.39e-96	1.44e-10	3.19e-103	0.340924	0.153457	HMX2
265	chr5	168726889	168729847	2959	*	18	2.85664489229832e-314	5.04e-92	4.26e-13	4.04e-103	0.503241	0.203602	SNORA57, SLIT3, SNORD95
266	chr12	103889042	103890789	1748	*	15	1.96e-281	1.65e-97	2.19e-12	6.98e-103	0.415804	0.207973	SNORA9, C12orf42
267	chr2	119913307	119917385	4079	*	17	3.45e-276	9.93e-90	1.15e-14	2.31e-102	0.411861	0.199062	SNORA12, SNORA74, SNORA19, snR65, 5S_rRNA, SNORA4, SNORD11, SNORD51, SNORA41, SCARNA6, SNORD39, SNORA75, ACA59, C1QL2, SNORA48, SNORD56, SNORA43, SNORA1, Vault
268	chr4	9782243	9784508	2266	*	15	0	1.87e-85	1.85e-13	2.37e-102	0.460129	0.199374	DRD5, SNORA3, SLC2A9
269	chr1	58715499	58718544	3046	*	14	0	2.99e-101	3.24e-14	5.08e-102	0.398904	0.184902	snoU13, Y_RNA, SCARNA16, U1, SCARNA18, SCARNA24, SNORD112, SNORA62, SNORA63, SNORD46, SNORA2, SNORD81, U3, SNORA51, SNORA25, SNORA58, SCARNA20, SNORA67, U6, SNORA70, SNORA77, SNORA26, U8, SCARNA11, DAB1, SNORA31, SNORA42, SNORA40, SNORD64, ACA64, SNORD78, snoU109, SNORD60, SNORD116
270	chr11	65600739	65601754	1016	*	15	0	3.37e-104	1.63e-15	6.51e-102	0.334044	0.184634	SNX32, CFL1, SNORD43
271	chr8	65488069	65494785	6717	*	37	6.02e-107	3.3e-94	8.07e-11	7.36e-102	0.358041	0.146807	SNORA7, BHLHE22, SNORA32, RP11-21C4.1
272	chr6	28411030	28412636	1607	*	12	2.3e-284	1.3e-103	9.19e-14	9.04e-102	0.366558	0.186343	ZSCAN23, SNORA20
273	chr3	128719999	128721956	1958	*	10	0	1.8e-97	3.88e-17	1.04e-101	0.51355	0.325334	EFCC1, SNORA33, SNORA81, SNORD66, SNORD2, SNORD5, SNORD63, SNORD61, KIAA1257, Metazoa_SRP, SNORA18, U4
274	chr8	77592946	77596382	3437	*	18	1.1e-219	2.79e-98	1.43e-12	2.39e-101	0.455832	0.185379	ZFHX4, SNORA32, ZFHX4-AS1
275	chr4	13536504	13546673	10170	*	45	5.14e-147	3.48e-94	1.09e-11	3.43e-101	0.438779	0.11487	SNORA3, NKX3-2
276	chr1	4714008	4716578	2571	*	15	1.01e-171	1.17e-105	7.76e-12	3.46e-101	0.394224	0.21133	AJAP1, snoU13, Y_RNA, U3, SNORA51, SNORA70, snoU109, SNORD60
277	chr11	109292465	109294233	1769	*	15	4.73e-210	1.49e-103	1.45e-11	7.91e-101	0.363792	0.220166	C11orf87, RP11-708B6.2
278	chr7	70595462	70598282	2821	*	15	1.33e-200	1.34e-99	1.74e-11	8.07e-101	0.498892	0.259161	WBSCR17
279	chr3	126113327	126114064	738	*	13	0	1.02e-90	2.78e-14	9.79e-101	0.414427	0.225875	CCDC37, SNORA33, SNORA81, SNORD66, SNORD2, SNORD5, SNORD63, SNORD61, RP11-71E19.5, SNORA24, Metazoa_SRP, SNORA18, U4
280	chr1	14923736	14926373	2638	*	14	0	8.7e-94	4.96e-15	3.23e-100	0.451173	0.212394	snoU13, Y_RNA, SCARNA16, KAZN, SCARNA21, SNORD112, SNORA62, SNORA63, SNORA2, U3, SNORA51, SCARNA20, SNORA67, U6, SNORA70, SNORA77, SNORA26, U8, SCARNA11, SNORA31, SNORA42, SNORA40, ACA64, snoU109, SNORD60
281	chr11	31843388	31849262	5875	*	24	2.18e-101	4.01e-98	2.49e-12	5.3e-100	0.361906	0.162724	RCN1
282	chr11	111410935	111411756	822	*	10	0	7.11e-102	9.43e-16	1.04e-99	0.42866	0.273988	LAYN
283	chr3	26663551	26666855	3305	*	19	1.2e-223	1.82e-94	3.11e-12	1.93e-99	0.312789	0.170664	U7, LRRC3B, SNORA81, SNORD5, AC099754.1, SNORD38, Metazoa_SRP
284	chr6	118227732	118229732	2001	*	14	6.65e-219	8.53e-95	1.4e-14	2.16e-99	0.475677	0.255905	SNORA38, SNORA8, SLC35F1, SNORD28, SNORA20
285	chr4	156587884	156589349	1466	*	14	9.47e-304	2.67e-100	6.76e-15	2.3e-99	0.314439	0.189441	GUCY1A3, SNORD65
286	chr5	140864020	140865433	1414	*	10	0	1.22e-101	8.06e-15	4.27e-99	0.438158	0.308662	PCDHGA1, PCDHGA2, PCDHGA3, PCDHGB1, PCDHGA4, PCDHGB2, PCDHGA5, PCDHGB3, PCDHGA6, PCDHGA7, PCDHGB4, PCDHGA8, PCDHGA9, PCDHGB6, PCDHGA10, PCDHGB7, PCDHGA11, PCDHGA12, PCDHGC3, PCDHGC4, SNORA68, SNORA57, 7SK, SNORD45, SNORD95
287	chr21	28335945	28340304	4360	*	17	1.02e-219	3.53e-97	1.04e-12	7.02e-99	0.44968	0.184569	ADAMTS5
288	chr3	172164984	172167810	2827	*	15	1.61e-165	2.55e-97	3.13e-11	7.09e-99	0.421279	0.222242	SNORA81, SNORD66, SNORD2, GHSR, SNORA18, U4
289	chr10	23460646	23464518	3873	*	15	6.69e-241	5.47e-92	1.3e-13	1.4e-98	0.52319	0.25621	NA
290	chr8	41165699	41168481	2783	*	21	0	3.54e-68	5.3e-15	1.55e-98	0.443697	0.171468	SNORA7, SFRP1
291	chr11	115630531	115631762	1232	*	14	4.01576556939765e-320	5.77e-99	7.94e-16	1.66e-98	0.422947	0.21669	AP000797.3, LINC00900
292	chr11	69632117	69635508	3392	*	19	2.75e-179	5.02e-100	7.16e-11	1.72e-98	0.457647	0.213118	FGF3, SNORD43
293	chr17	6678929	6679781	853	*	13	1.99e-262	5.38e-101	2.05e-11	2.09e-98	0.390647	0.296669	XAF1, FBXO39
294	chr1	98510182	98512194	2013	*	12	0	3.72e-93	3.73e-17	2.71e-98	0.53588	0.221713	snoU13, Y_RNA, SCARNA16, U1, SNORD112, SNORA63, SNORD46, SNORA2, SNORD81, U3, SNORA51, SNORA25, SNORA58, CKS1B, SCARNA20, SNORA67, U6, SNORA70, SNORA77, SNORA26, U8, SCARNA11, SNORA31, MIR137HG, SNORA42, SNORA40, SNORD64, ACA64, SNORD78, snoU109, SNORD60, SNORD116
295	chr19	30015782	30021276	5495	*	18	3.06e-180	9.4e-99	3.67e-13	3.99e-98	0.472948	0.247178	VSTM2B, CTC-525D6.1, CTC-525D6.2
296	chr15	83314985	83317632	2648	*	15	2.74e-305	1.4e-85	9.29e-15	4.75e-98	0.477928	0.239957	RP11-752G15.3, CPEB1
297	chr17	6616351	6617580	1230	*	11	8.88e-276	5.77e-102	1.08e-14	5.75e-98	0.411834	0.277845	SLC13A5
298	chr8	54789207	54795315	6109	*	20	4.81e-175	8.03e-94	1.85e-15	7.01e-98	0.483902	0.2183	SNORA7, RGS20, SNORA32, RP11-1070A24.2
299	chr20	23028890	23032166	3277	*	15	0	2.98e-91	2.33e-15	7.64e-98	0.525836	0.261416	THBD
300	chr1	75592950	75598280	5331	*	24	3.8e-89	1.84e-99	3.17e-09	8.07e-98	0.340848	0.155744	snoU13, Y_RNA, SCARNA16, U1, SCARNA18, SNORD112, SNORA63, SNORD46, LHX8, SNORA2, SNORD81, U3, SNORA51, SNORA25, SNORA58, CKS1B, SCARNA20, SNORA67, U6, SNORA70, SNORA77, SNORA26, U8, SCARNA11, SNORA31, RP11-510C10.2, RP11-510C10.3, SNORA42, SNORA40, SNORD64, ACA64, SNORD78, snoU109, SNORD60, SNORD116
301	chr4	42153081	42156182	3102	*	14	3.46e-241	3.87e-97	7.26e-15	8.64e-98	0.368017	0.186517	SNORD74, SNORA3, snoR442, SNORA11, BEND4, SNORD42, snoU2_19, SNORD65
302	chr1	20877673	20880663	2991	*	17	8.08e-274	7.91e-91	1.11e-13	2.2e-97	0.410859	0.184611	snoU13, Y_RNA, SCARNA16, SCARNA21, U1, FAM43B, SCARNA17, SCARNA18, SNORD112, SNORA62, SNORA63, SNORA2, SNORD81, U3, SNORA51, SCARNA20, SNORA67, U6, SNORA70, SNORA77, SNORA26, U8, SCARNA11, SNORA31, SNORA42, SNORA40, ACA64, snoU109, SNORD60
303	chr20	57089461	57090749	1289	*	12	8.52e-286	1.17e-95	1.35e-13	2.77e-97	0.410124	0.289762	APCDD1L-AS1, APCDD1L
304	chr19	54023732	54024834	1103	*	16	2.19e-234	3.41e-100	1.24e-12	3.06e-97	0.354021	0.217272	ZNF331
305	chr6	94126141	94129697	3557	*	18	2.99e-118	5.96e-104	5.05e-11	4.79e-97	0.342054	0.234617	SNORA38, SNORA8, SNORD28, EPHA7, SNORA20
306	chr11	105479843	105481988	2146	*	14	1.41e-230	1.47e-99	2.38e-11	7.98e-97	0.376192	0.236617	GRIA4
307	chr11	17740430	17744494	4065	*	18	6.11e-126	1.83e-98	2.17e-12	1.07e-96	0.366058	0.22491	LSP1, MYOD1, snoMBII-202
308	chr16	82659960	82661725	1766	*	19	9.89e-272	5.22e-89	1.01e-12	1.08e-96	0.35883	0.151635	CDH13
309	chr18	25755311	25758430	3120	*	15	3.04e-176	1.27e-100	7.12e-13	2.68e-96	0.398523	0.237078	SNORD23, CDH2
310	chr5	115297488	115299828	2341	*	15	3.56e-205	7.07e-83	6.46e-11	2.9e-96	0.290032	0.214774	AQPEP, snoZ6, SNORA27, SNORA68, SNORA57, 7SK, SNORD45, SNORD95
311	chr5	178016195	178018968	2774	*	16	6.51e-216	2.49e-92	2.03e-10	4.67e-96	0.427758	0.23942	COL23A1, SNORD95
312	chr4	5052379	5054079	1701	*	14	0	1.44e-80	8.7e-16	7.46e-96	0.531407	0.23546	STK32B, SNORA3
313	chr4	147557774	147561900	4127	*	15	1.31e-122	9.17e-92	4.02e-13	7.72e-96	0.32429	0.197582	POU4F2, AC093887.1, SNORD65
314	chr2	139537131	139539181	2051	*	11	0	6.56e-84	5.23e-16	7.75e-96	0.466886	0.26623	snR65, 5S_rRNA, SNORA4, SNORD11, SNORD51, SNORA41, SCARNA6, SNORD39, SNORA75, ACA59, NXPH2, SNORA48, SNORD56, SNORA43, SNORA1, Vault
315	chr6	391114	393616	2503	*	12	5.95e-258	1.01e-83	5.13e-16	1.24e-95	0.588359	0.291055	IRF4
316	chr19	37406349	37407486	1138	*	14	3.14e-230	1.4e-98	2.61e-10	1.37e-95	0.416723	0.273324	ZNF568, ZNF829
317	chr5	32710456	32714525	4070	*	23	9.62e-210	4.01e-73	1.67e-14	1.56e-95	0.365928	0.171068	NPR3, SNORA27, SNORA68, RPS23P5, SNORA57, 7SK, SNORD45
318	chr16	86527164	86532993	5830	*	17	2.5e-93	4.29e-98	9.45e-13	1.69e-95	0.280823	0.163634	FENDRR
319	chr10	15760373	15762312	1940	*	14	4.95e-258	1.73e-95	2.85e-12	1.92e-95	0.390079	0.246859	ITGA8
320	chr17	43044484	43047971	3488	*	20	3.16e-152	2.11e-91	2.82e-11	2e-95	0.409975	0.168737	SNORA69, C1QL1
321	chr18	49865270	49868552	3283	*	22	5.46e-132	5.37e-84	4.59e-11	5.32e-95	0.363681	0.128655	DCC, RP11-25O3.1
322	chr1	75599645	75602925	3281	*	15	3.09e-148	1.49e-97	9.89e-14	5.39e-95	0.366862	0.220197	snoU13, Y_RNA, SCARNA16, U1, SCARNA18, SNORD112, SNORA63, SNORD46, LHX8, SNORA2, SNORD81, U3, SNORA51, SNORA25, SNORA58, CKS1B, SCARNA20, SNORA67, U6, SNORA70, SNORA77, SNORA26, U8, SCARNA11, SNORA31, SNORA42, SNORA40, SNORD64, ACA64, SNORD78, snoU109, SNORD60, SNORD116
323	chr16	66612955	66613970	1016	*	13	3.99e-285	1.13e-90	5.94e-13	1.11e-94	0.515573	0.241346	CKLF-CMTM1, CMTM1, CMTM2, SNORD111, RP11-403P17.2, SNORD33
324	chr15	53075421	53081248	5828	*	20	7.92e-103	2.51e-89	4.18e-12	3.42e-94	0.433801	0.184722	ONECUT1
325	chr11	7272653	7274234	1582	*	11	1.99965963242753e-312	1.33e-88	4.18e-14	4.09e-94	0.575312	0.343033	LSP1, SYT9
326	chr5	146256776	146258785	2010	*	18	1.04e-222	2.22e-89	1.35e-12	4.98e-94	0.280171	0.214085	SNORA68, SNORA57, SNORD45, PPP2R2B, SNORD95
327	chr2	100937072	100939477	2406	*	11	0	7.6e-77	3.99e-18	5.95e-94	0.453937	0.197492	SNORA73, SNORA64, SNORA12, SNORA74, SNORA19, snR65, 5S_rRNA, SNORA4, SNORD11, SNORA41, SCARNA6, SNORD39, SNORA75, ACA59, LONRF2, SNORA48, SNORD56, SNORA43, SNORA1, Vault
328	chr12	111470672	111474016	3345	*	15	2.83e-219	6.18e-95	1.36e-14	6.28e-94	0.480948	0.230478	CUX2, SNORA9
329	chr12	64062221	64063071	851	*	10	1.54e-307	3.45e-97	1.1e-14	1e-93	0.466564	0.311377	DPY19L2, RP11-415I12.3, snoMe28S-Am2634
330	chr4	184825842	184827491	1650	*	12	4.33e-259	9.95e-98	1.2e-13	1.09e-93	0.372647	0.222725	STOX2
331	chr6	100894513	100897445	2933	*	15	4.3e-155	4.14e-94	1.03e-10	1.74e-93	0.316851	0.207541	SNORA38, SNORA8, SNORD28, SIM1, SNORA20
332	chr7	121939827	121942123	2297	*	11	0	4.89e-85	3.98e-17	2.88e-93	0.523645	0.267712	FEZF1
333	chr17	43339040	43340592	1553	*	12	5.06e-288	3.07e-85	1.36e-13	4.68e-93	0.561767	0.290586	SNORA69, MAP3K14-AS1, SPATA32, MAP3K14
334	chr1	231295786	231300383	4598	*	19	3.37e-139	1.13e-82	2.49e-12	1.02e-92	0.394966	0.161995	snoU13, Y_RNA, SNORD112, SNORA25, TRIM67, U8
335	chr9	969473	973198	3726	*	14	6.74e-192	3.31e-79	3.75e-14	1.07e-92	0.426247	0.239947	NA
336	chr2	98961601	98964691	3091	*	17	1.13e-266	3.97e-75	2.54e-13	1.28e-92	0.373969	0.124847	SNORA73, SNORA64, SNORA12, SNORA74, SNORA19, CNGA3, AC092675.4, snR65, 5S_rRNA, SNORA4, SNORD11, SNORA41, SCARNA6, SNORD39, SNORA75, ACA59, AC092675.3, SNORA48, SNORD56, SNORA43, SNORA1, Vault
337	chr5	178770629	178773355	2727	*	14	1.26e-258	1.18e-82	7.37e-14	1.32e-92	0.444238	0.213589	ADAMTS2, SNORD95
338	chr7	5342326	5343752	1427	*	10	1.32e-266	2.09e-94	8.17e-17	1.34e-92	-0.289409	-0.211303	SLC29A4
339	chr4	5710016	5711301	1286	*	11	3.09e-254	4.86e-97	1.59e-12	1.55e-92	0.432032	0.271284	SNORA3, EVC2
340	chr8	54162969	54165371	2403	*	12	1.52e-294	1.09e-87	1.61e-13	1.65e-92	0.477421	0.295693	SNORA7, SNORA32, OPRK1
341	chr19	58569986	58571811	1826	*	12	0	1.82e-76	2.28e-14	1.79e-92	0.486661	0.269572	ZNF135
342	chr1	99469323	99471295	1973	*	14	2.22e-293	1.63e-81	1.59e-13	2.85e-92	0.401036	0.251749	snoU13, Y_RNA, SCARNA16, U1, SNORD112, SNORA63, SNORD46, SNORA2, SNORD81, U3, SNORA51, RP5-896L10.1, SNORA25, SNORA58, CKS1B, SCARNA20, SNORA67, U6, SNORA70, SNORA77, SNORA26, SNORA72, U8, SCARNA11, SNORA31, LPPR5, SNORA42, SNORA40, SNORD64, ACA64, SNORD78, snoU109, SNORD60, SNORD116
343	chr10	91294781	91296457	1677	*	14	2.1e-253	5.48e-90	2.46e-14	3.87e-92	0.374452	0.234694	SNORA17, SLC16A12
344	chr4	17781880	17783936	2057	*	13	3.29e-285	6.17e-92	6.87e-14	5.89e-92	0.468427	0.230643	SNORD74, SNORA3, snoR442, FAM184B
345	chr19	37997294	37998171	878	*	13	2.18e-213	5.74e-98	1.81e-10	8.3e-92	0.398476	0.289364	ZNF793, CTD-3064H18.1
346	chr11	8190152	8190837	686	*	11	5.5e-243	6.67e-97	9.77e-12	8.69e-92	0.373558	0.217799	LSP1, RP11-379P15.1, RIC3
347	chr12	113900283	113907268	6986	*	25	1.8e-119	4.62e-79	1.8e-11	1.06e-91	0.471764	0.183553	SNORA9, LHX5
348	chr12	45443808	45445385	1578	*	13	1.52e-209	3.08e-97	9.6e-12	1.12e-91	0.366471	0.245243	RP11-478B9.1, DBX2, snoMe28S-Am2634
349	chr5	172669916	172673715	3800	*	19	1.44e-179	8.3e-78	8.62e-13	1.2e-91	0.391542	0.159997	SNORD95
350	chr21	27010160	27012615	2456	*	13	1.7e-235	2.57e-92	5.82e-13	1.57e-91	0.407939	0.192415	JAM2
351	chr19	53757677	53758609	933	*	9	1.45972662444331e-315	1.45e-94	8.93e-15	3.85e-91	0.439967	0.314422	ZNF677
352	chr14	101922750	101925705	2956	*	15	1.05e-163	3.4e-82	2.31e-12	5.55e-91	0.382457	0.222102	RP11-1029J19.2
353	chr12	81471311	81472177	867	*	13	3.03e-216	1.44e-96	4.75e-11	8.15e-91	0.390722	0.28088	ACSS3, SNORA9, snoMe28S-Am2634
354	chr3	181441345	181445647	4303	*	25	2.37e-84	1.43e-88	8.36e-08	9.69e-91	0.357699	0.178187	SOX2-OT, SNORA81, SNORD66, SNORD2, U4
355	chr4	62065809	62068995	3187	*	10	4.99e-226	2.47e-89	3.68e-14	9.9e-91	0.361973	0.266056	SNORD74, LPHN3, SNORA3, snoR442, SNORA11, SNORD42, snoU2_19, SNORD65
356	chr14	42074503	42079246	4744	*	16	2.51e-117	7.41e-78	4.63e-12	1.51e-90	0.369225	0.200513	LRFN5, SNORA79
357	chr3	10857456	10858504	1049	*	13	3.06e-269	2.31e-87	7.02e-13	2.53e-90	0.339536	0.233165	SLC6A11, SNORD38
358	chr8	75896025	75898238	2214	*	11	2.39e-294	3.47e-80	1.4e-13	9.71e-90	0.378099	0.229967	CRISPLD1, SNORA32
359	chr22	33453022	33454632	1611	*	12	0	7.35e-89	4.04e-15	9.83e-90	0.416649	0.221001	SYN3
360	chr7	750720	753007	2288	*	17	0	5.3e-56	3.91e-17	1.15e-89	0.512066	0.204811	PRKAR1B
361	chr1	146547564	146553807	6244	*	18	1.73e-118	2.08e-80	1.02e-12	1.47e-89	0.384102	0.123364	snoU13, Y_RNA, SCARNA16, SNORD112, SNORA63, SNORA2, U3, SNORA51, SNORA25, RNVU1-8, SNORA58, CKS1B, SCARNA20, SNORA67, U6, SNORA70, SNORA77, SNORA26, SNORA72, U8, SNORA31, SNORA42, SNORA40, NBPF13P, SCARNA4, SNORD64, ACA64, SNORD78, snoU109, SNORD60, SNORD116
362	chr12	29935411	29938317	2907	*	14	1.32e-233	2.44e-87	3.96e-12	1.75e-89	0.387896	0.207782	TMTC1, snoMe28S-Am2634
363	chr11	111382509	111386269	3761	*	22	2.21e-215	1.02e-68	1.05e-13	6.16e-89	0.422411	0.138211	MIR34B, MIR34C, C11orf88, BTG4, RP11-794P6.6
364	chr3	42304070	42307866	3797	*	22	1.26e-156	5.16e-82	3.04e-11	6.32e-89	0.35564	0.137116	U7, SNORD77, SNORA33, SNORA81, SNORD5, CCK, SNORD38, SNORD63, Metazoa_SRP, SNORA18
365	chr1	165413323	165415805	2483	*	11	5.59e-251	2.52e-86	8.24e-13	7.18e-89	0.38912	0.235423	snoU13, Y_RNA, SCARNA16, SNORD112, SNORA63, U3, SNORA51, SNORA25, SNORD59, SCARNA20, SNORA67, U6, SNORA70, SNORA77, SNORA26, SNORA72, U8, SNORA31, SNORA40, RXRG, SNORD78, snoU109, SNORD60, SNORD116
366	chr17	42733527	42734503	977	*	11	2.03e-254	6.93e-93	6.61e-14	8.34e-89	0.396024	0.259255	SNORA69, C17orf104
367	chr1	18956947	18960940	3994	*	19	1.33e-159	3.37e-86	8.23e-11	9.75e-89	0.351503	0.217222	snoU13, Y_RNA, SCARNA16, SCARNA21, U1, PAX7, SNORD112, SNORA62, SNORA63, SNORA2, SNORD81, U3, SNORA51, SCARNA20, SNORA67, U6, SNORA70, SNORA77, SNORA26, U8, SCARNA11, SNORA31, SNORA42, SNORA40, ACA64, snoU109, SNORD60
368	chr19	57862242	57863210	969	*	12	6.57e-236	7.49e-93	3.77e-14	1.46e-88	0.404654	0.257912	ZNF304, CTC-444N24.13
369	chr1	119541833	119544329	2497	*	15	2.84e-250	2.16e-67	1.71e-12	2.85e-88	0.405137	0.223707	snoU13, Y_RNA, SCARNA16, U1, SNORD112, SNORA63, SNORD46, SNORA2, SNORD81, U3, SNORA51, SNORA25, SNORA58, CKS1B, SCARNA20, SNORA67, U6, SNORA70, SNORA77, SNORA26, SNORA72, U8, SNORA31, SNORA42, SNORA40, RP4-712E4.1, RP4-712E4.2, SNORD64, ACA64, SNORD78, snoU109, SNORD60, SNORD116
370	chr17	50235279	50237844	2566	*	16	1.91e-193	2.3e-86	1.01e-12	3.1e-88	0.475427	0.221741	SNORA69, CA10
371	chr2	74740991	74743839	2849	*	15	8e-292	4.7e-69	6.46e-15	3.4e-88	0.498166	0.218999	SNORA73, SNORA64, SNORD75, SNORA12, SNORA74, TLX2, SNORA19, snR65, 5S_rRNA, SNORA4, SNORD11, SNORA41, SCARNA6, SNORD39, SNORD18, SNORA75, ACA59, SNORA48, SNORD56, SNORA43, SNORA1, Vault
372	chr16	22824489	22826243	1755	*	11	1.74e-279	2.74e-88	3.3e-16	4.24e-88	0.432471	0.257487	HS3ST2
373	chr7	142493732	142495846	2115	*	16	1.2e-244	7.73e-77	4.22e-13	5.07e-88	0.471203	0.179697	TRBJ2-1, TRBJ2-2, TRBJ2-2P, TRBJ2-3, TRBJ2-4, TRBJ2-5, TRBJ2-6, TRBJ2-7
374	chr3	196065106	196065688	583	*	11	2.34e-225	6.91e-93	5.47e-13	9.57e-88	-0.279431	-0.21644	TM4SF19, U4
375	chr2	171676306	171680715	4410	*	15	1.77e-102	1.11e-85	3.35e-11	1.1e-87	0.353571	0.219222	GAD1, SNORA4, SNORD11, SNORD51, SNORA41, SCARNA6, SNORD39, SNORA75, ACA59, SNORA48, SNORA43, SNORA1, Vault
376	chr12	117796245	117801389	5145	*	18	4.55e-197	6.81e-76	1.32e-14	1.23e-87	0.478311	0.114445	SNORA9, NOS1
377	chr2	5836111	5838258	2148	*	11	2.68e-219	3.55e-87	9.27e-15	1.3e-87	0.460228	0.244069	SNORA73, SOX11, AC010729.1, SNORA64, snR65, SNORA48, SNORD56, SNORA43
378	chr16	62067937	62071193	3257	*	16	1.05e-135	9.17e-92	4.19e-11	1.36e-87	0.339968	0.211902	SNORD111, CDH8, SNORD33
379	chr4	158141076	158144020	2945	*	14	7.65e-187	1.69e-84	8.1e-13	2.71e-87	0.366723	0.219425	GRIA2, SNORD65
380	chr5	100236199	100240223	4025	*	23	8.87e-214	4.83e-75	2.58e-11	3.9e-87	0.288597	0.135072	snoZ6, SNORA27, SNORA68, SNORA57, 7SK, ST8SIA4, SNORD45, SNORD95
381	chr3	32857857	32861407	3551	*	17	1.15e-175	1.05e-82	7.19e-11	5.22e-87	0.395346	0.210082	U7, TRIM71, SNORA81, SNORD5, SNORD38, SNORD63, Metazoa_SRP, SNORA18
382	chr5	3589702	3592718	3017	*	14	4.78e-116	1.92e-87	7.62e-11	5.54e-87	0.34042	0.254536	NA
383	chr4	90756533	90759203	2671	*	18	6.4e-145	4.01e-92	1.05e-09	6.86e-87	0.344967	0.185265	SNORD74, SNORD50, RP11-67M1.1, SNORA11, SNCA, snoU2_19, SNORD65
384	chr4	81186901	81188471	1571	*	10	4.04e-247	3.44e-89	2.11e-13	8.67e-87	0.430979	0.298098	SNORD74, SNORA3, SNORD50, FGF5, snoR442, SNORA11, SNORD42, snoU2_19, SNORD65
385	chr8	89339080	89341103	2024	*	11	1.74e-282	2.68e-84	2.3e-14	1.32e-86	0.433776	0.28645	RP11-586K2.1, SNORA32, MMP16
386	chr3	6901652	6905031	3380	*	15	2.01e-143	8.93e-85	2.27e-10	1.53e-86	0.380123	0.243113	GRM7, SNORD38
387	chr10	82115447	82117257	1811	*	13	2.66e-226	7.05e-89	8.16e-12	1.59e-86	0.410448	0.238654	DYDC2, SNORA17, DYDC1
388	chr4	55990582	55992689	2108	*	14	9.76e-185	2.65e-90	9.91e-11	1.84e-86	0.417437	0.223433	SNORD74, SNORA3, snoR442, SNORA11, KDR, SNORD42, snoU2_19, SNORD65
389	chr4	122301573	122302680	1108	*	13	5.98e-235	7.36e-87	2.8e-12	2.03e-86	0.41533	0.266068	QRFPR, SNORD65
390	chr5	59188112	59189934	1823	*	14	3.02e-199	5.82e-89	1.19e-11	2.54e-86	0.371637	0.231466	SNORA50, snoZ6, SNORA27, SNORA68, RPS23P5, SNORA57, PDE4D, SNORA76, 7SK, SNORD45
391	chr4	66533472	66536772	3301	*	17	2.82e-192	3.5e-84	8.57e-12	3.08e-86	0.330956	0.19589	SNORD74, RP11-807H7.1, SNORA3, snoR442, SNORA11, EPHA5, SNORD42, snoU2_19, SNORD65
392	chr3	68980320	68982098	1779	*	12	7.89e-223	5.82e-89	4.71e-13	4.53e-86	0.420038	0.30061	U7, SNORD77, SNORA33, SNORA81, SNORD66, SNORD2, SNORD5, SNORD38, SNORD63, FAM19A4, SNORA24, Metazoa_SRP, SNORA18
393	chr4	10458165	10460237	2073	*	18	1.52e-161	1.37e-83	5.64e-10	6.11e-86	0.331007	0.102064	SNORA3, ZNF518B
394	chr2	127413363	127415590	2228	*	15	0	2.47e-76	1.09e-16	6.35e-86	0.383631	0.182582	SNORA12, SNORA74, snosnR60_Z15, GYPC, snR65, 5S_rRNA, SNORA4, SNORD11, SNORD51, SNORA41, SCARNA6, SNORD39, SNORA75, ACA59, SNORA48, SNORD56, SNORA43, SNORA1, Vault
395	chr6	117086040	117087594	1555	*	12	5.45e-285	1.72e-73	8.27e-14	6.88e-86	0.437427	0.254509	SNORA38, SNORA8, SNORD28, FAM162B, SNORA20
396	chr20	45141911	45143298	1388	*	8	0	1.76e-83	6.06e-16	8.27e-86	0.475142	0.349793	ZNF334
397	chr3	2139690	2142391	2702	*	13	9.73e-213	2.61e-80	1.48e-13	8.42e-86	0.411454	0.186437	CNTN4
398	chr11	71954381	71956145	1765	*	12	7.22e-238	1.07e-77	2.31e-12	8.56e-86	0.40749	0.273789	PHOX2A, SNORD43
399	chr20	21081751	21087165	5415	*	19	5.79e-114	8.71e-78	3.19e-11	1.09e-85	0.486052	0.182679	LINC00237
400	chr13	84452994	84457340	4347	*	19	5.93e-163	2.67e-77	1.87e-11	1.22e-85	0.369176	0.181054	SNORD36, SLITRK1
401	chr16	56227690	56229180	1491	*	10	2.55e-297	3e-81	2.92e-14	1.26e-85	0.550483	0.305827	GNAO1, SNORD111, CTD-2050B12.2, SNORD33
402	chr7	155258253	155263349	5097	*	19	1.59e-127	1.98e-81	2.05e-12	2.77e-85	0.368448	0.189108	NA
403	chr5	170742118	170744407	2290	*	8	3e-189	2.75e-88	9.44e-16	5.2e-85	0.509212	0.345904	SNORA57, SNORD95
404	chr4	165304259	165305815	1557	*	15	2.96e-184	1.95e-88	4.88e-11	6.78e-85	0.293679	0.20171	MARCH1, SNORD65
405	chr11	94133505	94135029	1525	*	13	1.76e-216	5.63e-88	2.66e-12	7.01e-85	0.351912	0.22747	GPR83
406	chr11	31835534	31841980	6447	*	31	5.19e-101	3.67e-74	1.65e-09	7.71e-85	0.40724	0.137792	RCN1, PAX6
407	chr8	23562918	23564717	1800	*	14	7.92e-172	2.61e-88	2.43e-10	1.02e-84	0.359416	0.225619	RP11-175E9.1, SNORA7, NKX2-6
408	chr15	89949617	89953370	3754	*	20	2.92e-135	7.26e-87	1.38e-09	1.09e-84	0.426545	0.189816	NA
409	chr1	67217673	67218505	833	*	13	4.86e-201	4.3e-89	4.28e-11	1.19e-84	0.39359	0.230997	snoU13, Y_RNA, SCARNA16, U1, SCARNA18, SCARNA24, SNORD112, SNORA62, SNORA63, SNORD46, TCTEX1D1, SNORA2, SNORD81, U3, SNORA51, SNORA25, SNORA58, CKS1B, SCARNA20, SNORA67, U6, SNORA70, SNORA77, SNORA26, U8, SCARNA11, SNORA31, SNORA42, SNORA40, SNORD64, ACA64, SNORD78, snoU109, SNORD60, SNORD116
410	chr10	23982350	23984977	2628	*	14	1.52e-163	2.15e-86	3.36e-12	1.91e-84	0.402287	0.221322	KIAA1217
411	chr3	134369339	134370662	1324	*	14	2.98e-252	7.56e-80	1.36e-12	2.48e-84	0.393933	0.206899	EPHB1, SNORA81, SNORD66, SNORD2, SNORD5, SNORD63, SNORD61, KY, Metazoa_SRP, SNORA18, U4
412	chr3	181428242	181431306	3065	*	28	6.59e-213	1.42e-64	9.48e-11	2.67e-84	0.313133	0.133866	SOX2-OT, SOX2, SNORA81, SNORD66, SNORD2, U4
413	chr14	52535028	52536721	1694	*	14	2.6e-203	4.98e-86	6.26e-11	3.62e-84	0.414084	0.257157	SNORA79, NID2
414	chr11	94500612	94502879	2268	*	19	1.73e-165	5.96e-83	1e-10	3.84e-84	0.334601	0.182419	AMOTL1
415	chr11	30037031	30039113	2083	*	15	1.91e-162	1.6e-89	6.57e-10	4.14e-84	0.285027	0.190688	KCNA4
416	chr5	1443819	1446969	3151	*	17	1.48e-177	2e-77	7.34e-12	4.8e-84	0.443786	0.222958	SLC6A3
417	chr10	102995440	102998762	3323	*	20	1.09e-137	2.71e-84	4.33e-11	4.82e-84	0.340499	0.158738	LBX1-AS1, SNORA17
418	chr4	174437333	174440681	3349	*	15	5.52e-175	6.87e-83	2.81e-11	6.27e-84	0.324985	0.175101	SNORD65
419	chr2	124782117	124783698	1582	*	12	2.12e-242	2.41e-80	1.56e-12	7.74e-84	0.385535	0.214728	SNORA12, SNORA74, CNTNAP5, snR65, 5S_rRNA, SNORA4, SNORD11, SNORD51, SNORA41, SCARNA6, SNORD39, SNORA75, ACA59, AC079154.1, SNORA48, SNORD56, SNORA43, SNORA1, Vault
420	chr11	104034227	104035942	1716	*	12	2.35e-169	7.93e-81	2.89e-12	2.22e-83	0.41294	0.12917	PDGFD
421	chr2	144693693	144695257	1565	*	7	0	2.75e-83	9.72e-18	4.23e-83	0.456255	0.315133	AC016910.1, snR65, 5S_rRNA, SNORA4, SNORD11, SNORD51, SNORA41, SCARNA6, SNORD39, SNORA75, ACA59, SNORA48, SNORD56, SNORA43, SNORA1, Vault
422	chr2	105459097	105462313	3217	*	12	5.38e-121	3.53e-79	1.44e-11	6.47e-83	0.49534	0.289049	SNORA73, SNORA64, SNORA12, SNORA74, SNORA19, snR65, 5S_rRNA, SNORA4, SNORD11, SNORD51, SNORA41, SCARNA6, SNORD39, SNORA75, ACA59, LINC01158, SNORA48, SNORD56, SNORA43, SNORA1, Vault
423	chr17	46618614	46624268	5655	*	27	2.9e-59	4.54e-85	3.6e-07	6.95e-83	0.192699	0.124008	SNORA69, HOXB-AS1, HOXB2
424	chr15	83775850	83777082	1233	*	13	8.29e-245	7.14e-82	1.96e-13	7.08e-83	0.441196	0.234661	TM6SF1
425	chr14	61118751	61124922	6172	*	28	4.68e-86	2.03e-81	3.85e-11	8.68e-83	0.265697	0.12234	SNORA46, SNORA79, SIX1
426	chr5	63801847	63802993	1147	*	10	7.52e-230	1.13e-86	3.07e-12	8.98e-83	0.42242	0.296741	RGS7BP, SNORA50, snoZ6, SNORA27, SNORA68, RPS23P5, SNORA57, SNORA76, 7SK, SNORD45
427	chr21	22368940	22370864	1925	*	11	3.44e-213	6.57e-86	3.83e-13	9.63e-83	0.348603	0.221764	NCAM2
428	chr10	23479410	23482255	2846	*	16	1.55e-144	5.95e-87	7.73e-11	9.94e-83	0.335433	0.228313	PTF1A
429	chr14	57263369	57266029	2661	*	13	3.17e-153	1.07e-77	8.41e-14	1.79e-82	0.336608	0.221855	SNORA79
430	chr1	47898239	47902371	4133	*	21	8e-152	3.54e-71	2.01e-10	2.2e-82	0.357743	0.168291	snoU13, Y_RNA, SCARNA16, U1, SCARNA18, SCARNA24, SNORD112, SNORA62, SNORA63, SNORD46, FOXD2, SNORA2, SNORD81, U3, SNORA51, SNORA25, SCARNA20, SNORA67, U6, SNORA70, SNORA77, SNORA26, U8, SCARNA11, FOXD2-AS1, SNORA31, SNORA42, SNORA40, SNORD64, ACA64, snoU109, SNORD60, SNORD116
431	chr11	131939328	131942942	3615	*	10	4.6e-136	2.96e-87	3.67e-11	2.45e-82	-0.243771	-0.151469	NTM
432	chr13	93878969	93881110	2142	*	12	8.97e-202	3.29e-72	2.17e-14	2.89e-82	0.438009	0.250844	SNORD36, GPC6
433	chr7	96631089	96637152	6064	*	27	1.82e-114	4.05e-65	3.01e-12	3.65e-82	0.317356	0.136192	DLX6, DLX6-AS1, DLX6-AS2
434	chr10	7708240	7710179	1940	*	14	2.97e-172	5e-77	1.22e-12	3.9e-82	0.416633	0.198061	ITIH5
435	chr14	37123678	37129602	5925	*	28	1.23e-93	1.06e-75	1.25e-08	3.94e-82	0.396848	0.147252	PAX9, SNORA79, RP11-964E11.2
436	chr19	56988205	56989740	1536	*	10	1.04e-248	4.38e-74	1.54e-13	4.17e-82	0.435296	0.247414	ZNF667-AS1, ZNF667
437	chr5	82766951	82769097	2147	*	13	1.6e-157	1.41e-83	1.39e-11	4.19e-82	0.345478	0.218353	VCAN, snoZ6, SNORA27, SNORA68, SNORA57, 7SK, SNORD45
438	chr10	118896012	118900464	4453	*	21	6.26e-101	9.3e-82	7.54e-09	6.54e-82	0.322922	0.177648	VAX1
439	chr8	72468561	72471153	2593	*	13	1.7e-141	4.91e-87	3.71e-10	9.47e-82	0.421349	0.289031	SNORA7, SNORA32, RP11-1102P16.1
440	chr13	103052144	103055487	3344	*	14	1.76e-171	1.57e-76	6.89e-12	1.02e-81	0.47773	0.180949	SNORD36, FGF14, RP11-811P12.3
441	chr2	56149464	56152003	2540	*	14	1.17e-193	1.21e-80	1.01e-10	1.22e-81	0.295199	0.191302	SNORA73, SNORA64, SNORD75, SNORA12, SNORA74, snR65, 5S_rRNA, SNORA4, SNORD11, SNORA41, SCARNA6, SNORD39, SNORD18, SNORA36, SNORA75, EFEMP1, SNORA48, SNORD56, SNORA43, SNORA1, Vault
442	chr2	119599189	119600948	1760	*	12	4e-175	1.17e-86	2.28e-10	1.22e-81	0.37605	0.259392	SNORA12, SNORA74, SNORA19, snR65, 5S_rRNA, SNORA4, SNORD11, SNORD51, SNORA41, SCARNA6, SNORD39, SNORA75, ACA59, EN1, SNORA48, SNORD56, SNORA43, SNORA1, Vault
443	chr1	228650406	228654102	3697	*	13	2.2e-215	8.19e-79	6.63e-13	1.41e-81	0.335587	0.166329	snoU13, Y_RNA, SNORD112, SNORA51, SNORA25, U8, HIST3H2BA
444	chr10	101292403	101297642	5240	*	28	2.52e-84	3.81e-80	6.56e-10	1.72e-81	0.362729	0.111429	NKX2-3, SNORA17
445	chr12	128751042	128753795	2754	*	11	4.62e-160	1.42e-81	8.2e-12	1.78e-81	0.491834	0.32881	TMEM132C
446	chr15	48936208	48939483	3276	*	13	1.07e-172	4.11e-75	1.39e-13	2.28e-81	0.367402	0.204607	RP11-227D13.1, FBN1
447	chr15	25441418	25448329	6912	*	21	2.19e-74	2.29e-73	1.27e-11	2.43e-81	-0.205655	-0.104544	SNHG14, SNORD115-15, SNORD115-16, SNORD115-17
448	chr5	87973439	87974547	1109	*	11	1.17e-201	2.47e-85	3.54e-11	3.07e-81	0.411881	0.265474	CTC-467M3.1, snoZ6, SNORA27, SNORA68, SNORA57, 7SK, LINC00461, SNORD45, SNORD95
449	chr2	198649771	198651576	1806	*	17	4.76e-307	7.02e-53	1.65e-14	5.61e-81	0.434799	0.181646	SNORD11, SNORD51, SNORA41, SCARNA6, SNORD39, SNORA75, SNORA48, BOLL, SNORA1, Vault
450	chr5	134870506	134872957	2452	*	28	5.64e-206	5.97e-79	1.08e-11	6.08e-81	0.362934	0.143052	SNORA27, SNORA68, SNORA57, 7SK, NEUROG1, SNORD45, SNORD95
451	chr11	2181039	2183864	2826	*	21	5.44e-118	1.93e-86	1.32e-08	6.14e-81	-0.245671	-0.140758	LSP1, INS-IGF2, INS
452	chr16	55689324	55691102	1779	*	12	3.54e-215	8.25e-78	4.53e-12	1.15e-80	0.452741	0.255243	SLC6A2, SNORD111, SNORD33
453	chr15	27111435	27114748	3314	*	27	7.15e-147	3.87e-74	2.73e-10	1.3e-80	0.323417	0.120555	GABRA5, GABRB3
454	chr13	103046499	103047760	1262	*	8	5.6486373920161e-310	1.58e-82	2.15e-16	1.49e-80	0.485195	0.250824	SNORD36, FGF14-AS2, FGF14, FGF14-IT1
455	chr5	54518136	54519686	1551	*	11	1.72e-243	2.71e-82	7.96e-14	1.51e-80	0.44594	0.242432	snoZ6, SNORA27, SNORA68, RPS23P5, SNORA57, MCIDAS, SNORA76, 7SK, SNORD45
456	chr7	151106022	151108340	2319	*	12	0	1.45e-70	3.54e-15	1.64e-80	0.479041	0.210757	WDR86-AS1, WDR86
457	chr1	110209551	110211023	1473	*	10	2.04e-266	1.36e-77	4.07e-16	3.7e-80	0.399757	0.209509	snoU13, Y_RNA, SCARNA16, U1, SNORD112, SNORA63, SNORD46, SNORA2, SNORD81, U3, SNORA51, GSTM2, SNORA25, SNORA58, CKS1B, SCARNA20, SNORA67, U6, SNORA70, SNORA77, SNORA26, SNORA72, U8, SCARNA11, SNORA31, SNORA42, SNORA40, SNORD64, ACA64, SNORD78, snoU109, SNORD60, SNORD116
458	chr13	96204493	96206104	1612	*	13	2.74e-260	5.24e-68	1.64e-13	4.31e-80	0.461989	0.214874	SNORD36, CLDN10
459	chr1	108506812	108508548	1737	*	10	6.18e-184	1.85e-83	1.74e-12	5.07e-80	0.378399	0.272699	snoU13, Y_RNA, SCARNA16, U1, SNORD112, SNORA63, SNORD46, SNORA2, SNORD81, U3, SNORA51, VAV3-AS1, SNORA25, SNORA58, CKS1B, SCARNA20, SNORA67, U6, SNORA70, SNORA77, SNORA26, SNORA72, U8, SCARNA11, SNORA31, VAV3, SNORA42, SNORA40, SNORD64, ACA64, SNORD78, snoU109, SNORD60, SNORD116
460	chr14	101524635	101528579	3945	*	27	1.63e-85	7.81e-72	1.4e-10	6.48e-80	-0.246725	-0.102778	MIR154, MIR496, MIR377
461	chr5	136833893	136835107	1215	*	10	4.66e-269	7.05e-77	7.38e-14	7.2e-80	0.528871	0.293614	SNORA27, SNORA68, SNORA57, 7SK, SPOCK1, SNORD45, SNORD95
[truncated: 7,240 more rows]

## Sheet: S.Table7
Supplementary Table 7
[truncated: 7,930 more rows]

## Sheet: S.Table8
Supplementary Table 8
[truncated: 30,467 more rows]

## Sheet: S.Table9
Supplementary Table 9
[truncated: 2,826 more rows]

[truncated: 1 more sheets: S.Table10]
